# Supplementary material for: pr2‐Wormifier: A Bioinformatics Pipeline to Create Custom Reference Databases for Improved Metabarcoding of Marine Protists
Source: Mol Ecol Resour. 2026 Jun 23;26(5):e70168. doi: 10.1111/1755-0998.70168 (PMC13288752; doi:10.1111/1755-0998.70168)
Supplement: Supplementary file 1 — Table S1: Detailed overview of the number of Taxa and Sequences present in the different databases. Table S2: Overview of the amount of the higher taxa that are removed from the original PR2 database. Table S3: Overview of removed ciliate sequences and the families they belong to. Table S4: Overview of removed Dinophyceae sequences and the families they belong to. Table S5: Overview of the amount of sequences and ASVs that were assigned by the different strategies. Table S6: Various statistics on the amount of taxa and sequences of the species list, database V1 and V4. [file MEN-26-e70168-s004.xlsx]

## Sheet: Overview
Table	Content/Titel	Refers to
Table S1 - Database Summaries	Detailed overview of the number of Taxa and Sequences present in the different databases	Databases
Table S2 - PR2 Deleted Taxa	Overview of the amount of the higher taxa that are removed from the original PR2 database	Databases
Table S3 - PR2 deleted Ciliates	Overview of removed ciliate sequences and the families they belong to	Databases
Table S4 - PR2 deleted Dinoflag.	Overview of removed Dinophyceae sequences and the families they belong to	Databases
Table S5 - Taxonomy Origin	Overview of the amount of sequences and ASVs that were assigned by the different strategies	Databases
Table S6 - DB V1 & V4	Various statistics on the amount of taxa and sequences of the species list, database V1 and V4	Databases
Overview
Database V1	PR2 (v.5.1.0)
Database V2	Cleaned PR2 database
Database V3	Cleaned PR2 database with WoRMS/Algaebase taxonomy
Database V4	Cleaned PR2 database with WoRMS/Algaebase taxonomy and additional NCBI sequences

## Sheet: Table S1 - Database Summaries
Table S1 - Detailed overview of the number of Taxa and Sequences present in the different databases
variable	V1	V2	V3	V4	V4 CRABS_Euka02	V4 CRABS_TAREuk
Ciliate Family No.	191	132	147	159	156	158
Ciliate Genus No.	587	328	301	360	353	358
Ciliate Order No.	75	50	49	50	50	50
Ciliate Species No.	1279	693	690	1171	1139	1107
Dinophyceae Family No.	49	41	59	60	60	60
Dinophyceae Genus No.	194	181	181	186	185	186
Dinophyceae Order No.	15	10	16	17	17	17
Dinophyceae Species No.	569	547	525	552	542	543
Family No.	1776	1058	4507	4653	4281	3929
Family Seq. No.	179754	97301	121247	131679	90701	95115
Genus No.	25075	12062	11724	12343	10954	10199
Genus Seq. No.	184041	123844	122237	132714	91014	95741
Order No.	1136	615	1298	1308	1184	1127
Order Seq. No.	240201	123847	123847	134324	92141	96811
Species No.	44022	25367	25099	27971	23982	23213
Species Seq. No.	123960	81985	81957	89007	64292	65566
Sequence No.	240201	123847	123847	134324	92141	96811
Ciliate Sequence No.	12329	3645	3647	5666	4958	5091
Dinophyceae Sequence No.	8359	4397	4395	4651	3899	x

## Sheet: Table S2 - PR2 Deleted Taxa
Table S2 - Overview of the amount of the higher taxa that are removed from the original PR2 database
database	variable	value
V2	Deleted Streptophyta_X Sequences No.	3848
V2	Deleted Streptophyta_X Sequences compared to all deleted (%)	9.41522
V2	Deleted Fungi Sequences No.	15321
V2	Deleted Fungi Sequences compared to all deleted (%)	37.4872
V2	Deleted Metazoa Sequences No.	13454
V2	Deleted Metazoa Sequences compared to all deleted (%)	32.919
V2	Deleted Hexapoda Sequences No.	10276
V2	Deleted Hexapoda Sequences compared to all deleted (%)	25.1431
V2	Deleted Chelicerata Sequences No.	2385
V2	Deleted Chelicerata Sequences compared to all deleted (%)	5.83558

## Sheet: Table S3 - PR2 deleted Ciliates
Table S3 - Overview of removed ciliate sequences and the families they belong to
Subclass	Order	Family	Species	seq
Armophorea	Armophorea_X	ARMOP1	1	4
Armophorea	Armophorea_X	Armophorea_XX	1	12
Armophorea	Armophorea_X	Caenomorphidae	1	3
Armophorea	Armophorea_X	Clevelandellida	1	5
Armophorea	Armophorea_X	Metopidae	1	37
CONTH_1	CONTH_1_X	CONTH_1_XX	1	4
CONTH_2	CONTH_2_X	CONTH_2_XX	1	13
CONTH_3	CONTH_3_X	CONTH_3_XX	1	5
CONTH_4	CONTH_4_X	CONTH_4_XX	1	11
CONTH_5	CONTH_5_X	CONTH_5_XX	1	9
CONTH_6	CONTH_6_X	CONTH_6_XX	1	6
CONTH_7	CONTH_7_X	CONTH_7_XX	1	9
CONTH_8	CONTH_8_X	CONTH_8_XX	1	7
CONThreeP	CONThreeP_X	CONThreeP_XX	1	80
CONThreeP	CONThreeP_X	Discotrichidae	3	284
Cariacotrichea	Cariacotrichea_X	Cariacotrichea_XX	1	110
Ciliophora_X	Ciliophora_XX	Ciliophora_XXX	1	19
Colpodea	Colpodea_X	Bursariomorphida	1	11
Colpodea	Colpodea_X	Colpodida	1	21
Colpodea	Colpodea_X	Cyrtolophosidida	1	2
Colpodea	Colpodea_X	Platyophryida	1	10
Heterotrichea	Heterotrichea_X	Folliculinidae	1	4
Heterotrichea	Heterotrichea_X	Heterotrichea_XX	1	9
Heterotrichea	Heterotrichea_X	Spirostomidae	1	1
Karyorelictea	Karyorelictea_X	Geleiidae	1	1
Karyorelictea	Karyorelictea_X	Loxodidae	1	6
Karyorelictea	Karyorelictea_X	Trachelocercidae	2	32
Litostomatea	Haptoria_1	Helicoprorodontidae	1	2
Litostomatea	Haptoria_2	Haptoria_2_X	1	3
Litostomatea	Haptoria_3	Haptoria_3_X	1	9
Litostomatea	Haptoria_4	Didiniidae	1	16
Litostomatea	Haptoria_5	Pleurostomatida	1	130
Litostomatea	Haptoria_6	Lacrymariidae	1	34
Litostomatea	Litostomatea_X	Litostomatea_XX	1	49
Litostomatea	Rhynchostomatia	Dileptidae	1	17
Litostomatea	Trichostomatia	Amylovoracidae	1	1
Litostomatea	Trichostomatia	Entodiniomorphina_1	1	5
Litostomatea	Trichostomatia	Isotrichidae_2	1	292
Litostomatea	Trichostomatia	Macropodiniida	1	1
Litostomatea	Trichostomatia	Ophryoscolecidae_1	1	24
Litostomatea	Trichostomatia	Trichostomatia_X	1	883
Nassophorea	Nassophorea_X	Colpodidiidae	1	1
Nassophorea	Nassophorea_X	Microthoracida	1	7
Nassophorea	Nassophorea_X	Nassulida	1	3
Oligohymenophorea	Apostomatia	Apostomatia_X	1	23
Oligohymenophorea	Apostomatia	Foettingeriidae	1	8
Oligohymenophorea	Apostomatia	Pseudocolliniidae	1	3
Oligohymenophorea	Astomatia	Astomatida	1	37
Oligohymenophorea	Hymenostomatia	Glaucomidae	1	11
Oligohymenophorea	Hymenostomatia	Tetrahymenida	1	105
Oligohymenophorea	OLIGO4	OLIGO4_X	1	23
Oligohymenophorea	OLIGO5	OLIGO5_X	1	64
Oligohymenophorea	OLIGO6	OLIGO6_X	1	5
Oligohymenophorea	OLIGO7	OLIGO7_X	1	50
Oligohymenophorea	OLIGO8	OLIGO8_X	1	104
Oligohymenophorea	Oligohymenophorea_X	Oligohymenophorea_XX	1	39
Oligohymenophorea	Peniculia	Frontoniidae_1	1	11
Oligohymenophorea	Peniculia	Frontoniidae_2	1	16
Oligohymenophorea	Peniculia	Peniculida	1	32
Oligohymenophorea	Peritrichia_1	Trichodinidae	1	2
Oligohymenophorea	Peritrichia_2	OLIGO2	1	135
Oligohymenophorea	Peritrichia_2	OLIGO3	1	181
Oligohymenophorea	Peritrichia_2	Operculariidae	2	178
Oligohymenophorea	Peritrichia_2	Scyphidiidae_1	1	1
Oligohymenophorea	Peritrichia_2	Sessilida	1	593
Oligohymenophorea	Peritrichia_2	Vaginicolidae	1	5
Oligohymenophorea	Scuticociliatia_1	OLIGO9	1	5
Oligohymenophorea	Scuticociliatia_1	Philasterida	1	109
Oligohymenophorea	Scuticociliatia_2	OLIGO10	1	11
Oligohymenophorea	Scuticociliatia_2	Pleuronematida	1	48
Oligohymenophorea	Scuticociliatia_2	Scuticociliatia_2_X	1	34
Phyllopharyngea	Cyrtophoria_1	PHYLL_4	1	25
Phyllopharyngea	Cyrtophoria_3	Lynchellidae_2	1	1
Phyllopharyngea	Cyrtophoria_4	Chilodonellidae	1	63
Phyllopharyngea	Cyrtophoria_7	Hartmannulidae	1	9
Phyllopharyngea	Cyrtophoria_8	Dysteriidae	1	12
Phyllopharyngea	Phyllopharyngea_X	Phyllopharyngea_XX	1	8
Phyllopharyngea	Suctoria	Acinetidae_1	1	10
Phyllopharyngea	Suctoria	Endogenida_2	1	8
Phyllopharyngea	Suctoria	Evaginogenida	1	27
Phyllopharyngea	Suctoria	PHYLL_1	1	7
Phyllopharyngea	Suctoria	PHYLL_2	1	12
Phyllopharyngea	Suctoria	PHYLL_3	1	5
Phyllopharyngea	Suctoria	Suctoria_X	1	21
Phyllopharyngea	Synhymenia	Orthodonellidae	1	16
Plagiopylea	PLAGI1	PLAGI1_X	1	8
Plagiopylea	Plagiopylea_X	Plagiopylea_XX	1	22
Plagiopylea	Plagiopylea_X	Plagiopylida	1	7
Plagiopylea	Plagiopylea_X	Plagiopylidae	1	11
Prostomatea_1	Prostomatea_1_X	Colepidae	1	7
Prostomatea_2	Prostomatea_2_X	Placidae	1	1
Prostomatea_3	Prostomatea_3_X	Holophryidae	1	99
Spirotrichea	Choreotrichida	Choreotrichida_X	1	209
Spirotrichea	Choreotrichida	Strobilidiidae	1	175
Spirotrichea	Choreotrichida	Strombidinopsidae	1	1
Spirotrichea	Choreotrichida-Tintinnina	Choreotrichida-Tintinnina_X	1	6
Spirotrichea	Choreotrichida-Tintinnina	Cyttarocylididae	1	4
Spirotrichea	Choreotrichida-Tintinnina	Dictyocystidae	1	28
Spirotrichea	Choreotrichida-Tintinnina	Eutintinnidae	1	4
Spirotrichea	Choreotrichida-Tintinnina	Rhabdonellidae	1	5
Spirotrichea	Choreotrichida-Tintinnina	Stenosemellidae	1	1
Spirotrichea	Choreotrichida-Tintinnina	TIN_02	1	8
Spirotrichea	Choreotrichida-Tintinnina	TIN_11	1	2
Spirotrichea	Choreotrichida-Tintinnina	Tintinnidae	1	81
Spirotrichea	Choreotrichida-Tintinnina	Tintinnidiidae	1	18
Spirotrichea	Choreotrichida-Tintinnina	Undellidae	1	67
Spirotrichea	Choreotrichida-Tintinnina	Xystonellidae	1	2
Spirotrichea	Euplotia	Euplotia_X	1	1
Spirotrichea	Euplotia	Euplotidae	1	1
Spirotrichea	Hypotrichia	Halteriidae	1	12
Spirotrichea	Hypotrichia	Hypotrichia_X	1	107
Spirotrichea	Hypotrichia	Oxytrichidae	1	86
Spirotrichea	Oligotrichida	Oligotrichida_X	1	524
Spirotrichea	Oligotrichida	Pelagostrombidiidae	1	28
Spirotrichea	Oligotrichida	Strombidiidae	1	808
Spirotrichea	Oligotrichida	Tontoniidae	1	52
Spirotrichea	Spirotrichea_X	Spirotrichea_XX	1	13

## Sheet: Table S4 - PR2 deleted Dinofl.
Table S4 - Overview of removed Dinophyceae sequences and the families they belong to
Order	Family	Species	seq
Dinophyceae_X	Dinophyceae_XX	1	3707
Dinophysales	Amphisoleniaceae	1	1
Dinophysales	Dinophysaceae	1	5
Gonyaulacales	Tovelliaceae	1	1
Gymnodiniales	Kareniaceae	1	2
Peridiniales	Heterocapsaceae	1	1
Peridiniales	Thoracosphaeraceae	1	53
Suessiales	Suessiaceae	1	76
Suessiales	Suessiales_X	1	34
Suessiales	Symbiodiniaceae	1	2

## Sheet: Table S5 - Taxonomy Origin
Table S5 - Overview of the amount of sequences and ASVs that were assigned by the different strategies
database	Abbreviation		Species No.	Sequences No.
V4	taxonomy=1		19729	82819
V4	taxonomy=2		6355	23515
V4	taxonomy=3		1815	3376
V4	taxonomy=4		36	93
V4	taxonomy=6		4491	23402

## Sheet: Table S6 - DB V1 & V4
Table S6 - Various statistics on the amount of taxa and sequences of the species list, database V1 and V4
database	variable	value
Species list	Ciliate Genus No.	304
Species list	Dinophyceae Genus No.	50
Species list	Genus No.	2596
V1	Baltic Ciliate Genus No.	174
V1	Baltic Genus No.	1495
V1	Represented Baltic Ciliate Genus (%)	57.2368
V1	Represented Baltic Genus (%)	57.5886
V4	Baltic Ciliate Genus No.	198
V4	Baltic Dinophyceae Genus No.	38
V4	Baltic Genus No.	1812
V4	Family No.	4778
V4	Genus No.	12544
V4	NCBI Sequences No.	7120
V4	NCBI Species No.	2145
V4	PR2 Species No.	47773
V4	PR2 Sequences No.	178454
V4	Represented Baltic Ciliate Genus (%)	65.13
V4	Represented Baltic Dinophyceae Genus (%)	76
V4	Represented Baltic Genus (%)	69.8
V4	Sequences No. - no taxonomy	133205
V4	Species No.	49918
V4	Species No. - no taxonomy	32380
