# Supplementary material for: pr2‐Wormifier: A Bioinformatics Pipeline to Create Custom Reference Databases for Improved Metabarcoding of Marine Protists
Source: Mol Ecol Resour. 2026 Jun 23;26(5):e70168. doi: 10.1111/1755-0998.70168 (PMC13288752; doi:10.1111/1755-0998.70168)
Supplement: Supplementary file 2 — Table S7: Comparison of the amount of ASVs and reads of the TAREuk dataset assigned to a certain genera for each database version and the difference compared to the previous database version. Table S8: Taxonomic assignment of Ciliophora for the TAREuk dataset at the family level, bootstrap values and read counts for each ASV across database versions. Table S9: Taxonomic assignment of Ciliophora for the TAREuk dataset at the species level, bootstrap values and read counts for each ASV across database versions. Table S10: Comparison of the amount of ASVs and reads of the Euka02 dataset assigned to a certain genera for each database version and the difference compared to previous database version. Table S11: Taxonomic assignment of Ciliophora for the Euka02 dataset at the family level, bootstrap values and read counts for each ASV across database versions. Table S12: Taxonomic assignment of Ciliophora for the Euka02 dataset at the species level, bootstrap values and read counts for each ASV across database versions. [file MEN-26-e70168-s002.xlsx]

## Sheet: Overview
Table	Content/Titel	Refers to	Taxon	Dataset
Table S7 - TAREuk Ciliate Genus Assignments	Comparison of the amount of ASVs and reads of the TAREuk dataset assigned to a certain genera for each database version and the difference compared to the previous database version	Assignment	Ciliophora	TAREuk
Table S8 - TAREuk Ciliate ASV Family Level	Taxonomic assignment of Ciliophora for the TAREuk dataset at the family level, bootstrap values, and read counts for each ASV across database versions	Assignment	Ciliophora	TAREuk
Table S9 - TAREuk Ciliate ASV Species Level	Taxonomic assignment of Ciliophora for the TAREuk dataset at the species level, bootstrap values, and read counts for each ASV across database versions	Assignment	Ciliophora	TAREuk
Table S10 - Euka02 Ciliate Genus Assignments	Comparison of the amount of ASVs and reads of the Euka02 dataset assigned to a certain genera for each database version and the difference compared to the previous database version	Assignment	Ciliophora	Euka02
Table S11 - Euka02 Ciliate ASV Family Level	Taxonomic assignment of Ciliophora for the Euka02 dataset at the family level, bootstrap values, and read counts for each ASV across database versions	Assignment	Ciliophora	Euka02
Table S12 - Euka02 Ciliate ASV Species Level	Taxonomic assignment of Ciliophora for the Euka02 dataset at the species level, bootstrap values, and read counts for each ASV across database versions	Assignment	Ciliophora	Euka02
Overview
Database V1	PR2 (v.5.1.1)
Database V2	Cleaned PR2 database
Database V3	Cleaned PR2 database with WoRMS/Algaebase taxonomy
Database V4	Cleaned PR2 database with WoRMS/Algaebase taxonomy and additional NCBI sequences
Euka02	Metabarcoding sedimentary ancient DNA data set from Romahn et al. (2025)
TAREuk	Metabarcoding eDNA dataset from seawater and surface sediments from Nguyen et al. (2026)

## Sheet: Table S7 - TAREuk Ciliate Genus
Table S7 - Comparison of the amount of ASVs and reads of the TAREuk dataset assigned to a certain genera for each database version and the difference compared to the previous database version
Genus	Baltic	ASV_v1	ASV_v2	ASV_v3	ASV_v4	ASV_diff_v1.2	ASV_diff_v1.3	ASV_diff_v2.3	ASV_diff_v1.4	ASV_diff_v3.4	reads_v3	reads_v4	reads_v1	reads_v2	reads_diff_v1.2	reads_diff_v1.3	reads_diff_v2.3	reads_diff_v1.4	reads_diff_v3.4
Acineta	TRUE	0	0	7	18	0	7	7	18	11	502	1446	0	0	0	502	502	1446	944
Acineta_1	FALSE	7	7	0	0	0	-7	-7	-7	0	0	0	502	502	0	-502	-502	-502	0
Antetintinnidium	FALSE	2	2	2	2	0	0	0	0	0	99	99	99	99	0	0	0	0	0
Askenasia	TRUE	102	105	105	95	3	3	0	-7	-10	65981	65965	65887	65981	94	94	0	78	-16
Aspidisca	TRUE	2	2	2	2	0	0	0	0	0	32	32	32	32	0	0	0	0	0
Balanion	TRUE	0	0	0	6	0	0	0	6	6	0	555	0	0	0	0	0	555	555
Cinetochilum	TRUE	0	2	2	2	2	2	0	2	0	444	444	0	444	444	444	0	444	0
Cothurnia	TRUE	4	0	0	4	-4	-4	0	0	4	0	237	237	0	-237	-237	0	0	237
Cyclidium	TRUE	0	0	2	2	0	2	2	2	0	52	52	0	0	0	52	52	52	0
Cyclidium_3	FALSE	2	2	0	0	0	-2	-2	-2	0	0	0	52	52	0	-52	-52	-52	0
Cyclotrichium	TRUE	0	23	23	23	23	23	0	23	0	8129	8129	0	8129	8129	8129	0	8129	0
Didinium	TRUE	0	6	6	0	6	6	0	0	-6	9600	0	0	9600	9600	9600	0	0	-9600
Epalxella	FALSE	2	4	4	2	2	2	0	0	-2	93	46	46	93	47	47	0	0	-47
Epicarchesium	FALSE	0	0	0	2	0	0	0	2	2	0	98	0	0	0	0	0	98	98
Epiphyllum	FALSE	0	3	3	0	3	3	0	0	-3	406	0	0	406	406	406	0	0	-406
Euplotes	TRUE	1	1	1	1	0	0	0	0	0	14	14	14	14	0	0	0	0	0
Frontonia	TRUE	2	0	4	4	-2	2	4	2	0	560	560	132	0	-132	428	560	428	0
Frontonia-1	FALSE	0	4	0	0	4	0	-4	0	0	0	0	0	560	560	0	-560	0	0
Gonostomum	TRUE	0	2	2	0	2	2	0	0	-2	232	0	0	232	232	232	0	0	-232
Halteria	TRUE	0	2	2	2	2	2	0	2	0	814	814	0	814	814	814	0	814	0
Helicostomella	TRUE	3	1	1	1	-2	-2	0	-2	0	118	118	258	118	-140	-140	0	-140	0
Hexasterias	FALSE	8	8	8	8	0	0	0	0	0	1760	1760	1760	1760	0	0	0	0	0
Histiobalantium	TRUE	3	3	3	3	0	0	0	0	0	60	60	60	60	0	0	0	0	0
Holosticha	TRUE	6	6	6	6	0	0	0	0	0	97	97	97	97	0	0	0	0	0
Kentrophyllidae	FALSE	11	0	0	0	-11	-11	0	-11	0	0	0	572	0	-572	-572	0	-572	0
Kentrophyllum	FALSE	0	0	0	24	0	0	0	24	24	0	6188	0	0	0	0	0	6188	6188
Lacrymaria	TRUE	0	6	6	0	6	6	0	0	-6	115	0	0	115	115	115	0	0	-115
Mesanophrys	FALSE	2	2	2	2	0	0	0	0	0	72	72	72	72	0	0	0	0	0
Monodinium	TRUE	0	0	0	2	0	0	0	2	2	0	9544	0	0	0	0	0	9544	9544
Mylestoma	FALSE	0	0	0	2	0	0	0	2	2	0	29	0	0	0	0	0	29	29
Myxophyllum	FALSE	1	1	1	1	0	0	0	0	0	15	15	15	15	0	0	0	0	0
Nothoholosticha	FALSE	0	1	1	0	1	1	0	0	-1	24	0	0	24	24	24	0	0	-24
Paracineta	TRUE	0	5	5	4	5	5	0	4	-1	953	723	0	953	953	953	0	723	-230
Parallelostrombidium	FALSE	0	2	2	0	2	2	0	0	-2	33	0	0	33	33	33	0	0	-33
Parauronema	FALSE	2	2	2	2	0	0	0	0	0	42	42	42	42	0	0	0	0	0
Pelagostrobilidium	TRUE	214	156	156	236	-58	-58	0	22	80	207220	213038	211913	207220	-4693	-4693	0	1125	5818
Pithites	FALSE	0	8	8	8	8	8	0	8	0	4264	4264	0	4264	4264	4264	0	4264	0
Plagiocampa	TRUE	0	2	2	4	2	2	0	4	2	32	97	0	32	32	32	0	97	65
Pleuronema	TRUE	0	6	6	8	6	6	0	8	2	706	757	0	706	706	706	0	757	51
Rimostrombidium	TRUE	248	252	252	253	4	4	0	5	1	375254	375297	375087	375254	167	167	0	210	43
Spathidium	TRUE	0	0	0	6	0	0	0	6	6	0	127	0	0	0	0	0	127	127
Spirotrachelostyla	FALSE	3	3	3	3	0	0	0	0	0	485	485	485	485	0	0	0	0	0
Strobilidium	TRUE	0	0	0	2	0	0	0	2	2	0	104	0	0	0	0	0	104	104
Strombidium	TRUE	225	488	488	465	263	263	0	240	-23	345302	335415	34640	345302	310662	310662	0	300775	-9887
Tintinnidium	TRUE	1	31	31	25	30	30	0	24	-6	13391	12838	16	13391	13375	13375	0	12822	-553
Tintinnopsis	TRUE	0	0	75	76	0	75	75	76	1	5646	5660	0	0	0	5646	5646	5660	14
Tintinnopsis_03	FALSE	1	1	0	0	0	-1	-1	-1	0	0	0	18	18	0	-18	-18	-18	0
Tintinnopsis_05	FALSE	2	2	0	0	0	-2	-2	-2	0	0	0	265	265	0	-265	-265	-265	0
Tintinnopsis_09	FALSE	70	66	0	0	-4	-70	-66	-70	0	0	0	5344	5079	-265	-5344	-5079	-5344	0
Trachelophyllum	TRUE	0	2	2	0	2	2	0	0	-2	40	0	0	40	40	40	0	0	-40
Trachelostyla	TRUE	0	0	0	3	0	0	0	3	3	0	416	0	0	0	0	0	416	416
Trichodina	TRUE	0	0	2	2	0	2	2	2	0	317	317	0	0	0	317	317	317	0
Trichodina_2	FALSE	2	2	0	0	0	-2	-2	-2	0	0	0	317	317	0	-317	-317	-317	0
Trochilioides	TRUE	0	2	2	2	2	2	0	2	0	74	74	0	74	74	74	0	74	0
Tunicothrix	FALSE	3	3	3	3	0	0	0	0	0	77	77	77	77	0	0	0	0	0
Urotricha	TRUE	20	38	38	38	18	18	0	18	0	22133	22133	8773	22133	13360	13360	0	13360	0
Vorticella	TRUE	2	2	2	0	0	0	0	-2	-2	98	0	98	98	0	0	0	-98	-98
Zoothamnium	TRUE	0	0	2	2	0	2	2	2	0	39	39	0	0	0	39	39	39	0
Zoothamnium_1	FALSE	0	2	0	0	2	0	-2	0	0	0	0	0	39	39	0	-39	0	0
Zosterodasys	FALSE	0	5	5	0	5	5	0	0	-5	166	0	0	166	166	166	0	0	-166

## Sheet: Table S8 - TAREuk Ciliate ASV F
Table S8 - Taxonomic assignment of Ciliophora for the TAREuk dataset at the family level, bootstrap values, and read counts for each ASV across database versions
V1	Family.db1	Fami_perc.db1	total_reads.db1	Family.db2	Fami_perc.db2	total_reads.db2	Family.db3	Fami_perc.db3	total_reads.db3	Family.db4	Fami_perc.db4	total_reads.db4
SRR35279740.90538	Urotrichidae	100	26	Urotrichidae	100	26	Urotrichidae	100	26	Urotrichidae	100	26
SRR35279776.145609	Strobilidiidae	100	5717	Strobilidiidae	100	5717	Strobilidiidae	100	5717	Strobilidiidae	100	5717
SRR35279791.179861	Strobilidiidae	100	436	Strobilidiidae	100	436	Strobilidiidae	100	436	Strobilidiidae	100	436
SRR35279733.312419	Lacrymariidae	98	93	Lacrymariidae	98	93	Lacrymariidae	98	93	Lacrymariidae	95	93
SRR35279791.60952	Strobilidiidae	98	39	Strobilidiidae	92	39	Strobilidiidae	92	39	Strobilidiidae	98	39
SRR35279792.200371	Strombidinopsidae	80	30	Strombidinopsidae	86	30	Strombidinopsidae	86	30	Strombidinopsidae	80	30
SRR35279729.224570	Tintinnidiidae	100	20
SRR35279719.135386	Lacrymariidae	99	22	Lacrymariidae	100	22	Lacrymariidae	100	22	Lacrymariidae	99	22
SRR35279767.36437	Pleurostomatida	100	19	Pleurostomatida	100	19	Amphileptidae	84	19	Amphileptidae	99	19
SRR35279744.59443	Strobilidiidae	100	68	Strobilidiidae	100	68	Strobilidiidae	100	68	Strobilidiidae	100	68
SRR35279731.46998	TIN_09	100	118	TIN_09	100	118	Codonellidae	100	118	Codonellidae	100	118
SRR35279774.21524	Tintinnidiidae	83	28				Codonellidae	83	28	Codonellidae	80	28
SRR35279792.110961	Strombidiidae	99	15	Strombidiidae	100	15	Strombidiidae	100	15	Strombidiidae	100	15
SRR35279791.47373	Strobilidiidae	95	159							Strobilidiidae	96	159
SRR35279790.195528	Strombidiidae	100	12	Strombidiidae	100	12	Strombidiidae	100	12	Strombidiidae	100	12
SRR35279791.125772	Strombidiidae	100	48	Strombidiidae	91	48				Strombidiidae	94	48
SRR35279791.177225	Strombidiidae	88	14	Strombidiidae	100	14	Strombidiidae	100	14	Strombidiidae	100	14
SRR35279790.158708	Tintinnidiidae	99	12	Tintinnidiidae	95	12	Tintinnidiidae	95	12	Tintinnidiidae	96	12
SRR35279746.323167	Strombidiidae	100	7425	Strombidiidae	100	7425	Strombidiidae	100	7425	Strombidiidae	100	7425
SRR35279762.23390	TIN_09	100	30	TIN_09	100	30	Codonellidae	100	30	Codonellidae	100	30
SRR35279741.60657	Strobilidiidae	100	186	Strobilidiidae	100	186	Strobilidiidae	100	186	Strobilidiidae	100	186
SRR35279731.245227	Strobilidiidae	99	23	Strobilidiidae	98	23	Strobilidiidae	98	23	Strobilidiidae	100	23
SRR35279793.214942	Strombidiidae	88	13	Strombidiidae	100	13	Strombidiidae	100	13	Strombidiidae	100	13
SRR35279777.207330	TIN_09	86	79	TIN_09	89	79	Codonellidae	89	79	Codonellidae	96	79
SRR35279769.79268	Lacrymariidae	96	27
SRR35279731.107853	Tintinnidiidae	100	18	Tintinnidiidae	91	18	Tintinnidiidae	91	18	Tintinnidiidae	83	18
SRR35279731.36225	Strombidiidae	95	20	Strombidiidae	100	20	Strombidiidae	100	20	Strombidiidae	100	20
SRR35279793.126790	Strobilidiidae	100	19	Strobilidiidae	100	19	Strobilidiidae	100	19	Strobilidiidae	100	19
SRR35279778.12223	Strobilidiidae	100	70	Strobilidiidae	100	70	Strobilidiidae	100	70	Strobilidiidae	100	70
SRR35279779.53456	TIN_09	100	16	TIN_09	100	16	Codonellidae	100	16	Codonellidae	100	16
SRR35279719.88404	Pleurostomatida	100	80	Pleurostomatida	100	80	Amphileptidae	88	80	Amphileptidae	100	80
SRR35279731.6126	Strobilidiidae	100	13	Strobilidiidae	100	13	Strobilidiidae	100	13	Strobilidiidae	100	13
SRR35279792.104274	Strobilidiidae	100	24	Strobilidiidae	100	24	Strobilidiidae	100	24	Strobilidiidae	100	24
SRR35279780.140934	Strombidiidae	98	33	Strombidiidae	98	33	Strombidiidae	98	33	Strombidiidae	98	33
SRR35279793.78520	Tintinnidiidae	100	10	Tintinnidiidae	91	10	Tintinnidiidae	91	10	Tintinnidiidae	83	10
SRR35279790.37050	Strobilidiidae	97	12							Strobilidiidae	97	12
SRR35279786.212779	Strombidiidae	82	40	Strombidiidae	100	40	Strombidiidae	100	40	Strombidiidae	100	40
SRR35279788.216034	Strombidiidae	100	13	Strombidiidae	100	13				Strombidiidae	93	13
SRR35279795.5664	Strobilidiidae	99	20	Strobilidiidae	99	20	Strobilidiidae	99	20	Strobilidiidae	99	20
SRR35279731.15329	Strobilidiidae	94	233	Strobilidiidae	97	233	Strobilidiidae	97	233	Strobilidiidae	93	233
SRR35279791.159131	Strombidiidae	99	12
SRR35279731.107613	TIN_09	99	11	TIN_09	100	11	Codonellidae	100	11	Codonellidae	100	11
SRR35279780.67846	Strobilidiidae	100	48	Strobilidiidae	100	48	Strobilidiidae	100	48	Strobilidiidae	100	48
SRR35279791.238581	Tintinnidiidae	90	143
SRR35279731.189966	Strobilidiidae	100	123	Strobilidiidae	100	123	Strobilidiidae	100	123	Strobilidiidae	100	123
SRR35279726.160722	Strombidiidae	91	29	Strombidiidae	97	29	Strombidiidae	90	29	Strombidiidae	94	29
SRR35279794.23416	Strombidiidae	98	16	Strombidiidae	100	16	Strombidiidae	100	16	Strombidiidae	100	16
SRR35279731.91253	TIN_09	90	35	TIN_09	100	35	Codonellidae	100	35	Codonellidae	100	35
SRR35279795.179094	TIN_09	100	25	TIN_09	100	25	Codonellidae	100	25	Codonellidae	100	25
SRR35279788.176421	Strombidiidae	81	22	Strombidiidae	97	22
SRR35279792.154119	Tintinnidiidae	100	37	Tintinnidiidae	89	37	Tintinnidiidae	89	37
SRR35279790.122913	Strombidiidae	99	18	Strombidiidae	100	18	Strombidiidae	100	18	Strombidiidae	100	18
SRR35279726.79704	Strombidiidae	90	19	Strombidiidae	100	19	Strombidiidae	100	19	Strombidiidae	100	19
SRR35279746.182458	Strombidiidae	88	49	Strombidiidae	100	49	Strombidiidae	100	49	Strombidiidae	100	49
SRR35279742.26099	Strobilidiidae	100	17	Strobilidiidae	100	17	Strobilidiidae	100	17	Strobilidiidae	100	17
SRR35279743.114188	Strobilidiidae	100	316	Strobilidiidae	100	316	Strobilidiidae	100	316	Strobilidiidae	100	316
SRR35279788.152949	Strombidiidae	94	23	Strombidiidae	100	23	Strombidiidae	98	23	Strombidiidae	98	23
SRR35279731.53027	Strobilidiidae	100	26	Strobilidiidae	100	26	Strobilidiidae	100	26	Strobilidiidae	100	26
SRR35279721.18798	Pleurostomatida	100	75	Pleurostomatida	100	75	Amphileptidae	88	75	Amphileptidae	100	75
SRR35279731.233213	Strombidiidae	99	105	Strombidiidae	100	105	Strombidiidae	100	105	Strombidiidae	100	105
SRR35279725.24935	Tintinnidiidae	100	24	Tintinnidiidae	96	24	Tintinnidiidae	96	24	Tintinnidiidae	97	24
SRR35279767.78085	Pleurostomatida	100	33	Pleurostomatida	100	33	Amphileptidae	100	33	Amphileptidae	98	33
SRR35279791.174349	Strobilidiidae	90	37							Strobilidiidae	88	37
SRR35279788.38204	TIN_09	99	22	TIN_09	100	22	Codonellidae	100	22	Codonellidae	100	22
SRR35279783.270706	Pleurostomatida	99	12	Pleurostomatida	100	12	Amphileptidae	90	12	Amphileptidae	99	12
SRR35279731.191355	Strobilidiidae	100	128	Strobilidiidae	100	128	Strobilidiidae	100	128	Strobilidiidae	100	128
SRR35279790.162433	Strobilidiidae	92	16	Strobilidiidae	88	16	Strobilidiidae	88	16	Strobilidiidae	100	16
SRR35279792.169522	Strombidiidae	100	20	Strombidiidae	100	20	Strombidiidae	100	20	Strombidiidae	100	20
SRR35279788.161559	Strombidiidae	93	27	Strombidiidae	100	27	Strombidiidae	100	27	Strombidiidae	100	27
SRR35279740.46518	Strobilidiidae	100	12	Strobilidiidae	100	12	Strobilidiidae	100	12	Strobilidiidae	100	12
SRR35279767.69787	Lacrymariidae	100	34
SRR35279790.174810	Strombidiidae	100	37
SRR35279795.164131	Strobilidiidae	100	13	Strobilidiidae	98	13	Strobilidiidae	98	13	Strobilidiidae	100	13
SRR35279731.95178	Strobilidiidae	100	17	Strobilidiidae	99	17	Strobilidiidae	99	17	Strobilidiidae	100	17
SRR35279780.13169	Tintinnidiidae	100	32	Tintinnidiidae	98	32	Tintinnidiidae	98	32	Tintinnidiidae	96	32
SRR35279730.86266	Strobilidiidae	86	51	Strobilidiidae	85	51	Strobilidiidae	85	51	Strobilidiidae	81	51
SRR35279755.26228	Strombidiidae	90	35	Strombidiidae	100	35	Strombidiidae	100	35	Strombidiidae	100	35
SRR35279745.361319	Urotrichidae	100	135	Urotrichidae	100	135	Urotrichidae	100	135	Urotrichidae	100	135
SRR35279758.11085	Strobilidiidae	100	54	Strobilidiidae	100	54	Strobilidiidae	100	54	Strobilidiidae	100	54
SRR35279731.14356	Strobilidiidae	100	38	Strobilidiidae	100	38	Strobilidiidae	100	38	Strobilidiidae	100	38
SRR35279736.138395	Endogenida_2	100	318	Acinetidae_1	97	318	Paracinetidae	97	318	Paracinetidae	90	318
SRR35279733.386320	Strombidiidae	100	113	Strombidiidae	100	113	Strombidiidae	100	113	Strombidiidae	100	113
SRR35279791.85269	Strobilidiidae	100	14	Strobilidiidae	100	14	Strobilidiidae	100	14	Strobilidiidae	100	14
SRR35279790.33728	Strobilidiidae	99	30	Strobilidiidae	100	30	Strobilidiidae	100	30	Strobilidiidae	100	30
SRR35279792.113866	Strobilidiidae	100	17	Strobilidiidae	94	17	Strobilidiidae	94	17	Strobilidiidae	100	17
SRR35279778.137548	Tintinnidiidae	87	16
SRR35279731.105664	Strombidiidae	94	15	Strombidiidae	96	15	Strombidiidae	96	15	Strombidiidae	95	15
SRR35279731.66143	Strombidiidae	98	23	Strombidiidae	100	23	Strombidiidae	100	23	Strombidiidae	98	23
SRR35279778.247489	Tintinnidiidae	100	5960	Tintinnidiidae	99	5960	Tintinnidiidae	99	5960	Tintinnidiidae	98	5960
SRR35279746.120328	Strobilidiidae	100	1727	Strobilidiidae	100	1727	Strobilidiidae	100	1727	Strobilidiidae	100	1727
SRR35279722.331847	Urotrichidae	100	62	Urotrichidae	100	62	Urotrichidae	100	62	Urotrichidae	100	62
SRR35279757.5105	Strombidiidae	90	24	Strombidiidae	100	24	Strombidiidae	100	24	Strombidiidae	100	24
SRR35279772.28710	Strombidiidae	92	14	Strombidiidae	100	14	Strombidiidae	100	14	Strombidiidae	100	14
SRR35279788.204910	Strombidiidae	99	12	Strombidiidae	100	12	Strombidiidae	95	12	Strombidiidae	96	12
SRR35279783.199965	Strombidinopsidae	95	12	Strombidinopsidae	96	12	Strombidinopsidae	96	12	Strombidinopsidae	95	12
SRR35279792.151943	Strobilidiidae	100	47	Strobilidiidae	100	47	Strobilidiidae	100	47	Strobilidiidae	100	47
SRR35279800.213212	Strobilidiidae	100	25	Strobilidiidae	100	25	Strobilidiidae	100	25	Strobilidiidae	100	25
SRR35279741.105146	Strobilidiidae	100	87	Strobilidiidae	100	87	Strobilidiidae	100	87	Strobilidiidae	100	87
SRR35279728.112463	TIN_09	100	30	TIN_09	100	30	Codonellidae	100	30	Codonellidae	100	30
SRR35279791.46959	Strobilidiidae	83	20							Strobilidiidae	90	20
SRR35279780.25222	Tintinnidiidae	100	12	Tintinnidiidae	100	12	Tintinnidiidae	100	12	Tintinnidiidae	100	12
SRR35279779.6793	Tintinnidiidae	100	62	Tintinnidiidae	97	62	Tintinnidiidae	97	62	Tintinnidiidae	95	62
SRR35279794.234908	Strobilidiidae	86	76	Strobilidiidae	98	76	Strobilidiidae	98	76	Strobilidiidae	98	76
SRR35279795.184592	Strombidiidae	100	20	Strombidiidae	100	20	Strombidiidae	100	20	Strombidiidae	100	20
SRR35279731.141961	Strobilidiidae	97	14	Strobilidiidae	98	14	Strobilidiidae	98	14	Strobilidiidae	98	14
SRR35279788.134354	Strombidiidae	100	22	Strombidiidae	83	22	Strombidiidae	82	22	Strombidiidae	82	22
SRR35279731.161639	Strombidiidae	100	12	Strombidiidae	100	12	Strombidiidae	100	12	Strombidiidae	100	12
SRR35279790.233461	Strombidiidae	89	14	Strombidiidae	89	14	Strombidiidae	89	14	Strombidiidae	88	14
SRR35279728.29943	Strombidiidae	95	43	Strombidiidae	100	43	Strombidiidae	100	43	Strombidiidae	100	43
SRR35279786.127097	Strombidiidae	83	13	Strombidiidae	84	13
SRR35279778.143013	Lacrymariidae	99	18
SRR35279744.12123	Lacrymariidae	100	10347
SRR35279731.29360	Strobilidiidae	100	149	Strobilidiidae	100	149	Strobilidiidae	100	149	Strobilidiidae	100	149
SRR35279743.1360	Strobilidiidae	100	71	Strobilidiidae	100	71	Strobilidiidae	100	71	Strobilidiidae	100	71
SRR35279731.123755	TIN_09	84	60	TIN_09	85	60	Codonellidae	100	60	Codonellidae	100	60
SRR35279759.80506	Strombidiidae	83	72332	Strombidiidae	100	72332	Strombidiidae	100	72332	Strombidiidae	100	72332
SRR35279799.163677	Strobilidiidae	100	52	Strobilidiidae	100	52	Strobilidiidae	100	52	Strobilidiidae	100	52
SRR35279795.132273	Strobilidiidae	100	144	Strobilidiidae	100	144	Strobilidiidae	100	144	Strobilidiidae	100	144
SRR35279731.64601	TIN_09	99	75	TIN_09	100	75	Codonellidae	100	75	Codonellidae	100	75
SRR35279734.65740	Strobilidiidae	100	299	Strobilidiidae	100	299	Strobilidiidae	100	299	Strobilidiidae	100	299
SRR35279731.83047	Strobilidiidae	100	179	Strobilidiidae	100	179	Strobilidiidae	100	179	Strobilidiidae	100	179
SRR35279720.133468	Philasterida	88	25	Philasterida	95	25
SRR35279749.172182	Epalxellidae	100	27	Epalxellidae	100	27	Epalxellidae	100	27	Epalxellidae	87	27
SRR35279750.179921	Lacrymariidae	100	14
SRR35279744.463104	Strobilidiidae	99	29	Strobilidiidae	99	29	Strobilidiidae	99	29	Strobilidiidae	99	29
SRR35279792.245317	Strobilidiidae	80	14	Strobilidiidae	97	14	Strobilidiidae	97	14	Strobilidiidae	97	14
SRR35279794.220883	Strobilidiidae	98	35							Strobilidiidae	98	35
SRR35279795.169643	Strobilidiidae	100	18	Strobilidiidae	100	18	Strobilidiidae	100	18	Strobilidiidae	100	18
SRR35279790.72646	Strombidiidae	99	39	Strombidiidae	100	39	Strombidiidae	100	39	Strombidiidae	100	39
SRR35279732.52109	Strombidiidae	100	37	Strombidiidae	100	37	Strombidiidae	100	37	Strombidiidae	100	37
SRR35279759.57226	Strobilidiidae	100	124	Strobilidiidae	100	124	Strobilidiidae	100	124	Strobilidiidae	100	124
SRR35279795.231277	Strobilidiidae	100	21	Strobilidiidae	100	21	Strobilidiidae	100	21	Strobilidiidae	100	21
SRR35279741.165418	Strobilidiidae	100	469	Strobilidiidae	100	469	Strobilidiidae	100	469	Strobilidiidae	100	469
SRR35279759.443308	Strobilidiidae	100	81	Strobilidiidae	100	81	Strobilidiidae	100	81	Strobilidiidae	100	81
SRR35279731.84842	Strobilidiidae	100	111	Strobilidiidae	100	111	Strobilidiidae	100	111	Strobilidiidae	100	111
SRR35279759.22313	Strobilidiidae	100	16	Strobilidiidae	100	16	Strobilidiidae	100	16	Strobilidiidae	100	16
SRR35279792.14065	Strobilidiidae	100	58	Strobilidiidae	100	58	Strobilidiidae	100	58	Strobilidiidae	100	58
SRR35279797.30018	Tintinnidiidae	100	49	Tintinnidiidae	100	49	Tintinnidiidae	100	49	Tintinnidiidae	100	49
SRR35279791.45530	Strombidiidae	97	44	Strombidiidae	97	44	Strombidiidae	96	44	Strombidiidae	96	44
SRR35279786.161528	Strobilidiidae	93	15							Strobilidiidae	97	15
SRR35279792.12948	Strombidiidae	100	34	Strombidiidae	100	34	Strombidiidae	100	34	Strombidiidae	100	34
SRR35279790.236649	Strombidiidae	99	22	Strombidiidae	100	22	Strombidiidae	100	22	Strombidiidae	100	22
SRR35279777.31506	Lacrymariidae	100	47
SRR35279733.547068	Histiobalantiidae	100	32	Histiobalantiidae	100	32	Histiobalantiidae	100	32	Histiobalantiidae	100	32
SRR35279792.153279	Strobilidiidae	100	43	Strobilidiidae	100	43	Strobilidiidae	100	43	Strobilidiidae	100	43
SRR35279733.575556	Strombidiidae	87	37	Strombidiidae	100	37	Strombidiidae	100	37	Strombidiidae	100	37
SRR35279731.217289	Strobilidiidae	89	50	Strobilidiidae	91	50	Strobilidiidae	91	50	Strobilidiidae	90	50
SRR35279731.56918	Strobilidiidae	100	18	Strobilidiidae	100	18	Strobilidiidae	100	18	Strobilidiidae	100	18
SRR35279731.55619	Strombidiidae	98	14	Strombidiidae	100	14	Strombidiidae	100	14	Strombidiidae	100	14
SRR35279725.78228	Strombidiidae	93	18	Strombidiidae	97	18
SRR35279731.180125	TIN_09	90	21	TIN_09	100	21	Codonellidae	100	21	Codonellidae	100	21
SRR35279728.204288	Strombidiidae	99	12	Strombidiidae	99	12	Strombidiidae	99	12	Strombidiidae	99	12
SRR35279788.104434	Strobilidiidae	100	14	Strobilidiidae	100	14	Strobilidiidae	100	14	Strobilidiidae	100	14
SRR35279778.217314	Strombidiidae	100	103	Strombidiidae	100	103	Strombidiidae	100	103	Strombidiidae	100	103
SRR35279789.128745	Orthodonellidae	100	13	Orthodonellidae	100	13	Orthodonellidae	100	13
SRR35279735.186361	PHYLL_3	100	165
SRR35279731.56993	Strobilidiidae	100	15	Strobilidiidae	100	15	Strobilidiidae	100	15	Strobilidiidae	100	15
SRR35279786.18490	Strobilidiidae	96	354							Strobilidiidae	93	354
SRR35279731.196226	Strombidiidae	85	27	Strombidiidae	100	27	Strombidiidae	100	27	Strombidiidae	100	27
SRR35279778.127576	TIN_11	100	30	TIN_11	100	30
SRR35279790.248331	Strobilidiidae	98	22							Strobilidiidae	98	22
SRR35279759.252680	Strobilidiidae	100	143	Strobilidiidae	100	143	Strobilidiidae	100	143	Strobilidiidae	100	143
SRR35279778.14747	Didiniidae	92	13							Didiniidae	90	13
SRR35279786.194611	Strobilidiidae	83	463							Strobilidiidae	85	463
SRR35279779.4428	Strombidiidae	82	17	Strombidiidae	100	17	Strombidiidae	100	17	Strombidiidae	100	17
SRR35279788.152104	Strobilidiidae	97	170							Strobilidiidae	96	170
SRR35279767.88216	Lacrymariidae	100	12
SRR35279745.466996	Didiniidae	100	4529	Didiniidae	81	4529	Didiniidae	81	4529	Didiniidae	100	4529
SRR35279743.174924	Strombidiidae	86	86	Strombidiidae	99	86	Strombidiidae	96	86	Strombidiidae	100	86
SRR35279747.32516	TIN_11	100	12	TIN_11	100	12
SRR35279759.138474	Strobilidiidae	100	38	Strobilidiidae	100	38	Strobilidiidae	100	38	Strobilidiidae	100	38
SRR35279758.140251	Strobilidiidae	100	65	Strobilidiidae	100	65	Strobilidiidae	100	65	Strobilidiidae	100	65
SRR35279774.54327	Strobilidiidae	100	26	Strobilidiidae	100	26	Strobilidiidae	100	26	Strobilidiidae	100	26
SRR35279731.32115	Strobilidiidae	100	17	Strobilidiidae	99	17	Strobilidiidae	99	17	Strobilidiidae	100	17
SRR35279795.74127	Strobilidiidae	100	13	Strobilidiidae	100	13	Strobilidiidae	100	13	Strobilidiidae	100	13
SRR35279795.96820	Strombidiidae	100	13	Strombidiidae	100	13	Strombidiidae	100	13	Strombidiidae	100	13
SRR35279730.169924	TIN_09	98	78	TIN_09	100	78	Codonellidae	100	78	Codonellidae	100	78
SRR35279731.182576	Strombidiidae	100	12	Strombidiidae	100	12	Strombidiidae	99	12	Strombidiidae	100	12
SRR35279786.110605	Strobilidiidae	100	19	Strobilidiidae	100	19	Strobilidiidae	100	19	Strobilidiidae	100	19
SRR35279786.157797	Strobilidiidae	91	22							Strobilidiidae	86	22
SRR35279788.147667	Strombidiidae	98	29	Strombidiidae	100	29				Strombidiidae	97	29
SRR35279788.34514	Strombidiidae	98	15	Strombidiidae	100	15	Strombidiidae	100	15	Strombidiidae	100	15
SRR35279788.99584	Strobilidiidae	100	20	Strobilidiidae	100	20	Strobilidiidae	100	20	Strobilidiidae	100	20
SRR35279789.259046	Strobilidiidae	89	14							Strobilidiidae	86	14
SRR35279778.16532	Lacrymariidae	100	19
SRR35279758.95907	Strobilidiidae	100	50	Strobilidiidae	100	50	Strobilidiidae	100	50	Strobilidiidae	100	50
SRR35279762.57237	Didiniidae	100	23							Didiniidae	99	23
SRR35279746.314381	Strombidiidae	100	128	Strombidiidae	91	128	Strombidiidae	91	128	Strombidiidae	90	128
SRR35279790.145860	Strombidiidae	82	53	Strombidiidae	89	53	Strombidiidae	89	53	Strombidiidae	84	53
SRR35279792.253512	Strombidiidae	89	26	Strombidiidae	100	26	Strombidiidae	100	26	Strombidiidae	100	26
SRR35279790.118569	Strombidiidae	99	15
SRR35279795.50415	Strobilidiidae	100	30	Strobilidiidae	100	30	Strobilidiidae	100	30	Strobilidiidae	100	30
SRR35279744.322049	Strombidiidae	81	52014	Strombidiidae	100	52014	Strombidiidae	100	52014	Strombidiidae	100	52014
SRR35279743.103902	Strombidiidae	98	17	Strombidiidae	100	17	Strombidiidae	100	17	Strombidiidae	100	17
SRR35279733.252935	Strobilidiidae	100	99	Strobilidiidae	100	99	Strobilidiidae	100	99	Strobilidiidae	100	99
SRR35279793.229498	Strobilidiidae	100	109	Strobilidiidae	100	109	Strobilidiidae	100	109	Strobilidiidae	100	109
SRR35279731.142784	Strobilidiidae	100	12	Strobilidiidae	100	12	Strobilidiidae	100	12	Strobilidiidae	100	12
SRR35279746.360254	Strombidiidae	80	17	Strombidiidae	100	17	Strombidiidae	100	17	Strombidiidae	100	17
SRR35279731.195711	Strobilidiidae	99	25	Strobilidiidae	99	25	Strobilidiidae	99	25	Strobilidiidae	99	25
SRR35279795.81354	Strobilidiidae	100	23	Strobilidiidae	100	23	Strobilidiidae	100	23	Strobilidiidae	100	23
SRR35279795.95578	Strombidiidae	100	51	Strombidiidae	92	51				Strombidiidae	97	51
SRR35279792.162132	Strombidiidae	93	18	Strombidiidae	100	18	Strombidiidae	100	18	Strombidiidae	99	18
SRR35279778.111818	Strombidiidae	100	37	Strombidiidae	100	37	Strombidiidae	100	37	Strombidiidae	100	37
SRR35279788.160692	Strobilidiidae	99	25	Strobilidiidae	96	25	Strobilidiidae	96	25	Strobilidiidae	99	25
SRR35279780.27347	Tintinnidiidae	100	21	Tintinnidiidae	99	21	Tintinnidiidae	99	21	Tintinnidiidae	98	21
SRR35279790.83015	Strombidiidae	100	17	Strombidiidae	100	17	Strombidiidae	100	17	Strombidiidae	100	17
SRR35279791.169762	Strombidiidae	92	13	Strombidiidae	100	13	Strombidiidae	100	13	Strombidiidae	100	13
SRR35279790.191470	Tintinnidiidae	97	15
SRR35279778.25072	TIN_09	97	26	TIN_09	97	26	Codonellidae	97	26	Codonellidae	97	26
SRR35279792.62564	Strombidiidae	81	55	Strombidiidae	85	55
SRR35279726.43896	Strombidiidae	89	22	Strombidiidae	93	22	Strombidiidae	93	22	Strombidiidae	90	22
SRR35279731.150532	Tintinnidiidae	100	19	Tintinnidiidae	92	19	Tintinnidiidae	92	19	Tintinnidiidae	92	19
SRR35279794.47046	Strobilidiidae	100	18	Strobilidiidae	99	18	Strobilidiidae	99	18	Strobilidiidae	100	18
SRR35279791.5247	Strombidiidae	96	12	Strombidiidae	100	12	Strombidiidae	100	12	Strombidiidae	100	12
SRR35279791.179266	Strombidiidae	93	15	Strombidiidae	94	15	Strombidiidae	94	15	Strombidiidae	93	15
SRR35279731.101435	Strobilidiidae	100	31	Strobilidiidae	97	31	Strobilidiidae	97	31	Strobilidiidae	100	31
SRR35279790.178444	Strombidiidae	82	42	Strombidiidae	87	42	Strombidiidae	87	42	Strombidiidae	89	42
SRR35279786.97383	Strobilidiidae	99	19	Strobilidiidae	96	19	Strobilidiidae	96	19	Strobilidiidae	99	19
SRR35279731.10562	Strombidiidae	82	59	Strombidiidae	87	59	Strombidiidae	87	59	Strombidiidae	86	59
SRR35279794.132873	Strombidiidae	100	23	Strombidiidae	100	23	Strombidiidae	100	23	Strombidiidae	100	23
SRR35279731.134002	Strobilidiidae	100	26	Strobilidiidae	100	26	Strobilidiidae	100	26	Strobilidiidae	100	26
SRR35279788.204420	Hartmannulidae	100	37	Hartmannulidae	99	37	Hartmannulidae	99	37	Hartmannulidae	81	37
SRR35279787.190865	Strombidiidae	80	14	Strombidiidae	100	14	Strombidiidae	91	14	Strombidiidae	100	14
SRR35279759.399256	Strobilidiidae	100	50	Strobilidiidae	100	50	Strobilidiidae	100	50	Strobilidiidae	100	50
SRR35279795.33639	Strombidiidae	90	229	Strombidiidae	100	229	Strombidiidae	100	229	Strombidiidae	99	229
SRR35279794.82187	Strobilidiidae	100	102	Strobilidiidae	100	102	Strobilidiidae	100	102	Strobilidiidae	100	102
SRR35279767.36126	Pleurostomatida	100	2592	Pleurostomatida	100	2592	Amphileptidae	88	2592	Amphileptidae	98	2592
SRR35279739.22047	PHYLL_4	100	1044	Pithitidae	83	1044	Plesiotrichopidae	83	1044	Plesiotrichopidae	80	1044
SRR35279790.219694	Strombidiidae	94	16	Strombidiidae	100	16	Strombidiidae	100	16	Strombidiidae	100	16
SRR35279733.336046	Histiobalantiidae	100	13	Histiobalantiidae	100	13	Histiobalantiidae	100	13	Histiobalantiidae	100	13
SRR35279795.237000	Strobilidiidae	100	16	Strobilidiidae	100	16	Strobilidiidae	100	16	Strobilidiidae	100	16
SRR35279744.373472	Strobilidiidae	100	57							Strobilidiidae	100	57
SRR35279777.109448	TIN_11	95	62	TIN_11	95	62
SRR35279764.52329	Endogenida_2	82	50
SRR35279786.137501	Strombidiidae	89	69	Strombidiidae	100	69	Strombidiidae	100	69	Strombidiidae	100	69
SRR35279791.197194	Strobilidiidae	88	31							Strobilidiidae	82	31
SRR35279788.35948	Strombidiidae	100	13	Strombidiidae	100	13	Strombidiidae	100	13	Strombidiidae	100	13
SRR35279731.246131	TIN_09	97	13	TIN_09	97	13	Codonellidae	97	13	Codonellidae	97	13
SRR35279788.188146	Strombidiidae	81	12	Strombidiidae	97	12
SRR35279791.148124	Strobilidiidae	100	484							Strobilidiidae	100	484
SRR35279746.118154	Strombidiidae	100	8801	Strombidiidae	96	8801	Strombidiidae	96	8801	Strombidiidae	94	8801
SRR35279746.304834	Strobilidiidae	100	117	Strobilidiidae	100	117	Strobilidiidae	100	117	Strobilidiidae	100	117
SRR35279758.78163	Strobilidiidae	100	45	Strobilidiidae	100	45	Strobilidiidae	100	45	Strobilidiidae	100	45
SRR35279759.246810	Strombidiidae	98	364	Strombidiidae	100	364	Strombidiidae	100	364	Strombidiidae	100	364
SRR35279797.183574	Endogenida_2	100	51	Acinetidae_1	99	51	Paracinetidae	99	51	Paracinetidae	95	51
SRR35279765.15975	Strombidiidae	87	13	Strombidiidae	100	13	Strombidiidae	100	13	Strombidiidae	100	13
SRR35279759.382914	Strobilidiidae	100	54	Strobilidiidae	100	54	Strobilidiidae	100	54	Strobilidiidae	100	54
SRR35279789.70892	Strombidiidae	95	52	Strombidiidae	100	52	Strombidiidae	93	52	Strombidiidae	93	52
SRR35279735.92608	Strombidiidae	100	62	Strombidiidae	100	62	Strombidiidae	100	62	Strombidiidae	100	62
SRR35279731.11070	Lacrymariidae	100	10
SRR35279751.157393	Pleuronematida	100	27	Pleuronematida	100	27	Pleuronematidae	100	27	Pleuronematidae	100	27
SRR35279747.104819	Lacrymariidae	100	18
SRR35279731.168295	Strobilidiidae	100	99	Strobilidiidae	100	99	Strobilidiidae	100	99	Strobilidiidae	100	99
SRR35279731.221967	Strombidiidae	90	26	Strombidiidae	100	26	Strombidiidae	100	26	Strombidiidae	100	26
SRR35279725.24680	Strobilidiidae	100	68	Strobilidiidae	100	68	Strobilidiidae	100	68	Strobilidiidae	100	68
SRR35279790.84966	Strobilidiidae	100	15	Strobilidiidae	100	15	Strobilidiidae	100	15	Strobilidiidae	100	15
SRR35279791.39095	Strombidiidae	94	14	Strombidiidae	100	14	Strombidiidae	100	14	Strombidiidae	100	14
SRR35279792.67846	Tintinnidiidae	100	48	Tintinnidiidae	99	48	Tintinnidiidae	99	48	Tintinnidiidae	99	48
SRR35279731.37837	Tintinnidiidae	94	35
SRR35279768.120009	Lacrymariidae	100	29	Lacrymariidae	99	29	Lacrymariidae	99	29	Lacrymariidae	97	29
SRR35279720.209720	Pleurostomatida	100	91	Pleurostomatida	100	91	Amphileptidae	96	91	Amphileptidae	94	91
SRR35279788.213442	Strombidiidae	100	20	Strombidiidae	100	20	Strombidiidae	100	20	Strombidiidae	100	20
SRR35279791.94402	Strombidiidae	97	60	Strombidiidae	100	60	Strombidiidae	100	60	Strombidiidae	100	60
SRR35279790.50707	Strombidiidae	100	14	Strombidiidae	100	14	Strombidiidae	100	14	Strombidiidae	100	14
SRR35279788.203587	Strombidiidae	99	14	Strombidiidae	100	14	Strombidiidae	100	14	Strombidiidae	100	14
SRR35279731.188612	Strombidiidae	99	48	Strombidiidae	100	48	Strombidiidae	100	48	Strombidiidae	100	48
SRR35279731.230120	Strombidiidae	99	13	Strombidiidae	99	13	Strombidiidae	99	13	Strombidiidae	97	13
SRR35279726.120144	Strobilidiidae	100	97	Strobilidiidae	100	97	Strobilidiidae	100	97	Strobilidiidae	100	97
SRR35279760.50460	Lacrymariidae	100	26
SRR35279795.139926	Strombidiidae	100	24	Strombidiidae	100	24	Strombidiidae	100	24	Strombidiidae	100	24
SRR35279777.26384	TIN_09	97	14	TIN_09	96	14	Codonellidae	96	14	Codonellidae	95	14
SRR35279792.262577	Strombidiidae	100	41	Strombidiidae	100	41	Strombidiidae	100	41	Strombidiidae	100	41
SRR35279795.16463	Strobilidiidae	100	16	Strobilidiidae	100	16	Strobilidiidae	100	16	Strobilidiidae	100	16
SRR35279794.247194	Strombidiidae	99	5071	Strombidiidae	100	5071	Strombidiidae	100	5071	Strombidiidae	100	5071
SRR35279751.18328	Holostichidae	100	15	Holostichidae	89	15	Holostichidae	88	15	Holostichidae	99	15
SRR35279787.177490	Urotrichidae	100	247	Urotrichidae	100	247	Urotrichidae	100	247	Urotrichidae	83	247
SRR35279792.11072	Strobilidiidae	100	31							Strobilidiidae	100	31
SRR35279786.145385	Strobilidiidae	100	29	Strobilidiidae	100	29	Strobilidiidae	100	29	Strobilidiidae	100	29
SRR35279767.33300	Pleurostomatida	100	23	Pleurostomatida	100	23				Amphileptidae	87	23
SRR35279790.261218	Tintinnidiidae	100	66	Tintinnidiidae	96	66	Tintinnidiidae	96	66	Tintinnidiidae	97	66
SRR35279731.63165	Strombidiidae	90	24	Strombidiidae	100	24	Strombidiidae	100	24	Strombidiidae	100	24
SRR35279746.339664	Strombidiidae	97	329	Strombidiidae	100	329	Strombidiidae	100	329	Strombidiidae	100	329
SRR35279744.73746	Strombidiidae	91	49	Strombidiidae	100	49	Strombidiidae	100	49	Strombidiidae	100	49
SRR35279792.62782	Strobilidiidae	100	13	Strobilidiidae	100	13	Strobilidiidae	100	13	Strobilidiidae	100	13
SRR35279790.123109	Strobilidiidae	93	12							Strobilidiidae	86	12
SRR35279744.36224	Strombidiidae	100	16	Strombidiidae	98	16	Strombidiidae	98	16	Strombidiidae	97	16
SRR35279792.122571	Strobilidiidae	94	23	Strobilidiidae	81	23	Strobilidiidae	81	23	Strobilidiidae	93	23
SRR35279743.1832	Urotrichidae	100	23	Urotrichidae	100	23	Urotrichidae	100	23	Urotrichidae	99	23
SRR35279778.102485	TIN_09	99	40	TIN_09	99	40	Codonellidae	100	40	Codonellidae	100	40
SRR35279758.131341	Strobilidiidae	100	159	Strobilidiidae	100	159	Strobilidiidae	100	159	Strobilidiidae	100	159
SRR35279777.19274	Strobilidiidae	100	38	Strobilidiidae	100	38	Strobilidiidae	100	38	Strobilidiidae	100	38
SRR35279743.196747	Strombidiidae	97	18	Strombidiidae	100	18	Strombidiidae	100	18	Strombidiidae	100	18
SRR35279767.89713	Pleurostomatida	100	2918	Pleurostomatida	100	2918	Amphileptidae	88	2918	Amphileptidae	98	2918
SRR35279733.287791	Pleuronematida	100	161	Pleuronematida	100	161	Pleuronematidae	100	161	Pleuronematidae	100	161
SRR35279731.92866	Strobilidiidae	100	14	Strobilidiidae	100	14	Strobilidiidae	100	14	Strobilidiidae	100	14
SRR35279794.259710	Strobilidiidae	100	94	Strobilidiidae	100	94	Strobilidiidae	100	94	Strobilidiidae	100	94
SRR35279731.85840	Strobilidiidae	99	38	Strobilidiidae	99	38	Strobilidiidae	99	38	Strobilidiidae	99	38
SRR35279789.115022	Strombidiidae	94	46	Strombidiidae	100	46	Strombidiidae	100	46	Strombidiidae	100	46
SRR35279779.16592	TIN_09	100	44	TIN_09	100	44	Codonellidae	100	44	Codonellidae	100	44
SRR35279729.123758	Strombidiidae	92	49	Strombidiidae	100	49	Strombidiidae	100	49	Strombidiidae	100	49
SRR35279759.293885	Didiniidae	100	13	Didiniidae	83	13	Didiniidae	83	13	Didiniidae	100	13
SRR35279728.90776	Lacrymariidae	100	5
SRR35279788.178613	Strobilidiidae	97	68							Strobilidiidae	96	68
SRR35279797.213499	Thigmophryidae	100	15	Thigmophryidae	100	15	Thigmophryidae	100	15	Thigmophryidae	100	15
SRR35279749.139008	Tintinnidiidae	100	16	Tintinnidiidae	100	16	Tintinnidiidae	100	16	Tintinnidiidae	100	16
SRR35279759.231902	Strobilidiidae	100	63	Strobilidiidae	100	63	Strobilidiidae	100	63	Strobilidiidae	100	63
SRR35279735.310941	Trachelocercidae	100	13	Trachelocercidae	100	13	Trachelocercidae	100	13	Trachelocercidae	100	13
SRR35279790.236899	Strobilidiidae	100	12	Strobilidiidae	100	12	Strobilidiidae	100	12	Strobilidiidae	100	12
SRR35279759.379689	Lacrymariidae	100	13
SRR35279733.450357	Strobilidiidae	100	41	Strobilidiidae	100	41	Strobilidiidae	100	41	Strobilidiidae	100	41
SRR35279772.42549	Strombidiidae	91	60	Strombidiidae	99	60	Strombidiidae	99	60	Strombidiidae	99	60
SRR35279765.233877	PHYLL_4	100	78	Pithitidae	94	78	Plesiotrichopidae	94	78	Plesiotrichopidae	94	78
SRR35279794.38061	Strobilidiidae	100	19	Strobilidiidae	100	19	Strobilidiidae	100	19	Strobilidiidae	100	19
SRR35279788.190444	Strombidiidae	90	60	Strombidiidae	100	60	Strombidiidae	100	60	Strombidiidae	100	60
SRR35279769.162121	Holostichidae	100	22	Holostichidae	100	22	Holostichidae	100	22	Holostichidae	100	22
SRR35279795.74476	Strobilidiidae	92	225	Strobilidiidae	91	225	Strobilidiidae	91	225	Strobilidiidae	99	225
SRR35279793.114242	Strombidiidae	97	87	Strombidiidae	100	87	Strombidiidae	100	87	Strombidiidae	100	87
SRR35279788.2653	Strombidiidae	91	46	Strombidiidae	99	46	Strombidiidae	99	46	Strombidiidae	99	46
SRR35279795.169508	TIN_09	97	6	TIN_09	99	6	Codonellidae	100	6	Codonellidae	100	6
SRR35279788.111235	Strombidiidae	84	22	Strombidiidae	99	22				Strombidiidae	87	22
SRR35279779.80092	Strobilidiidae	100	45	Strobilidiidae	100	45	Strobilidiidae	100	45	Strobilidiidae	100	45
SRR35279734.505700	Strobilidiidae	100	88	Strobilidiidae	100	88	Strobilidiidae	100	88	Strobilidiidae	100	88
SRR35279744.269574	Lacrymariidae	100	18
SRR35279731.245965	Strobilidiidae	100	266	Strobilidiidae	100	266	Strobilidiidae	100	266	Strobilidiidae	100	266
SRR35279743.302471	Strobilidiidae	100	53	Strobilidiidae	100	53	Strobilidiidae	100	53	Strobilidiidae	100	53
SRR35279791.97750	Strobilidiidae	100	82	Strobilidiidae	100	82	Strobilidiidae	100	82	Strobilidiidae	100	82
SRR35279780.69572	Strobilidiidae	95	38							Strobilidiidae	96	38
SRR35279731.1949	Strobilidiidae	100	14	Strobilidiidae	100	14	Strobilidiidae	100	14	Strobilidiidae	100	14
SRR35279778.65401	TIN_11	100	32	TIN_11	100	32
SRR35279728.3044	TIN_09	99	27	TIN_09	100	27	Codonellidae	100	27	Codonellidae	100	27
SRR35279741.6725	Strobilidiidae	99	19	Strobilidiidae	99	19	Strobilidiidae	99	19	Strobilidiidae	99	19
SRR35279795.199519	Strobilidiidae	98	19	Strobilidiidae	94	19	Strobilidiidae	94	19	Strobilidiidae	97	19
SRR35279731.109368	Strombidiidae	96	102	Strombidiidae	100	102	Strombidiidae	100	102	Strombidiidae	100	102
SRR35279784.103098	Strombidiidae	87	19	Strombidiidae	100	19	Strombidiidae	100	19	Strombidiidae	100	19
SRR35279730.139124	TIN_09	99	27	TIN_09	100	27	Codonellidae	100	27	Codonellidae	100	27
SRR35279790.50934	Strobilidiidae	98	12							Strobilidiidae	98	12
SRR35279800.8221	Strombidiidae	82	13	Strombidiidae	100	13	Strombidiidae	99	13	Strombidiidae	99	13
SRR35279793.90437	Strombidiidae	100	18	Strombidiidae	97	18	Strombidiidae	97	18	Strombidiidae	95	18
SRR35279756.209692	Didiniidae	100	22							Didiniidae	99	22
SRR35279734.226887	Strombidiidae	95	35	Strombidiidae	100	35	Strombidiidae	100	35	Strombidiidae	100	35
SRR35279783.73153	Trichodinidae	100	146	Trichodinidae	100	146	Trichodinidae	100	146	Trichodinidae	100	146
SRR35279720.127030	Sessilida	100	31							Vaginicolidae	100	31
SRR35279790.266997	Strombidiidae	100	161	Strombidiidae	91	161				Strombidiidae	94	161
SRR35279789.179376	TIN_09	83	41
SRR35279791.171065	Strobilidiidae	95	13							Strobilidiidae	94	13
SRR35279786.141422	Strombidiidae	85	156	Strombidiidae	96	156
SRR35279728.74868	Strombidiidae	99	53	Strombidiidae	100	53	Strombidiidae	100	53	Strombidiidae	100	53
SRR35279728.50588	Strombidiidae	83	19	Strombidiidae	99	19	Strombidiidae	99	19	Strombidiidae	97	19
SRR35279795.23298	Strombidiidae	91	18
SRR35279795.37066	Strobilidiidae	100	12	Strobilidiidae	100	12	Strobilidiidae	100	12	Strobilidiidae	100	12
SRR35279791.184475	Strombidiidae	100	47	Strombidiidae	100	47	Strombidiidae	100	47	Strombidiidae	100	47
SRR35279731.239731	TIN_09	100	74	TIN_09	100	74	Codonellidae	100	74	Codonellidae	100	74
SRR35279746.100222	Strobilidiidae	100	40	Strobilidiidae	100	40	Strobilidiidae	100	40	Strobilidiidae	100	40
SRR35279797.12277	Strombidiidae	100	35	Strombidiidae	100	35	Strombidiidae	100	35	Strombidiidae	100	35
SRR35279794.158185	Strobilidiidae	100	17	Strobilidiidae	99	17	Strobilidiidae	99	17	Strobilidiidae	100	17
SRR35279729.76299	Didiniidae	96	24							Didiniidae	98	24
SRR35279759.320196	Lacrymariidae	100	14
SRR35279786.80049	Strombidiidae	83	20	Strombidiidae	100	20	Strombidiidae	87	20	Strombidiidae	98	20
SRR35279788.116330	Strombidiidae	81	156	Strombidiidae	95	156	Strombidiidae	95	156	Strombidiidae	83	156
SRR35279777.40684	Strombidiidae	83	23	Strombidiidae	99	23	Strombidiidae	99	23	Strombidiidae	99	23
SRR35279793.48409	Strombidiidae	100	12	Strombidiidae	100	12	Strombidiidae	100	12	Strombidiidae	100	12
SRR35279728.128097	Strombidiidae	100	20	Strombidiidae	100	20	Strombidiidae	100	20	Strombidiidae	100	20
SRR35279743.315339	Strobilidiidae	100	17	Strobilidiidae	100	17	Strobilidiidae	100	17	Strobilidiidae	100	17
SRR35279797.163943	Acinetidae_2	100	117	Acinetidae_2	100	117	Acinetidae	100	117	Acinetidae	100	117
SRR35279732.38015	Strombidiidae	100	12	Strombidiidae	100	12	Strombidiidae	100	12	Strombidiidae	100	12
SRR35279733.609930	Urotrichidae	100	298	Urotrichidae	100	298	Urotrichidae	100	298	Urotrichidae	98	298
SRR35279741.46151	Strobilidiidae	100	51	Strobilidiidae	100	51	Strobilidiidae	100	51	Strobilidiidae	100	51
SRR35279741.173064	Strobilidiidae	100	29	Strobilidiidae	100	29	Strobilidiidae	100	29	Strobilidiidae	100	29
SRR35279731.25197	Strobilidiidae	100	23	Strobilidiidae	100	23	Strobilidiidae	100	23	Strobilidiidae	100	23
SRR35279727.85307	TIN_09	95	12	TIN_09	97	12	Codonellidae	99	12	Codonellidae	98	12
SRR35279731.186830	TIN_09	100	13	TIN_09	100	13	Codonellidae	100	13	Codonellidae	100	13
SRR35279743.130594	Urotrichidae	100	3241	Urotrichidae	100	3241	Urotrichidae	100	3241	Urotrichidae	100	3241
SRR35279776.458111	PHYLL_4	100	69	Pithitidae	82	69	Plesiotrichopidae	82	69	Plesiotrichopidae	81	69
SRR35279742.43753	Strobilidiidae	100	12	Strobilidiidae	100	12	Strobilidiidae	100	12	Strobilidiidae	100	12
SRR35279777.229230	Lacrymariidae	99	21
SRR35279731.247011	Strobilidiidae	100	266	Strobilidiidae	100	266	Strobilidiidae	100	266	Strobilidiidae	100	266
SRR35279791.166646	Strombidiidae	97	24	Strombidiidae	97	24	Strombidiidae	97	24	Strombidiidae	96	24
SRR35279728.57821	Strombidiidae	87	16	Strombidiidae	89	16	Strombidiidae	89	16	Strombidiidae	88	16
SRR35279728.1711	Strombidiidae	98	21	Strombidiidae	100	21	Strombidiidae	100	21	Strombidiidae	100	21
SRR35279779.20149	TIN_09	100	26	TIN_09	100	26	Codonellidae	100	26	Codonellidae	100	26
SRR35279792.208478	Strombidiidae	100	16
SRR35279792.217342	Strombidiidae	97	31	Strombidiidae	100	31	Strombidiidae	100	31	Strombidiidae	100	31
SRR35279791.62160	Strobilidiidae	90	17							Strobilidiidae	89	17
SRR35279729.119065	TIN_09	84	56	TIN_09	85	56	Codonellidae	100	56	Codonellidae	100	56
SRR35279788.161449	Strobilidiidae	83	14							Strobilidiidae	90	14
SRR35279792.17114	Strombidiidae	99	16	Strombidiidae	100	16	Strombidiidae	100	16	Strombidiidae	100	16
SRR35279788.75925	Strombidiidae	94	22	Strombidiidae	100	22	Strombidiidae	98	22	Strombidiidae	98	22
SRR35279731.144312	Strombidiidae	88	106	Strombidiidae	100	106	Strombidiidae	100	106	Strombidiidae	100	106
SRR35279738.22231	Strombidiidae	92	99	Strombidiidae	100	99	Strombidiidae	100	99	Strombidiidae	100	99
SRR35279793.136730	Strobilidiidae	100	18	Strobilidiidae	100	18	Strobilidiidae	100	18	Strobilidiidae	100	18
SRR35279741.183151	Strombidiidae	84	19	Strombidiidae	100	19	Strombidiidae	100	19	Strombidiidae	100	19
SRR35279790.22682	Strobilidiidae	97	19	Strobilidiidae	98	19	Strobilidiidae	98	19	Strobilidiidae	98	19
SRR35279732.134423	TIN_11	95	78	TIN_11	95	78
SRR35279790.218568	Strombidiidae	100	32	Strombidiidae	100	32	Strombidiidae	100	32	Strombidiidae	100	32
SRR35279727.98296	TIN_11	96	20	TIN_11	99	20				Codonellidae	87	20
SRR35279731.187155	Tintinnidiidae	100	30	Tintinnidiidae	89	30	Tintinnidiidae	89	30	Tintinnidiidae	90	30
SRR35279719.39337	Pleurostomatida	100	13	Pleurostomatida	100	13	Amphileptidae	90	13	Amphileptidae	100	13
SRR35279738.58923	Strobilidiidae	100	165480	Strobilidiidae	100	165480	Strobilidiidae	100	165480	Strobilidiidae	100	165480
SRR35279745.276908	Strobilidiidae	100	10	Strobilidiidae	100	10	Strobilidiidae	100	10	Strobilidiidae	100	10
SRR35279731.132862	Strobilidiidae	100	390	Strobilidiidae	100	390	Strobilidiidae	100	390	Strobilidiidae	100	390
SRR35279790.249788	Tintinnidiidae	98	19
SRR35279746.232252	Lacrymariidae	100	7
SRR35279759.440382	Strobilidiidae	100	62	Strobilidiidae	100	62	Strobilidiidae	100	62	Strobilidiidae	100	62
SRR35279769.59762	Epalxellidae	100	19	Epalxellidae	100	19	Epalxellidae	100	19	Epalxellidae	87	19
SRR35279731.108366	Strombidiidae	96	78	Strombidiidae	100	78	Strombidiidae	100	78	Strombidiidae	100	78
SRR35279793.30908	Strobilidiidae	100	22	Strobilidiidae	100	22	Strobilidiidae	100	22	Strobilidiidae	100	22
SRR35279787.347691	Tintinnidiidae	100	14	Tintinnidiidae	98	14	Tintinnidiidae	98	14	Tintinnidiidae	98	14
SRR35279778.59767	Didiniidae	100	14	Didiniidae	83	14	Didiniidae	83	14	Didiniidae	100	14
SRR35279788.41911	Hartmannulidae	100	37	Hartmannulidae	99	37	Hartmannulidae	99	37	Hartmannulidae	81	37
SRR35279795.188864	Strobilidiidae	100	46	Strobilidiidae	100	46	Strobilidiidae	100	46	Strobilidiidae	100	46
SRR35279731.77566	Strombidiidae	81	117	Strombidiidae	95	117	Strombidiidae	95	117	Strombidiidae	83	117
SRR35279795.130705	Strobilidiidae	100	50	Strobilidiidae	100	50	Strobilidiidae	100	50	Strobilidiidae	100	50
SRR35279741.153891	Strobilidiidae	100	15	Strobilidiidae	100	15	Strobilidiidae	100	15	Strobilidiidae	100	15
SRR35279788.11854	Strombidiidae	95	48	Strombidiidae	100	48				Strombidiidae	98	48
SRR35279759.59242	Strobilidiidae	100	34	Strobilidiidae	100	34	Strobilidiidae	100	34	Strobilidiidae	100	34
SRR35279751.30009	TIN_05	99	146	TIN_05	99	146	Codonellidae	100	146	Codonellidae	100	146
SRR35279795.78508	Strobilidiidae	99	21							Strobilidiidae	99	21
SRR35279793.279890	Strobilidiidae	100	23	Strobilidiidae	100	23	Strobilidiidae	100	23	Strobilidiidae	100	23
SRR35279779.56984	Tintinnidiidae	99	13
SRR35279793.197035	Strobilidiidae	100	17	Strobilidiidae	100	17	Strobilidiidae	100	17	Strobilidiidae	100	17
SRR35279724.231861	Tintinnidiidae	100	24	Tintinnidiidae	100	24	Tintinnidiidae	100	24	Tintinnidiidae	100	24
SRR35279793.99182	Strobilidiidae	100	22	Strobilidiidae	99	22	Strobilidiidae	99	22	Strobilidiidae	100	22
SRR35279795.136913	Strobilidiidae	85	20	Strobilidiidae	84	20	Strobilidiidae	84	20
SRR35279731.115303	Strombidiidae	94	18	Strombidiidae	100	18	Strombidiidae	100	18	Strombidiidae	100	18
SRR35279790.167505	Strobilidiidae	100	40	Strobilidiidae	94	40	Strobilidiidae	94	40	Strobilidiidae	100	40
SRR35279745.167679	Urotrichidae	100	226	Urotrichidae	100	226	Urotrichidae	100	226	Urotrichidae	83	226
SRR35279794.234366	Strombidiidae	100	12	Strombidiidae	100	12	Strombidiidae	100	12	Strombidiidae	100	12
SRR35279731.114536	Strobilidiidae	97	46	Strobilidiidae	100	46	Strobilidiidae	100	46	Strobilidiidae	100	46
SRR35279791.216726	Strombidiidae	100	48
SRR35279767.33732	PHYLL_3	100	56
SRR35279765.269060	Strombidiidae	100	46	Strombidiidae	100	46	Strombidiidae	96	46	Strombidiidae	98	46
SRR35279744.458900	Strobilidiidae	100	72	Strobilidiidae	100	72	Strobilidiidae	100	72	Strobilidiidae	100	72
SRR35279759.52936	Strobilidiidae	100	30	Strobilidiidae	100	30	Strobilidiidae	100	30	Strobilidiidae	100	30
SRR35279778.8874	Didiniidae	92	42							Didiniidae	95	42
SRR35279788.43188	Strobilidiidae	100	204	Strobilidiidae	100	204	Strobilidiidae	100	204	Strobilidiidae	100	204
SRR35279734.637430	Tintinnidiidae	100	13	Tintinnidiidae	99	13	Tintinnidiidae	99	13	Tintinnidiidae	100	13
SRR35279792.178629	Strombidiidae	87	13	Strombidiidae	100	13	Strombidiidae	100	13	Strombidiidae	100	13
SRR35279790.270884	Tintinnidiidae	100	65	Tintinnidiidae	95	65	Tintinnidiidae	95	65	Tintinnidiidae	95	65
SRR35279788.45624	Strobilidiidae	100	15	Strobilidiidae	100	15	Strobilidiidae	100	15	Strobilidiidae	100	15
SRR35279788.49645	Strobilidiidae	100	14	Strobilidiidae	100	14	Strobilidiidae	100	14	Strobilidiidae	100	14
SRR35279731.161350	Strobilidiidae	100	23	Strobilidiidae	100	23	Strobilidiidae	100	23	Strobilidiidae	100	23
SRR35279795.13336	Strobilidiidae	100	15	Strobilidiidae	100	15	Strobilidiidae	100	15	Strobilidiidae	100	15
SRR35279731.96407	Strombidiidae	94	20	Strombidiidae	100	20	Strombidiidae	100	20	Strombidiidae	100	20
SRR35279780.72150	TIN_11	98	17	TIN_11	98	17
SRR35279779.42662	Strombidiidae	94	12	Strombidiidae	100	12	Strombidiidae	100	12	Strombidiidae	100	12
SRR35279791.45598	Strobilidiidae	100	13	Strobilidiidae	100	13	Strobilidiidae	100	13	Strobilidiidae	100	13
SRR35279792.170373	Strobilidiidae	87	13							Strobilidiidae	88	13
SRR35279729.210246	Tintinnidiidae	100	34	Tintinnidiidae	96	34	Tintinnidiidae	96	34	Tintinnidiidae	97	34
SRR35279726.143155	Strobilidiidae	100	13	Strobilidiidae	100	13	Strobilidiidae	100	13	Strobilidiidae	100	13
SRR35279731.78566	Strombidiidae	93	72	Strombidiidae	100	72	Strombidiidae	100	72	Strombidiidae	100	72
SRR35279792.186644	Strobilidiidae	100	24	Strobilidiidae	100	24	Strobilidiidae	100	24	Strobilidiidae	100	24
SRR35279729.49112	Strombidiidae	100	211	Strombidiidae	100	211	Strombidiidae	100	211	Strombidiidae	100	211
SRR35279793.44604	Strobilidiidae	96	13	Strobilidiidae	100	13	Strobilidiidae	100	13	Strobilidiidae	100	13
SRR35279778.223511	Strombidiidae	98	18	Strombidiidae	100	18	Strombidiidae	100	18	Strombidiidae	100	18
SRR35279780.107269	TIN_11	100	14	TIN_11	100	14				Codonellidae	80	14
SRR35279791.100802	TIN_11	97	12	TIN_11	100	12
SRR35279728.108574	Strombidiidae	83	15	Strombidiidae	99	15	Strombidiidae	99	15	Strombidiidae	97	15
SRR35279790.264610	Strobilidiidae	100	14	Strobilidiidae	100	14	Strobilidiidae	100	14	Strobilidiidae	100	14
SRR35279791.135108	Strobilidiidae	100	13	Strobilidiidae	100	13	Strobilidiidae	100	13	Strobilidiidae	100	13
SRR35279731.221094	TIN_09	100	30	TIN_09	100	30	Codonellidae	100	30	Codonellidae	100	30
SRR35279788.102921	Orthodonellidae	100	48	Orthodonellidae	100	48	Orthodonellidae	100	48
SRR35279792.33307	Strobilidiidae	100	19	Strobilidiidae	99	19	Strobilidiidae	99	19	Strobilidiidae	100	19
SRR35279731.135149	TIN_09	100	12	TIN_09	100	12	Codonellidae	100	12	Codonellidae	100	12
SRR35279790.100512	Strobilidiidae	100	15	Strobilidiidae	100	15	Strobilidiidae	100	15	Strobilidiidae	100	15
SRR35279786.218151	Strombidiidae	100	22	Strombidiidae	100	22				Strombidiidae	100	22
SRR35279731.185982	Strobilidiidae	100	13	Strobilidiidae	100	13	Strobilidiidae	100	13	Strobilidiidae	100	13
SRR35279728.99395	Strombidiidae	92	10	Strombidiidae	100	10	Strombidiidae	100	10	Strombidiidae	100	10
SRR35279758.54957	Strobilidiidae	99	12	Strobilidiidae	99	12	Strobilidiidae	99	12	Strobilidiidae	99	12
SRR35279795.76308	Strobilidiidae	100	15	Strobilidiidae	100	15	Strobilidiidae	100	15	Strobilidiidae	100	15
SRR35279731.60468	Strobilidiidae	100	219	Strobilidiidae	100	219	Strobilidiidae	100	219	Strobilidiidae	100	219
SRR35279731.179396	Strombidiidae	100	42	Strombidiidae	100	42	Strombidiidae	100	42	Strombidiidae	100	42
SRR35279788.198373	Strobilidiidae	99	16	Strobilidiidae	91	16	Strobilidiidae	91	16	Strobilidiidae	99	16
SRR35279792.59321	Strombidiidae	97	15	Strombidiidae	97	15	Strombidiidae	96	15	Strombidiidae	96	15
SRR35279791.12367	Strombidiidae	97	28	Strombidiidae	100	28	Strombidiidae	100	28	Strombidiidae	100	28
SRR35279788.41199	Strobilidiidae	90	13							Strobilidiidae	88	13
SRR35279731.212120	Strobilidiidae	100	23	Strobilidiidae	100	23	Strobilidiidae	100	23	Strobilidiidae	100	23
SRR35279730.222005	Strombidiidae	100	22	Strombidiidae	100	22	Strombidiidae	100	22	Strombidiidae	100	22
SRR35279790.163750	Strombidiidae	100	12	Strombidiidae	100	12	Strombidiidae	100	12	Strombidiidae	100	12
SRR35279792.255510	Strombidiidae	83	17	Strombidiidae	98	17	Strombidiidae	91	17	Strombidiidae	98	17
SRR35279746.168884	Strombidiidae	99	5561	Strombidiidae	100	5561	Strombidiidae	100	5561	Strombidiidae	100	5561
SRR35279751.104224	Holostichidae	100	13	Holostichidae	100	13	Holostichidae	100	13	Holostichidae	100	13
SRR35279794.60722	Strombidiidae	89	22	Strombidiidae	100	22	Strombidiidae	100	22	Strombidiidae	100	22
SRR35279791.159477	Strobilidiidae	100	25	Strobilidiidae	100	25	Strobilidiidae	100	25	Strobilidiidae	100	25
SRR35279731.13779	Strombidiidae	81	16	Strombidiidae	91	16	Strombidiidae	91	16
SRR35279731.92138	Strobilidiidae	95	13	Strobilidiidae	97	13	Strobilidiidae	97	13	Strobilidiidae	100	13
SRR35279794.205760	Strombidiidae	94	21	Strombidiidae	93	21	Strombidiidae	93	21	Strombidiidae	91	21
SRR35279724.33561	Strombidiidae	100	38	Strombidiidae	100	38	Strombidiidae	100	38	Strombidiidae	100	38
SRR35279780.118843	Tintinnidiidae	100	20	Tintinnidiidae	96	20	Tintinnidiidae	96	20	Tintinnidiidae	96	20
SRR35279791.219818	Strombidiidae	100	13	Strombidiidae	100	13	Strombidiidae	100	13	Strombidiidae	100	13
SRR35279759.110483	Strombidiidae	91	24	Strombidiidae	100	24	Strombidiidae	100	24	Strombidiidae	100	24
SRR35279789.110903	Strombidiidae	85	15	Strombidiidae	100	15	Strombidiidae	100	15	Strombidiidae	100	15
SRR35279719.149979	Pleurostomatida	100	24	Pleurostomatida	100	24	Amphileptidae	90	24	Amphileptidae	100	24
SRR35279790.120725	Strombidiidae	87	16	Strombidiidae	89	16	Strombidiidae	89	16	Strombidiidae	88	16
SRR35279792.128062	Strobilidiidae	100	12	Strobilidiidae	100	12	Strobilidiidae	100	12	Strobilidiidae	100	12
SRR35279792.158155	Strobilidiidae	100	12	Strobilidiidae	100	12	Strobilidiidae	100	12	Strobilidiidae	100	12
SRR35279719.145143	Pleurostomatida	100	12	Pleurostomatida	99	12	Litonotidae	94	12	Litonotidae	96	12
SRR35279790.61195	Strombidiidae	100	91	Strombidiidae	100	91	Strombidiidae	100	91	Strombidiidae	100	91
SRR35279767.72970	Pleurostomatida	100	12	Pleurostomatida	100	12	Amphileptidae	81	12	Amphileptidae	99	12
SRR35279743.59401	Strobilidiidae	100	35	Strobilidiidae	100	35	Strobilidiidae	100	35	Strobilidiidae	100	35
SRR35279722.385844	Philasterida	100	15	Philasterida	100	15	Parauronematidae	98	15	Parauronematidae	98	15
SRR35279779.45244	TIN_11	98	21	TIN_11	98	21
SRR35279788.194531	Strobilidiidae	92	225	Strobilidiidae	97	225	Strobilidiidae	97	225	Strobilidiidae	100	225
SRR35279791.144841	Strombidiidae	83	13	Strombidiidae	99	13	Strombidiidae	99	13	Strombidiidae	99	13
SRR35279790.52805	Strobilidiidae	100	68	Strobilidiidae	100	68	Strobilidiidae	100	68	Strobilidiidae	100	68
SRR35279735.64680	Pleuronematida	100	166	Pleuronematida	100	166	Pleuronematidae	100	166	Pleuronematidae	100	166
SRR35279799.143782	Strombidiidae	100	15	Strombidiidae	96	15	Strombidiidae	96	15	Strombidiidae	91	15
SRR35279795.43111	Strombidiidae	96	90	Strombidiidae	100	90	Strombidiidae	100	90	Strombidiidae	100	90
SRR35279790.231223	Strobilidiidae	100	153	Strobilidiidae	99	153	Strobilidiidae	99	153	Strobilidiidae	100	153
SRR35279782.144728	Lacrymariidae	100	15	Lacrymariidae	96	15	Lacrymariidae	96	15	Lacrymariidae	92	15
SRR35279719.1416	Lacrymariidae	100	37
SRR35279794.90786	Strombidiidae	81	51	Strombidiidae	100	51	Strombidiidae	100	51	Strombidiidae	100	51
SRR35279789.173906	Strobilidiidae	100	21	Strobilidiidae	100	21	Strobilidiidae	100	21	Strobilidiidae	100	21
SRR35279790.47734	Strobilidiidae	100	33	Strobilidiidae	100	33	Strobilidiidae	100	33	Strobilidiidae	100	33
SRR35279731.137289	Strobilidiidae	100	137	Strobilidiidae	100	137	Strobilidiidae	100	137	Strobilidiidae	100	137
SRR35279767.10646	Pleurostomatida	100	30	Pleurostomatida	98	30				Amphileptidae	96	30
SRR35279719.34030	Pleurostomatida	100	14	Pleurostomatida	100	14	Amphileptidae	88	14	Amphileptidae	97	14
SRR35279791.129077	Tintinnidiidae	100	15	Tintinnidiidae	96	15	Tintinnidiidae	96	15	Tintinnidiidae	98	15
SRR35279794.180830	Lacrymariidae	100	27
SRR35279788.82144	Strombidiidae	100	12	Strombidiidae	88	12				Strombidiidae	92	12
SRR35279800.121099	Strombidiidae	85	15	Strombidiidae	100	15	Strombidiidae	99	15	Strombidiidae	99	15
SRR35279744.173148	Lacrymariidae	100	24
SRR35279784.72192	Trachelostylidae	96	241	Trachelostylidae	98	241	Trachelostylidae	98	241	Trachelostylidae	98	241
SRR35279790.81564	Tintinnidiidae	95	21
SRR35279744.240702	Strobilidiidae	100	14	Strobilidiidae	100	14	Strobilidiidae	100	14	Strobilidiidae	100	14
SRR35279765.111533	Strombidiidae	85	42	Strombidiidae	100	42	Strombidiidae	95	42	Strombidiidae	100	42
SRR35279768.44848	Oxytrichidae	89	43	Oxytrichidae	90	43
SRR35279793.6786	Strombidiidae	95	106	Strombidiidae	100	106	Strombidiidae	100	106	Strombidiidae	100	106
SRR35279743.316302	Strombidiidae	100	14	Strombidiidae	100	14	Strombidiidae	100	14	Strombidiidae	100	14
SRR35279790.253293	Strombidiidae	89	53	Strombidiidae	100	53	Strombidiidae	100	53	Strombidiidae	100	53
SRR35279731.187690	Strobilidiidae	96	131							Strobilidiidae	93	131
SRR35279726.145874	Strombidiidae	89	12	Strombidiidae	100	12	Strombidiidae	100	12	Strombidiidae	100	12
SRR35279731.235446	Strobilidiidae	100	65	Strobilidiidae	100	65	Strobilidiidae	100	65	Strobilidiidae	100	65
SRR35279733.445211	Lacrymariidae	98	87	Lacrymariidae	98	87	Lacrymariidae	98	87	Lacrymariidae	95	87
SRR35279742.1827	Strobilidiidae	100	82	Strobilidiidae	100	82	Strobilidiidae	100	82	Strobilidiidae	100	82
SRR35279797.112368	Strombidiidae	100	174	Strombidiidae	100	174	Strombidiidae	100	174	Strombidiidae	100	174
SRR35279792.7877	Strombidiidae	100	27	Strombidiidae	100	27	Strombidiidae	100	27	Strombidiidae	100	27
SRR35279731.25941	Strobilidiidae	80	44	Strobilidiidae	97	44	Strobilidiidae	97	44	Strobilidiidae	97	44
SRR35279797.20706	Acinetidae_2	100	96	Acinetidae_2	100	96	Acinetidae	100	96	Acinetidae	100	96
SRR35279719.21630	Lacrymariidae	100	105	Lacrymariidae	81	105	Lacrymariidae	81	105	Lacrymariidae	89	105
SRR35279797.1285	Tintinnidiidae	100	50	Tintinnidiidae	100	50	Tintinnidiidae	100	50	Tintinnidiidae	100	50
SRR35279728.111990	Tintinnidiidae	100	5	Tintinnidiidae	99	5	Tintinnidiidae	99	5	Tintinnidiidae	99	5
SRR35279755.46715	Lacrymariidae	100	24
SRR35279789.160610	Strobilidiidae	92	75							Strobilidiidae	92	75
SRR35279730.155366	Strombidiidae	100	23	Strombidiidae	100	23	Strombidiidae	100	23	Strombidiidae	100	23
SRR35279720.180337	Pleurostomatida	100	192	Pleurostomatida	100	192	Amphileptidae	91	192	Amphileptidae	91	192
SRR35279719.106303	Lacrymariidae	100	16
SRR35279790.62199	Strobilidiidae	89	12							Strobilidiidae	86	12
SRR35279792.112370	Strombidiidae	89	32	Strombidiidae	100	32	Strombidiidae	100	32	Strombidiidae	100	32
SRR35279726.55751	Strombidiidae	100	68	Strombidiidae	100	68	Strombidiidae	100	68	Strombidiidae	100	68
SRR35279790.186140	Strobilidiidae	100	24	Strobilidiidae	100	24	Strobilidiidae	100	24	Strobilidiidae	100	24
SRR35279774.48141	Tintinnidiidae	100	18	Tintinnidiidae	95	18	Tintinnidiidae	95	18	Tintinnidiidae	94	18
SRR35279731.95024	Strobilidiidae	100	14	Strobilidiidae	100	14	Strobilidiidae	100	14	Strobilidiidae	100	14
SRR35279792.223937	Strombidiidae	81	27	Strombidiidae	90	27	Strombidiidae	90	27	Strombidiidae	82	27
SRR35279728.219655	Strombidiidae	100	92	Strombidiidae	100	92	Strombidiidae	100	92	Strombidiidae	100	92
SRR35279780.114209	TIN_09	87	143
SRR35279795.61239	Strombidiidae	91	19	Strombidiidae	95	19	Strombidiidae	95	19	Strombidiidae	92	19
SRR35279795.29409	Strobilidiidae	100	20	Strobilidiidae	99	20	Strobilidiidae	99	20	Strobilidiidae	100	20
SRR35279732.164132	TIN_09	100	22	TIN_09	100	22	Codonellidae	100	22	Codonellidae	100	22
SRR35279746.315789	Strobilidiidae	100	4977	Strobilidiidae	100	4977	Strobilidiidae	100	4977	Strobilidiidae	100	4977
SRR35279731.204368	Strombidiidae	90	33	Strombidiidae	100	33	Strombidiidae	100	33	Strombidiidae	100	33
SRR35279795.66198	Strobilidiidae	100	62	Strobilidiidae	100	62	Strobilidiidae	100	62	Strobilidiidae	100	62
SRR35279749.188565	Urotrichidae	100	193	Urotrichidae	100	193	Urotrichidae	100	193	Urotrichidae	100	193
SRR35279744.155924	Strombidiidae	100	23	Strombidiidae	95	23	Strombidiidae	95	23	Strombidiidae	94	23
SRR35279787.344853	Strobilidiidae	100	33	Strobilidiidae	100	33	Strobilidiidae	100	33	Strobilidiidae	100	33
SRR35279791.203564	Strombidiidae	86	63	Strombidiidae	100	63	Strombidiidae	100	63	Strombidiidae	100	63
SRR35279768.17015	Pleurostomatida	100	14	Pleurostomatida	97	14	Amphileptidae	88	14	Amphileptidae	88	14
SRR35279731.219060	Strombidiidae	94	12	Strombidiidae	96	12	Strombidiidae	96	12	Strombidiidae	95	12
SRR35279788.91644	Strombidiidae	88	54	Strombidiidae	96	54
SRR35279787.422454	Strobilidiidae	100	58	Strobilidiidae	100	58	Strobilidiidae	100	58	Strobilidiidae	100	58
SRR35279795.41875	Strobilidiidae	100	424	Strobilidiidae	100	424	Strobilidiidae	100	424	Strobilidiidae	100	424
SRR35279742.15102	Philasterida	100	30	Philasterida	100	30	Orchitophryidae	100	30	Orchitophryidae	100	30
SRR35279743.53531	Strobilidiidae	100	18	Strobilidiidae	100	18	Strobilidiidae	100	18	Strobilidiidae	100	18
SRR35279794.72912	Strombidiidae	97	86	Strombidiidae	100	86	Strombidiidae	100	86	Strombidiidae	100	86
SRR35279767.118843	Pleurostomatida	100	58	Pleurostomatida	100	58	Amphileptidae	92	58	Amphileptidae	99	58
SRR35279793.50561	Strombidiidae	100	14	Strombidiidae	95	14	Strombidiidae	95	14	Strombidiidae	95	14
SRR35279791.43566	Strombidiidae	94	15	Strombidiidae	100	15	Strombidiidae	100	15	Strombidiidae	100	15
SRR35279778.200554	Tintinnidiidae	100	21	Tintinnidiidae	99	21	Tintinnidiidae	99	21	Tintinnidiidae	99	21
SRR35279731.242182	Strombidiidae	89	13	Strombidiidae	100	13	Strombidiidae	100	13	Strombidiidae	100	13
SRR35279791.133553	Strombidiidae	95	29	Strombidiidae	94	29	Strombidiidae	90	29	Strombidiidae	96	29
SRR35279731.234381	Strobilidiidae	100	53	Strobilidiidae	100	53	Strobilidiidae	100	53	Strobilidiidae	100	53
SRR35279779.73084	Strobilidiidae	100	24	Strobilidiidae	99	24	Strobilidiidae	99	24	Strobilidiidae	100	24
SRR35279749.167829	Orthodonellidae	100	36	Orthodonellidae	100	36	Orthodonellidae	100	36
SRR35279733.639491	Strombidiidae	100	59	Strombidiidae	100	59	Strombidiidae	100	59	Strombidiidae	100	59
SRR35279768.140593	Histiobalantiidae	100	15	Histiobalantiidae	100	15	Histiobalantiidae	100	15	Histiobalantiidae	100	15
SRR35279765.150034	Strombidiidae	100	12	Strombidiidae	100	12
SRR35279759.214098	Strombidiidae	94	54	Strombidiidae	100	54	Strombidiidae	100	54	Strombidiidae	100	54
SRR35279759.73855	Strobilidiidae	100	14	Strobilidiidae	100	14	Strobilidiidae	100	14	Strobilidiidae	100	14
SRR35279731.222090	Strobilidiidae	81	59	Strobilidiidae	82	59	Strobilidiidae	82	59	Strobilidiidae	81	59
SRR35279731.200354	Strombidiidae	89	23	Strombidiidae	100	23	Strombidiidae	100	23	Strombidiidae	100	23
SRR35279741.31258	Strombidiidae	85	12	Strombidiidae	100	12	Strombidiidae	100	12	Strombidiidae	100	12
SRR35279736.70370	Pleuronematida	100	154	Pleuronematida	100	154	Pleuronematidae	100	154	Pleuronematidae	100	154
SRR35279731.38640	Strobilidiidae	100	13	Strobilidiidae	100	13	Strobilidiidae	100	13	Strobilidiidae	100	13
SRR35279790.29956	Strombidiidae	93	4	Strombidiidae	100	4	Strombidiidae	100	4	Strombidiidae	100	4
SRR35279795.102517	Tintinnidiidae	100	42	Tintinnidiidae	94	42	Tintinnidiidae	94	42	Tintinnidiidae	84	42
SRR35279731.158025	Tintinnidiidae	100	24	Tintinnidiidae	89	24	Tintinnidiidae	89	24
SRR35279788.68489	Strombidiidae	100	29	Strombidiidae	100	29
SRR35279778.87496	TIN_09	100	42	TIN_09	100	42	Codonellidae	100	42	Codonellidae	100	42
SRR35279775.31240	TIN_09	98	67	TIN_09	100	67	Codonellidae	100	67	Codonellidae	100	67
SRR35279788.188366	Strombidiidae	98	20	Strombidiidae	100	20	Strombidiidae	100	20	Strombidiidae	100	20
SRR35279791.155504	Tintinnidiidae	87	14
SRR35279792.28086	Strombidiidae	98	238	Strombidiidae	100	238	Strombidiidae	100	238	Strombidiidae	100	238
SRR35279728.142000	Strobilidiidae	100	52	Strobilidiidae	100	52	Strobilidiidae	100	52	Strobilidiidae	100	52
SRR35279739.15557	Strobilidiidae	100	47	Strobilidiidae	90	47	Strobilidiidae	90	47	Strobilidiidae	100	47
SRR35279736.69369	Tintinnidiidae	100	17	Tintinnidiidae	100	17	Tintinnidiidae	100	17	Tintinnidiidae	100	17
SRR35279791.162479	Strobilidiidae	100	31	Strobilidiidae	100	31	Strobilidiidae	100	31	Strobilidiidae	100	31
SRR35279790.205960	Strobilidiidae	100	19							Strobilidiidae	100	19
SRR35279731.59433	Strombidiidae	93	21	Strombidiidae	100	21	Strombidiidae	100	21	Strombidiidae	99	21
SRR35279791.175396	Strobilidiidae	100	38	Strobilidiidae	100	38	Strobilidiidae	100	38	Strobilidiidae	100	38
SRR35279786.10362	Strombidiidae	82	42	Strombidiidae	100	42	Strombidiidae	100	42	Strombidiidae	100	42
SRR35279733.7084	Urotrichidae	100	32	Urotrichidae	100	32	Urotrichidae	100	32	Urotrichidae	98	32
SRR35279793.175373	Strombidiidae	98	13	Strombidiidae	100	13	Strombidiidae	100	13	Strombidiidae	100	13
SRR35279731.147904	Strobilidiidae	81	328
SRR35279792.13804	Tintinnidiidae	80	26
SRR35279728.169998	Strombidiidae	100	14	Strombidiidae	100	14	Strombidiidae	100	14	Strombidiidae	100	14
SRR35279731.157294	TIN_09	83	28	TIN_09	91	28	Codonellidae	91	28	Codonellidae	82	28
SRR35279735.267864	Urotrichidae	100	31	Urotrichidae	100	31	Urotrichidae	100	31	Urotrichidae	100	31
SRR35279741.174080	Strobilidiidae	100	32	Strobilidiidae	100	32	Strobilidiidae	100	32	Strobilidiidae	100	32
SRR35279762.11791	TIN_09	99	14	TIN_09	100	14	Codonellidae	100	14	Codonellidae	100	14
SRR35279776.197320	Strombidiidae	96	50	Strombidiidae	100	50	Strombidiidae	97	50	Strombidiidae	99	50
SRR35279759.480860	Strobilidiidae	100	19	Strobilidiidae	100	19	Strobilidiidae	100	19	Strobilidiidae	100	19
SRR35279787.19883	Strobilidiidae	100	14	Strobilidiidae	100	14	Strobilidiidae	100	14	Strobilidiidae	100	14
SRR35279744.38035	Strobilidiidae	100	37	Strobilidiidae	100	37	Strobilidiidae	100	37	Strobilidiidae	100	37
SRR35279772.40614	Strombidiidae	95	25	Strombidiidae	100	25				Strombidiidae	98	25
SRR35279731.38247	Strobilidiidae	100	26	Strobilidiidae	100	26	Strobilidiidae	100	26	Strobilidiidae	100	26
SRR35279759.397535	Strobilidiidae	100	41	Strobilidiidae	100	41	Strobilidiidae	100	41	Strobilidiidae	100	41
SRR35279788.91275	Strobilidiidae	91	178							Strobilidiidae	81	178
SRR35279731.47416	Strobilidiidae	89	113	Strobilidiidae	91	113	Strobilidiidae	91	113	Strobilidiidae	90	113
SRR35279797.223185	Acinetidae_2	100	30	Acinetidae_2	100	30	Acinetidae	100	30	Acinetidae	100	30
SRR35279749.53762	Sessilida	89	18
SRR35279733.669482	Pleuronematida	100	18	Pleuronematida	100	18	Pleuronematidae	100	18	Pleuronematidae	100	18
SRR35279790.93078	Strobilidiidae	81	115	Strobilidiidae	82	115	Strobilidiidae	82	115	Strobilidiidae	81	115
SRR35279790.62590	Strombidiidae	100	13	Strombidiidae	100	13	Strombidiidae	100	13	Strombidiidae	100	13
SRR35279727.117989	Strombidiidae	100	21
SRR35279784.40138	Pleurostomatida	100	114	Pleurostomatida	100	114	Amphileptidae	96	114	Amphileptidae	94	114
SRR35279793.162796	Strobilidiidae	100	32	Strobilidiidae	99	32	Strobilidiidae	99	32	Strobilidiidae	100	32
SRR35279795.121037	Strombidiidae	96	64	Strombidiidae	100	64	Strombidiidae	100	64	Strombidiidae	100	64
SRR35279795.168201	Strombidiidae	91	14	Strombidiidae	93	14	Strombidiidae	93	14	Strombidiidae	90	14
SRR35279731.33431	Strobilidiidae	99	22	Strobilidiidae	99	22	Strobilidiidae	99	22	Strobilidiidae	99	22
SRR35279777.162994	Tintinnidiidae	100	14	Tintinnidiidae	97	14	Tintinnidiidae	97	14	Tintinnidiidae	96	14
SRR35279719.5661	Lacrymariidae	99	14
SRR35279743.38857	Strobilidiidae	100	98655	Strobilidiidae	100	98655	Strobilidiidae	100	98655	Strobilidiidae	100	98655
SRR35279791.45838	Strombidiidae	90	45	Strombidiidae	100	45	Strombidiidae	100	45	Strombidiidae	100	45
SRR35279759.153600	Strombidiidae	97	8712	Strombidiidae	100	8712	Strombidiidae	98	8712	Strombidiidae	100	8712
SRR35279759.456423	Strobilidiidae	100	73	Strobilidiidae	100	73	Strobilidiidae	100	73	Strobilidiidae	100	73
SRR35279734.517368	Strombidiidae	91	230	Strombidiidae	100	230	Strombidiidae	100	230	Strombidiidae	96	230
SRR35279776.509506	Strombidiidae	83	616	Strombidiidae	100	616	Strombidiidae	100	616	Strombidiidae	100	616
SRR35279744.158050	Lacrymariidae	100	27194
SRR35279756.8926	Strombidiidae	90	20	Strombidiidae	100	20	Strombidiidae	100	20	Strombidiidae	100	20
SRR35279799.20432	Lacrymariidae	100	12
SRR35279759.491143	Strobilidiidae	100	61	Strobilidiidae	100	61	Strobilidiidae	100	61	Strobilidiidae	100	61
SRR35279774.69496	Tintinnidiidae	100	147	Tintinnidiidae	98	147	Tintinnidiidae	98	147	Tintinnidiidae	97	147
SRR35279777.208626	Tintinnidiidae	100	95	Tintinnidiidae	97	95	Tintinnidiidae	97	95	Tintinnidiidae	97	95
SRR35279790.18868	Strobilidiidae	97	33	Strobilidiidae	96	33	Strobilidiidae	96	33	Strobilidiidae	94	33
SRR35279719.19039	Lacrymariidae	99	21	Lacrymariidae	100	21	Lacrymariidae	100	21	Lacrymariidae	99	21
SRR35279733.192966	Strobilidiidae	100	47	Strobilidiidae	100	47	Strobilidiidae	100	47	Strobilidiidae	100	47
SRR35279790.52916	Strombidiidae	100	28	Strombidiidae	99	28	Strombidiidae	99	28	Strombidiidae	99	28
SRR35279735.294108	Trachelocercidae	100	19	Trachelocercidae	100	19	Trachelocercidae	100	19	Trachelocercidae	100	19
SRR35279719.125806	Strobilidiidae	100	27							Strobilidiidae	97	27
SRR35279792.194549	Strobilidiidae	82	26
SRR35279778.50272	TIN_09	97	163	TIN_09	99	163	Codonellidae	99	163	Codonellidae	97	163
SRR35279791.77290	Strombidiidae	87	76	Strombidiidae	92	76	Strombidiidae	92	76	Strombidiidae	91	76
SRR35279726.104763	Strombidiidae	99	16	Strombidiidae	100	16	Strombidiidae	100	16	Strombidiidae	100	16
SRR35279733.498534	Strombidiidae	100	7187	Strombidiidae	100	7187	Strombidiidae	100	7187	Strombidiidae	100	7187
SRR35279759.481801	Strobilidiidae	100	116	Strobilidiidae	100	116	Strobilidiidae	100	116	Strobilidiidae	100	116
SRR35279778.173718	Lacrymariidae	100	19
SRR35279776.256415	Tintinnidiidae	100	6156	Tintinnidiidae	99	6156	Tintinnidiidae	99	6156	Tintinnidiidae	98	6156
SRR35279794.28410	Strobilidiidae	100	217	Strobilidiidae	100	217	Strobilidiidae	100	217	Strobilidiidae	100	217
SRR35279793.66993	Strobilidiidae	100	143	Strobilidiidae	100	143	Strobilidiidae	100	143	Strobilidiidae	100	143
SRR35279731.4496	Strobilidiidae	100	25	Strobilidiidae	100	25	Strobilidiidae	100	25	Strobilidiidae	100	25
SRR35279726.45419	Sessilida	100	17	Sessilida	100	17	Zoothamniidae	96	17	Zoothamniidae	100	17
SRR35279749.190588	Lacrymariidae	92	17	Lacrymariidae	87	17	Lacrymariidae	87	17
SRR35279791.53905	Strombidiidae	100	16	Strombidiidae	100	16	Strombidiidae	100	16	Strombidiidae	100	16
SRR35279793.141700	Strobilidiidae	82	12							Strobilidiidae	82	12
SRR35279731.54991	Strobilidiidae	100	16	Strobilidiidae	100	16	Strobilidiidae	100	16	Strobilidiidae	100	16
SRR35279746.279077	Strombidiidae	100	9588	Strombidiidae	96	9588	Strombidiidae	96	9588	Strombidiidae	94	9588
SRR35279793.77720	Strobilidiidae	100	39	Strobilidiidae	100	39	Strobilidiidae	100	39	Strobilidiidae	100	39
SRR35279795.195493	Strobilidiidae	89	27	Strobilidiidae	89	27	Strobilidiidae	89	27	Strobilidiidae	87	27
SRR35279768.28931	Lynchellidae_2	84	13				Lynchellidae	92	13	Lynchellidae	88	13
SRR35279791.74285	Strombidiidae	99	56	Strombidiidae	100	56	Strombidiidae	100	56	Strombidiidae	100	56
SRR35279722.101807	Strombidiidae	84	115	Strombidiidae	100	115	Strombidiidae	100	115	Strombidiidae	100	115
SRR35279792.11573	Strombidiidae	97	78	Strombidiidae	100	78				Strombidiidae	98	78
SRR35279743.224744	Strobilidiidae	100	5	Strobilidiidae	100	5	Strobilidiidae	100	5	Strobilidiidae	100	5
SRR35279730.110619	TIN_09	99	25	TIN_09	100	25	Codonellidae	100	25	Codonellidae	100	25
SRR35279791.162191	Strombidiidae	92	215	Strombidiidae	100	215	Strombidiidae	100	215	Strombidiidae	100	215
SRR35279767.3625	Pleurostomatida	100	16	Pleurostomatida	100	16	Amphileptidae	94	16	Amphileptidae	97	16
SRR35279731.39356	TIN_09	99	20	TIN_09	100	20	Codonellidae	100	20	Codonellidae	100	20
SRR35279731.32223	Strombidiidae	98	20	Strombidiidae	100	20	Strombidiidae	100	20	Strombidiidae	98	20
SRR35279789.229004	Strombidiidae	100	14	Strombidiidae	100	14
SRR35279746.141607	Lacrymariidae	100	10406
SRR35279765.30369	Strombidiidae	100	15	Strombidiidae	100	15	Strombidiidae	100	15	Strombidiidae	100	15
SRR35279788.13373	Strombidiidae	96	12	Strombidiidae	100	12	Strombidiidae	99	12	Strombidiidae	98	12
SRR35279783.9932	Lacrymariidae	100	80	Lacrymariidae	81	80	Lacrymariidae	81	80	Lacrymariidae	89	80
SRR35279779.24181	Lacrymariidae	100	13
SRR35279792.90152	Strombidiidae	100	42	Strombidiidae	92	42				Strombidiidae	92	42
SRR35279749.194050	Lacrymariidae	92	22	Lacrymariidae	87	22	Lacrymariidae	87	22
SRR35279790.191420	Strobilidiidae	100	16	Strobilidiidae	100	16	Strobilidiidae	100	16	Strobilidiidae	100	16
SRR35279780.97828	Strobilidiidae	100	56	Strobilidiidae	100	56	Strobilidiidae	100	56	Strobilidiidae	100	56
SRR35279790.152545	Strombidiidae	100	43	Strombidiidae	100	43	Strombidiidae	100	43	Strombidiidae	100	43
SRR35279778.196959	Strombidiidae	100	41	Strombidiidae	100	41	Strombidiidae	100	41	Strombidiidae	100	41
SRR35279732.185587	TIN_09	87	64
SRR35279727.56380	Tintinnidiidae	100	27	Tintinnidiidae	98	27	Tintinnidiidae	98	27	Tintinnidiidae	98	27
SRR35279725.27014	Strombidiidae	94	21	Strombidiidae	100	21	Strombidiidae	100	21	Strombidiidae	100	21
SRR35279719.21077	Lacrymariidae	100	23	Lacrymariidae	98	23	Lacrymariidae	98	23	Lacrymariidae	99	23
SRR35279731.41621	Strobilidiidae	94	74	Strobilidiidae	97	74	Strobilidiidae	97	74	Strobilidiidae	93	74
SRR35279791.144689	Strobilidiidae	100	24	Strobilidiidae	98	24	Strobilidiidae	98	24	Strobilidiidae	100	24
SRR35279795.48619	Strobilidiidae	95	27	Strobilidiidae	97	27	Strobilidiidae	97	27	Strobilidiidae	100	27
SRR35279726.128978	Strombidiidae	82	20	Strombidiidae	100	20	Strombidiidae	100	20	Strombidiidae	100	20
SRR35279780.107353	Tintinnidiidae	100	114	Tintinnidiidae	97	114	Tintinnidiidae	97	114	Tintinnidiidae	97	114
SRR35279790.27433	Strombidiidae	92	43	Strombidiidae	100	43	Strombidiidae	100	43	Strombidiidae	100	43
SRR35279791.132394	Strobilidiidae	100	262	Strobilidiidae	100	262	Strobilidiidae	100	262	Strobilidiidae	100	262
SRR35279730.253901	Strombidiidae	90	314	Strombidiidae	100	314	Strombidiidae	100	314	Strombidiidae	100	314
SRR35279791.1796	Strombidiidae	100	36	Strombidiidae	100	36	Strombidiidae	100	36	Strombidiidae	100	36
SRR35279777.181734	Tintinnidiidae	100	19	Tintinnidiidae	99	19	Tintinnidiidae	99	19	Tintinnidiidae	99	19
SRR35279733.369241	Urostylidae	95	18	Urostylidae	96	18	Urostylidae	96	18	Urostylidae	95	18
SRR35279727.111408	TIN_11	98	31	TIN_11	98	31
SRR35279795.80739	Strobilidiidae	100	68	Strobilidiidae	100	68	Strobilidiidae	100	68	Strobilidiidae	100	68
SRR35279734.706986	Strobilidiidae	100	85	Strobilidiidae	100	85	Strobilidiidae	100	85	Strobilidiidae	100	85
SRR35279740.70008	PHYLL_4	100	979	Pithitidae	89	979	Plesiotrichopidae	89	979	Plesiotrichopidae	88	979
SRR35279759.371667	Strombidiidae	90	15	Strombidiidae	100	15	Strombidiidae	100	15	Strombidiidae	100	15
SRR35279794.222276	Strobilidiidae	100	52	Strobilidiidae	100	52	Strobilidiidae	100	52	Strobilidiidae	100	52
SRR35279789.85097	Strobilidiidae	100	20	Strobilidiidae	100	20	Strobilidiidae	100	20	Strobilidiidae	100	20
SRR35279764.28633	Strombidiidae	96	125	Strombidiidae	99	125	Strombidiidae	99	125	Strombidiidae	100	125
SRR35279767.88159	Pleurostomatida	93	35	Pleurostomatida	98	35	Amphileptidae	96	35	Amphileptidae	95	35
SRR35279779.63180	Strombidiidae	100	4	Strombidiidae	96	4	Strombidiidae	96	4	Strombidiidae	95	4
SRR35279744.504084	Urotrichidae	100	167	Urotrichidae	100	167	Urotrichidae	100	167	Urotrichidae	100	167
SRR35279759.31420	Strobilidiidae	100	658	Strobilidiidae	100	658	Strobilidiidae	100	658	Strobilidiidae	100	658
SRR35279769.163443	Lacrymariidae	99	19
SRR35279744.463421	Strombidiidae	89	59	Strombidiidae	100	59	Strombidiidae	100	59	Strombidiidae	100	59
SRR35279759.433955	Strombidiidae	97	8	Strombidiidae	100	8	Strombidiidae	100	8	Strombidiidae	100	8
SRR35279734.50320	Tintinnidiidae	100	43	Tintinnidiidae	96	43	Tintinnidiidae	96	43	Tintinnidiidae	97	43
SRR35279744.360368	Lacrymariidae	100	14
SRR35279740.77550	Strombidiidae	83	18	Strombidiidae	100	18	Strombidiidae	100	18	Strombidiidae	100	18
SRR35279772.23078	Urotrichidae	100	149	Urotrichidae	100	149	Urotrichidae	100	149	Urotrichidae	100	149
SRR35279731.145471	Strobilidiidae	100	284	Strobilidiidae	100	284	Strobilidiidae	100	284	Strobilidiidae	100	284
SRR35279790.31110	Strombidiidae	98	28	Strombidiidae	100	28	Strombidiidae	98	28	Strombidiidae	99	28
SRR35279798.125207	PHYLL_3	100	106
SRR35279798.136452	Strombidiidae	96	19	Strombidiidae	100	19	Strombidiidae	100	19	Strombidiidae	100	19
SRR35279777.164177	Strombidiidae	94	36	Strombidiidae	100	36	Strombidiidae	100	36	Strombidiidae	100	36
SRR35279793.5881	Strombidiidae	81	12	Strombidiidae	100	12	Strombidiidae	100	12	Strombidiidae	100	12
SRR35279732.84641	TIN_11	100	12	TIN_11	100	12
SRR35279791.124716	Strombidiidae	97	17	Strombidiidae	96	17	Strombidiidae	96	17	Strombidiidae	95	17
SRR35279791.56091	Strombidiidae	100	14	Strombidiidae	100	14	Strombidiidae	100	14	Strombidiidae	100	14
SRR35279730.6413	Strobilidiidae	100	17	Strobilidiidae	88	17	Strobilidiidae	88	17	Strobilidiidae	100	17
SRR35279788.82539	Strobilidiidae	100	15	Strobilidiidae	100	15	Strobilidiidae	100	15	Strobilidiidae	100	15
SRR35279791.119809	Strobilidiidae	100	73	Strobilidiidae	100	73	Strobilidiidae	100	73	Strobilidiidae	100	73
SRR35279731.135012	Strobilidiidae	82	16
SRR35279759.42895	Strombidiidae	91	17	Strombidiidae	100	17	Strombidiidae	100	17	Strombidiidae	100	17
SRR35279745.137841	Strobilidiidae	100	130	Strobilidiidae	100	130	Strobilidiidae	100	130	Strobilidiidae	100	130
SRR35279744.143183	Lacrymariidae	100	17
SRR35279759.262989	Strobilidiidae	100	66	Strobilidiidae	100	66	Strobilidiidae	100	66	Strobilidiidae	100	66
SRR35279791.209513	Strombidiidae	100	23	Strombidiidae	100	23	Strombidiidae	100	23	Strombidiidae	100	23
SRR35279730.16273	TIN_11	100	20	TIN_11	100	20
SRR35279743.136255	Strobilidiidae	100	33	Strobilidiidae	100	33	Strobilidiidae	100	33	Strobilidiidae	100	33
SRR35279790.114183	Strombidiidae	89	30	Strombidiidae	99	30	Strombidiidae	99	30	Strombidiidae	98	30
SRR35279768.100992	Holostichidae	100	15	Holostichidae	100	15	Holostichidae	100	15	Holostichidae	100	15
SRR35279751.18473	Endogenida_2	100	66	Acinetidae_1	99	66	Paracinetidae	99	66	Paracinetidae	95	66
SRR35279747.100579	TIN_11	100	21	TIN_11	100	21
SRR35279793.11146	Strombidiidae	98	13	Strombidiidae	100	13	Strombidiidae	100	13	Strombidiidae	100	13
SRR35279795.116797	Strombidiidae	100	59	Strombidiidae	100	59	Strombidiidae	100	59	Strombidiidae	100	59
SRR35279722.299507	Strombidiidae	85	33	Strombidiidae	100	33	Strombidiidae	95	33	Strombidiidae	100	33
SRR35279788.5581	Strombidiidae	85	12	Strombidiidae	100	12	Strombidiidae	100	12	Strombidiidae	100	12
SRR35279731.237913	TIN_09	96	21	TIN_09	100	21	Codonellidae	100	21	Codonellidae	96	21
SRR35279788.154829	Strombidiidae	100	18	Strombidiidae	88	18				Strombidiidae	92	18
SRR35279746.130653	Urotrichidae	100	3558	Urotrichidae	100	3558	Urotrichidae	100	3558	Urotrichidae	100	3558
SRR35279765.153864	PHYLL_4	100	74	Pithitidae	94	74	Plesiotrichopidae	94	74	Plesiotrichopidae	94	74
SRR35279793.73756	Strobilidiidae	97	26	Strobilidiidae	96	26	Strobilidiidae	96	26	Strobilidiidae	94	26
SRR35279798.3622	Tintinnidiidae	100	44	Tintinnidiidae	99	44	Tintinnidiidae	99	44	Tintinnidiidae	99	44
SRR35279774.32362	Strobilidiidae	100	16	Strobilidiidae	100	16	Strobilidiidae	100	16	Strobilidiidae	100	16
SRR35279768.7699	Lacrymariidae	100	39	Lacrymariidae	99	39	Lacrymariidae	99	39	Lacrymariidae	97	39
SRR35279719.189912	Pleurostomatida	100	50	Pleurostomatida	100	50	Amphileptidae	100	50	Amphileptidae	98	50
SRR35279733.628836	Urotrichidae	100	22	Urotrichidae	100	22	Urotrichidae	100	22	Urotrichidae	98	22
SRR35279797.8070	Sessilida	100	55	Sessilida	100	55	Vorticellidae	100	55	Vorticellidae	100	55
SRR35279798.135867	Strombidiidae	99	23	Strombidiidae	100	23	Strombidiidae	87	23	Strombidiidae	94	23
SRR35279731.107152	Strombidiidae	93	27	Strombidiidae	95	27	Strombidiidae	95	27	Strombidiidae	93	27
SRR35279790.225886	Strobilidiidae	100	26							Strobilidiidae	100	26
SRR35279791.96066	Strombidiidae	100	13	Strombidiidae	100	13	Strombidiidae	100	13	Strombidiidae	100	13
SRR35279791.9707	Strombidiidae	99	15	Strombidiidae	99	15	Strombidiidae	99	15	Strombidiidae	99	15
SRR35279790.8829	Strombidiidae	100	12	Strombidiidae	100	12	Strombidiidae	100	12	Strombidiidae	100	12
SRR35279741.127257	Strobilidiidae	100	43	Strobilidiidae	90	43	Strobilidiidae	90	43	Strobilidiidae	100	43
SRR35279795.39504	Strobilidiidae	85	34	Strobilidiidae	84	34	Strobilidiidae	84	34
SRR35279774.80658	TIN_09	100	23	TIN_09	100	23	Codonellidae	100	23	Codonellidae	100	23
SRR35279792.201784	Strombidiidae	82	36	Strombidiidae	87	36	Strombidiidae	87	36	Strombidiidae	86	36
SRR35279767.69240	Pleurostomatida	99	17	Pleurostomatida	99	17	Amphileptidae	85	17	Amphileptidae	98	17
SRR35279779.67186	Lacrymariidae	95	23
SRR35279795.244985	Strobilidiidae	100	68	Strobilidiidae	100	68	Strobilidiidae	100	68	Strobilidiidae	100	68
SRR35279788.104680	Orthodonellidae	100	54	Orthodonellidae	100	54	Orthodonellidae	100	54
SRR35279777.101869	Lacrymariidae	99	50
SRR35279731.148454	Strobilidiidae	86	141	Strobilidiidae	98	141	Strobilidiidae	98	141	Strobilidiidae	98	141
SRR35279749.98651	Pleurostomatida	100	201	Pleurostomatida	100	201	Amphileptidae	94	201	Amphileptidae	96	201
SRR35279792.187460	Strombidiidae	98	38	Strombidiidae	98	38	Strombidiidae	98	38	Strombidiidae	98	38
SRR35279731.237929	Strobilidiidae	100	31	Strobilidiidae	99	31	Strobilidiidae	99	31	Strobilidiidae	100	31
SRR35279731.48971	Strombidiidae	100	27	Strombidiidae	100	27	Strombidiidae	100	27	Strombidiidae	100	27
SRR35279790.258300	Strombidiidae	94	34	Strombidiidae	100	34	Strombidiidae	100	34	Strombidiidae	100	34
SRR35279731.147073	Tintinnidiidae	100	35	Tintinnidiidae	95	35	Tintinnidiidae	95	35	Tintinnidiidae	95	35
SRR35279778.24943	Tintinnidiidae	82	13
SRR35279788.78611	Strombidiidae	81	416	Strombidiidae	100	416	Strombidiidae	100	416	Strombidiidae	100	416
SRR35279744.509866	Strobilidiidae	100	4755	Strobilidiidae	100	4755	Strobilidiidae	100	4755	Strobilidiidae	100	4755
SRR35279741.24533	Strobilidiidae	100	864	Strobilidiidae	100	864	Strobilidiidae	100	864	Strobilidiidae	100	864
SRR35279800.67104	Strombidiidae	84	18	Strombidiidae	92	18
SRR35279785.982	Strombidiidae	89	5	Strombidiidae	100	5	Strombidiidae	100	5	Strombidiidae	100	5
SRR35279730.193562	Strombidiidae	90	331	Strombidiidae	100	331	Strombidiidae	100	331	Strombidiidae	100	331
SRR35279788.64897	Strobilidiidae	100	105	Strobilidiidae	100	105	Strobilidiidae	100	105	Strobilidiidae	100	105
SRR35279793.171446	TIN_09	96	17	TIN_09	100	17	Codonellidae	100	17	Codonellidae	96	17
SRR35279791.93448	Strombidiidae	98	58	Strombidiidae	100	58	Strombidiidae	100	58	Strombidiidae	100	58
SRR35279731.205706	Strombidiidae	98	21	Strombidiidae	100	21	Strombidiidae	100	21	Strombidiidae	100	21
SRR35279790.192047	Strombidiidae	98	19	Strombidiidae	100	19	Strombidiidae	100	19	Strombidiidae	100	19
SRR35279788.43666	TIN_09	86	20	TIN_09	96	20	Codonellidae	98	20	Codonellidae	99	20
SRR35279731.69168	Strobilidiidae	100	13	Strobilidiidae	100	13	Strobilidiidae	100	13	Strobilidiidae	100	13
SRR35279799.75232	Strombidiidae	91	3811	Strombidiidae	99	3811	Strombidiidae	99	3811	Strombidiidae	99	3811
SRR35279742.40034	Strombidiidae	83	15	Strombidiidae	100	15	Strombidiidae	100	15	Strombidiidae	100	15
SRR35279759.260581	Strombidiidae	100	18	Strombidiidae	100	18	Strombidiidae	99	18	Strombidiidae	100	18
SRR35279744.49446	Strombidiidae	83	14	Strombidiidae	100	14	Strombidiidae	100	14	Strombidiidae	100	14
SRR35279744.243129	Tintinnidiidae	100	17	Tintinnidiidae	100	17	Tintinnidiidae	100	17	Tintinnidiidae	100	17
SRR35279792.183091	Strombidiidae	100	15	Strombidiidae	99	15	Strombidiidae	85	15	Strombidiidae	99	15
SRR35279784.15082	Pleuronematida	100	27	Pleuronematida	100	27				Pleuronematidae	91	27
SRR35279795.230520	Strombidiidae	91	20	Strombidiidae	95	20	Strombidiidae	95	20	Strombidiidae	92	20
SRR35279735.79151	Philasterida	100	42	Philasterida	100	42	Orchitophryidae	100	42	Orchitophryidae	100	42
SRR35279792.97949	Tintinnidiidae	100	67	Tintinnidiidae	100	67	Tintinnidiidae	100	67	Tintinnidiidae	100	67
SRR35279757.13253	Strobilidiidae	100	20	Strobilidiidae	100	20	Strobilidiidae	100	20	Strobilidiidae	100	20
SRR35279790.121423	Strobilidiidae	100	47	Strobilidiidae	100	47	Strobilidiidae	100	47	Strobilidiidae	100	47
SRR35279735.51402	Pleuronematida	100	24	Pleuronematida	100	24				Pleuronematidae	91	24
SRR35279793.281283	Strobilidiidae	87	19	Strobilidiidae	88	19	Strobilidiidae	88	19	Strobilidiidae	85	19
SRR35279788.10131	Strobilidiidae	92	75	Strobilidiidae	97	75	Strobilidiidae	97	75	Strobilidiidae	100	75
SRR35279779.68534	Strobilidiidae	97	17							Strobilidiidae	97	17
SRR35279727.89243	TIN_11	89	34	TIN_11	88	34
SRR35279728.69583	Strobilidiidae	100	12	Strobilidiidae	100	12	Strobilidiidae	100	12	Strobilidiidae	100	12
SRR35279786.155069	Strombidiidae	100	13	Strombidiidae	100	13	Strombidiidae	100	13	Strombidiidae	100	13
SRR35279733.214768	Strobilidiidae	100	25	Strobilidiidae	92	25	Strobilidiidae	92	25	Strobilidiidae	99	25
SRR35279728.65546	Tintinnidiidae	100	254	Tintinnidiidae	98	254	Tintinnidiidae	98	254	Tintinnidiidae	97	254
SRR35279744.154133	Tintinnidiidae	100	16	Tintinnidiidae	100	16	Tintinnidiidae	100	16	Tintinnidiidae	100	16
SRR35279789.86349	Strombidiidae	100	16	Strombidiidae	100	16	Strombidiidae	100	16	Strombidiidae	100	16
SRR35279731.138934	Strombidiidae	88	17	Strombidiidae	100	17	Strombidiidae	100	17	Strombidiidae	100	17
SRR35279792.92940	Strombidiidae	82	16	Strombidiidae	100	16	Strombidiidae	100	16	Strombidiidae	100	16
SRR35279783.271013	Philasterida	88	36	Philasterida	95	36
SRR35279731.212463	TIN_09	100	18	TIN_09	100	18	Codonellidae	100	18	Codonellidae	100	18
SRR35279792.51115	Strobilidiidae	100	85	Strobilidiidae	100	85	Strobilidiidae	100	85	Strobilidiidae	100	85
SRR35279731.194274	Strombidiidae	100	169	Strombidiidae	100	169	Strombidiidae	100	169	Strombidiidae	100	169
SRR35279777.176361	Strombidiidae	100	51	Strombidiidae	100	51	Strombidiidae	100	51	Strombidiidae	100	51
SRR35279744.288337	Strombidiidae	87	26	Strombidiidae	100	26	Strombidiidae	100	26	Strombidiidae	100	26
SRR35279783.59863	Strombidiidae	97	232	Strombidiidae	100	232	Strombidiidae	100	232	Strombidiidae	100	232
SRR35279743.224729	Strobilidiidae	100	97562	Strobilidiidae	100	97562	Strobilidiidae	100	97562	Strobilidiidae	100	97562
SRR35279777.66144	Tintinnidiidae	82	43
SRR35279759.292497	Strobilidiidae	100	1913	Strobilidiidae	100	1913	Strobilidiidae	100	1913	Strobilidiidae	100	1913
SRR35279746.81970	Strombidiidae	91	3627	Strombidiidae	99	3627	Strombidiidae	99	3627	Strombidiidae	99	3627
SRR35279730.153424	Strobilidiidae	100	313	Strobilidiidae	100	313	Strobilidiidae	100	313	Strobilidiidae	100	313
SRR35279731.28166	Strobilidiidae	100	79	Strobilidiidae	100	79	Strobilidiidae	100	79	Strobilidiidae	100	79
SRR35279792.253555	Strobilidiidae	99	15	Strobilidiidae	99	15	Strobilidiidae	100	15	Strobilidiidae	100	15
SRR35279733.81215	TIN_05	99	119	TIN_05	99	119	Codonellidae	100	119	Codonellidae	100	119
SRR35279778.66117	Lacrymariidae	95	65
SRR35279759.5544	Strobilidiidae	100	20	Strobilidiidae	100	20	Strobilidiidae	100	20	Strobilidiidae	100	20
SRR35279777.201990	Tintinnidiidae	100	40	Tintinnidiidae	98	40	Tintinnidiidae	98	40	Tintinnidiidae	98	40
SRR35279776.333845	Euplotidae	100	14	Euplotidae	100	14	Euplotidae	100	14	Euplotidae	100	14
SRR35279731.201942	TIN_09	99	79	TIN_09	100	79	Codonellidae	100	79	Codonellidae	99	79
SRR35279794.237774	Strobilidiidae	100	12	Strobilidiidae	100	12	Strobilidiidae	100	12	Strobilidiidae	100	12
SRR35279788.72715	Strombidiidae	86	146	Strombidiidae	100	146	Strombidiidae	100	146	Strombidiidae	100	146
SRR35279790.41671	Strobilidiidae	100	95	Strobilidiidae	92	95	Strobilidiidae	92	95	Strobilidiidae	100	95
SRR35279792.271555	Strombidiidae	97	12	Strombidiidae	98	12	Strombidiidae	98	12	Strombidiidae	98	12
SRR35279788.69088	Strombidiidae	85	52	Strombidiidae	97	52
SRR35279731.97827	Strobilidiidae	100	14	Strobilidiidae	97	14	Strobilidiidae	97	14	Strobilidiidae	100	14
SRR35279725.13326	Strombidiidae	96	61	Strombidiidae	99	61	Strombidiidae	99	61	Strombidiidae	99	61
SRR35279788.202752	Strombidiidae	95	13	Strombidiidae	100	13	Strombidiidae	100	13	Strombidiidae	100	13
SRR35279761.23274	Strobilidiidae	100	12	Strobilidiidae	100	12	Strobilidiidae	100	12	Strobilidiidae	100	12
SRR35279788.18420	Strombidiidae	98	142	Strombidiidae	100	142	Strombidiidae	100	142	Strombidiidae	100	142
SRR35279731.49809	Strobilidiidae	100	108	Strobilidiidae	100	108	Strobilidiidae	100	108	Strobilidiidae	100	108
SRR35279782.49680	Pleurostomatida	93	36	Pleurostomatida	98	36	Amphileptidae	96	36	Amphileptidae	95	36
SRR35279767.29565	Pleurostomatida	100	99	Pleurostomatida	100	99	Amphileptidae	88	99	Amphileptidae	93	99
SRR35279788.82515	Strombidiidae	98	29	Strombidiidae	100	29	Strombidiidae	98	29	Strombidiidae	99	29
SRR35279744.464699	Strobilidiidae	100	58	Strobilidiidae	100	58	Strobilidiidae	100	58	Strobilidiidae	100	58
SRR35279719.188815	Lacrymariidae	100	50
SRR35279780.46908	Strobilidiidae	100	19	Strobilidiidae	100	19	Strobilidiidae	100	19	Strobilidiidae	100	19
SRR35279759.186040	Strobilidiidae	82	27							Strobilidiidae	83	27
SRR35279740.44149	Strombidiidae	83	76873	Strombidiidae	100	76873	Strombidiidae	100	76873	Strombidiidae	100	76873
SRR35279744.504189	Strobilidiidae	100	47							Strobilidiidae	100	47
SRR35279759.394380	Strobilidiidae	100	16	Strobilidiidae	100	16	Strobilidiidae	100	16	Strobilidiidae	100	16
SRR35279731.208302	Strobilidiidae	98	37	Strobilidiidae	100	37	Strobilidiidae	100	37	Strobilidiidae	100	37
SRR35279731.222607	Strombidiidae	88	37	Strombidiidae	96	37	Strombidiidae	96	37	Strombidiidae	89	37
SRR35279767.90340	Pleurostomatida	100	148	Pleurostomatida	100	148	Amphileptidae	88	148	Amphileptidae	93	148
SRR35279731.65066	Strombidiidae	92	26	Strombidiidae	100	26	Strombidiidae	100	26	Strombidiidae	100	26
SRR35279790.245669	Strombidiidae	94	17	Strombidiidae	93	17	Strombidiidae	93	17	Strombidiidae	91	17
SRR35279728.198291	TIN_11	87	51	TIN_11	81	51
SRR35279733.497838	Strobilidiidae	100	51	Strobilidiidae	100	51	Strobilidiidae	100	51	Strobilidiidae	100	51
SRR35279786.253594	Strombidiidae	97	13	Strombidiidae	99	13	Strombidiidae	98	13	Strombidiidae	100	13
SRR35279749.85115	Pleurostomatida	100	69	Pleurostomatida	100	69	Amphileptidae	92	69	Amphileptidae	99	69
SRR35279791.109550	Strobilidiidae	100	21	Strobilidiidae	100	21	Strobilidiidae	100	21	Strobilidiidae	100	21
SRR35279790.181968	Strobilidiidae	100	128	Strobilidiidae	100	128	Strobilidiidae	100	128	Strobilidiidae	100	128
SRR35279777.102105	Lacrymariidae	100	12
SRR35279792.123082	Strobilidiidae	82	73							Strobilidiidae	98	73
SRR35279728.62110	Strobilidiidae	92	18							Strobilidiidae	82	18
SRR35279731.124361	Strombidiidae	92	227	Strombidiidae	100	227	Strombidiidae	100	227	Strombidiidae	100	227
SRR35279731.200005	Strombidiidae	85	17	Strombidiidae	92	17	Strombidiidae	92	17	Strombidiidae	89	17
SRR35279775.73647	Lacrymariidae	100	20
SRR35279790.253461	Strombidiidae	97	21	Strombidiidae	98	21	Strombidiidae	98	21	Strombidiidae	98	21
SRR35279731.64565	Strombidiidae	94	34	Strombidiidae	100	34	Strombidiidae	100	34	Strombidiidae	100	34
SRR35279789.99760	Strombidiidae	100	16	Strombidiidae	100	16	Strombidiidae	100	16	Strombidiidae	100	16
SRR35279777.186767	TIN_11	98	23	TIN_11	98	23
SRR35279787.140261	Strobilidiidae	100	69	Strobilidiidae	100	69	Strobilidiidae	100	69	Strobilidiidae	100	69
SRR35279786.208057	Strombidiidae	81	487	Strombidiidae	100	487	Strombidiidae	100	487	Strombidiidae	100	487
SRR35279800.104953	Strobilidiidae	100	45	Strobilidiidae	100	45	Strobilidiidae	100	45	Strobilidiidae	100	45
SRR35279791.240312	Strombidiidae	92	246	Strombidiidae	100	246	Strombidiidae	100	246	Strombidiidae	100	246
SRR35279786.98163	Strombidiidae	98	12	Strombidiidae	100	12	Strombidiidae	100	12	Strombidiidae	100	12
SRR35279798.89206	PHYLL_3	100	50
SRR35279790.59667	Strombidiidae	98	16	Strombidiidae	100	16	Strombidiidae	100	16	Strombidiidae	100	16
SRR35279731.76153	Strombidiidae	92	16	Strombidiidae	100	16	Strombidiidae	100	16	Strombidiidae	100	16
SRR35279790.202995	Strombidiidae	92	126	Strombidiidae	100	126	Strombidiidae	100	126	Strombidiidae	100	126
SRR35279730.17786	Strombidiidae	82	34	Strombidiidae	100	34	Strombidiidae	100	34	Strombidiidae	100	34
SRR35279794.252761	Strombidiidae	92	22	Strombidiidae	100	22	Strombidiidae	100	22	Strombidiidae	100	22
SRR35279795.108940	Strombidiidae	98	47	Strombidiidae	100	47	Strombidiidae	100	47	Strombidiidae	100	47
SRR35279759.327812	Strobilidiidae	100	34	Strobilidiidae	100	34	Strobilidiidae	100	34	Strobilidiidae	100	34
SRR35279759.470402	Strobilidiidae	100	206	Strobilidiidae	100	206	Strobilidiidae	100	206	Strobilidiidae	100	206
SRR35279720.186410	Philasterida	100	13	Philasterida	98	13
SRR35279795.213156	Strobilidiidae	100	36	Strobilidiidae	100	36	Strobilidiidae	100	36	Strobilidiidae	100	36
SRR35279731.40520	Strombidiidae	95	61	Strombidiidae	100	61	Strombidiidae	100	61	Strombidiidae	100	61
SRR35279794.9274	Strobilidiidae	100	20	Strobilidiidae	100	20	Strobilidiidae	100	20	Strobilidiidae	100	20
SRR35279786.180391	Strombidiidae	87	88	Strombidiidae	92	88	Strombidiidae	92	88	Strombidiidae	91	88
SRR35279792.30296	Strobilidiidae	100	33	Strobilidiidae	100	33	Strobilidiidae	100	33	Strobilidiidae	100	33
SRR35279734.553758	Strobilidiidae	100	48	Strobilidiidae	100	48	Strobilidiidae	100	48	Strobilidiidae	100	48
SRR35279799.92656	TIN_03	100	18	TIN_03	100	18	Codonellidae	100	18	Codonellidae	100	18
SRR35279791.78890	Strobilidiidae	100	14							Strobilidiidae	100	14
SRR35279759.18750	Strobilidiidae	100	37	Strobilidiidae	100	37	Strobilidiidae	100	37	Strobilidiidae	100	37
SRR35279746.60382	Strombidiidae	81	54744	Strombidiidae	100	54744	Strombidiidae	100	54744	Strombidiidae	100	54744
SRR35279722.218037	PHYLL_4	100	1055	Pithitidae	89	1055	Plesiotrichopidae	89	1055	Plesiotrichopidae	88	1055
SRR35279743.95572	Strobilidiidae	100	126	Strobilidiidae	100	126	Strobilidiidae	100	126	Strobilidiidae	100	126
SRR35279743.17166	Strobilidiidae	100	109	Strobilidiidae	100	109	Strobilidiidae	100	109	Strobilidiidae	100	109
SRR35279731.133216	Strobilidiidae	100	50	Strobilidiidae	100	50	Strobilidiidae	100	50	Strobilidiidae	100	50
SRR35279731.230899	Strobilidiidae	100	93	Strobilidiidae	100	93	Strobilidiidae	100	93	Strobilidiidae	100	93
SRR35279729.70279	TIN_11	85	46	TIN_11	97	46
SRR35279794.190480	Strombidiidae	100	161	Strombidiidae	100	161	Strombidiidae	100	161	Strombidiidae	100	161
SRR35279724.128716	Tintinnidiidae	98	12
SRR35279795.160213	Strobilidiidae	100	131	Strobilidiidae	100	131	Strobilidiidae	100	131	Strobilidiidae	100	131
SRR35279759.107376	Strobilidiidae	100	32	Strobilidiidae	100	32	Strobilidiidae	100	32	Strobilidiidae	100	32
SRR35279789.48764	Pleurostomatida	100	13	Pleurostomatida	99	13	Litonotidae	94	13	Litonotidae	96	13
SRR35279780.56000	Strobilidiidae	97	14							Strobilidiidae	95	14
SRR35279774.7507	TIN_11	100	2736	TIN_11	100	2736
SRR35279786.188580	Strobilidiidae	91	386							Strobilidiidae	81	386
SRR35279735.197705	Endogenida_2	100	288	Acinetidae_1	97	288	Paracinetidae	97	288	Paracinetidae	90	288
SRR35279746.340990	Strombidiidae	99	91	Strombidiidae	100	91	Strombidiidae	100	91	Strombidiidae	100	91
SRR35279734.22061	Tintinnidiidae	100	33	Tintinnidiidae	96	33	Tintinnidiidae	96	33	Tintinnidiidae	97	33
SRR35279719.122024	Pleurostomatida	100	174	Pleurostomatida	100	174	Amphileptidae	91	174	Amphileptidae	91	174
SRR35279731.217561	Strombidiidae	100	14	Strombidiidae	100	14	Strombidiidae	100	14	Strombidiidae	100	14
SRR35279795.31290	Strobilidiidae	100	13	Strobilidiidae	100	13	Strobilidiidae	100	13	Strobilidiidae	100	13
SRR35279791.216950	Strobilidiidae	100	43	Strobilidiidae	100	43	Strobilidiidae	100	43	Strobilidiidae	100	43
SRR35279725.55485	Strombidiidae	80	16	Strombidiidae	99	16	Strombidiidae	99	16	Strombidiidae	99	16
SRR35279790.78064	Strombidiidae	97	43	Strombidiidae	100	43	Strombidiidae	100	43	Strombidiidae	100	43
SRR35279792.133179	Strombidiidae	100	28	Strombidiidae	100	28	Strombidiidae	100	28	Strombidiidae	100	28
SRR35279780.119342	Strobilidiidae	87	47							Strobilidiidae	90	47
SRR35279790.93561	Lacrymariidae	100	14
SRR35279741.89451	Strobilidiidae	100	12	Strobilidiidae	100	12	Strobilidiidae	100	12	Strobilidiidae	100	12
SRR35279764.12774	Endogenida_2	82	51
SRR35279746.334683	Strombidiidae	95	46	Strombidiidae	100	46	Strombidiidae	100	46	Strombidiidae	100	46
SRR35279791.136999	Strombidiidae	100	86	Strombidiidae	99	86	Strombidiidae	99	86	Strombidiidae	99	86
SRR35279777.74732	Strombidiidae	96	56	Strombidiidae	99	56	Strombidiidae	99	56	Strombidiidae	99	56
SRR35279791.51734	Strobilidiidae	100	25	Strobilidiidae	95	25	Strobilidiidae	95	25	Strobilidiidae	100	25
SRR35279788.179744	Strobilidiidae	100	35							Strobilidiidae	100	35
SRR35279793.99270	Strobilidiidae	92	98							Strobilidiidae	92	98
SRR35279734.401937	Strobilidiidae	100	533							Strobilidiidae	100	533
SRR35279759.363164	Urotrichidae	100	228	Urotrichidae	100	228	Urotrichidae	100	228	Urotrichidae	98	228
SRR35279774.77127	Strombidiidae	82	44	Strombidiidae	100	44	Strombidiidae	100	44	Strombidiidae	100	44
SRR35279744.393558	Strobilidiidae	100	18	Strobilidiidae	100	18	Strobilidiidae	100	18	Strobilidiidae	100	18
SRR35279731.213473	Strobilidiidae	98	18	Strobilidiidae	100	18	Strobilidiidae	100	18	Strobilidiidae	100	18
SRR35279791.34662	Strombidiidae	81	40	Strombidiidae	85	40
SRR35279731.67289	Strombidiidae	97	171	Strombidiidae	100	171	Strombidiidae	100	171	Strombidiidae	100	171
SRR35279788.96720	Strobilidiidae	100	62	Strobilidiidae	100	62	Strobilidiidae	100	62	Strobilidiidae	100	62
SRR35279790.64034	Strobilidiidae	100	13	Strobilidiidae	100	13	Strobilidiidae	100	13	Strobilidiidae	100	13
SRR35279731.226508	Strombidiidae	98	126	Strombidiidae	100	126	Strombidiidae	100	126	Strombidiidae	100	126
SRR35279792.127752	Strombidiidae	80	14	Strombidiidae	87	14				Strombidiidae	96	14
SRR35279733.660024	Pleuronematida	100	180	Pleuronematida	100	180	Pleuronematidae	100	180	Pleuronematidae	100	180
SRR35279773.91105	PHYLL_3	100	211
SRR35279790.102447	Strobilidiidae	82	26							Strobilidiidae	98	26
SRR35279731.121069	Strombidiidae	100	30	Strombidiidae	100	30	Strombidiidae	100	30	Strombidiidae	100	30
SRR35279791.127046	Strombidiidae	100	19	Strombidiidae	100	19	Strombidiidae	100	19	Strombidiidae	100	19
SRR35279774.23512	Tintinnidiidae	100	35	Tintinnidiidae	100	35	Tintinnidiidae	100	35	Tintinnidiidae	100	35
SRR35279730.26145	Strobilidiidae	92	12							Strobilidiidae	87	12
SRR35279786.28706	TIN_09	96	8	TIN_09	100	8	Codonellidae	100	8	Codonellidae	100	8
SRR35279733.653216	Strombidiidae	88	57	Strombidiidae	100	57	Strombidiidae	100	57	Strombidiidae	100	57
SRR35279731.96274	Strobilidiidae	100	43	Strobilidiidae	100	43	Strobilidiidae	100	43	Strobilidiidae	100	43
SRR35279749.44719	Lacrymariidae	100	23	Lacrymariidae	100	23	Lacrymariidae	100	23	Lacrymariidae	100	23
SRR35279772.4909	Strombidiidae	95	12	Strombidiidae	100	12				Strombidiidae	95	12
SRR35279731.178392	Strobilidiidae	100	56	Strobilidiidae	100	56	Strobilidiidae	100	56	Strobilidiidae	100	56
SRR35279780.22563	Strombidiidae	99	46	Strombidiidae	100	46	Strombidiidae	100	46	Strombidiidae	99	46
SRR35279777.81050	Strombidiidae	100	24	Strombidiidae	100	24	Strombidiidae	100	24	Strombidiidae	100	24
SRR35279780.37384	Strombidiidae	89	20
SRR35279779.64710	Tintinnidiidae	100	21	Tintinnidiidae	99	21	Tintinnidiidae	99	21	Tintinnidiidae	97	21
SRR35279767.19010	Pleurostomatida	100	19	Pleurostomatida	100	19	Amphileptidae	92	19	Amphileptidae	99	19
SRR35279780.140865	TIN_09	100	12	TIN_09	100	12	Codonellidae	100	12	Codonellidae	100	12
SRR35279776.483245	Strombidiidae	97	8567	Strombidiidae	100	8567	Strombidiidae	98	8567	Strombidiidae	100	8567
SRR35279780.92537	Lacrymariidae	98	18
SRR35279724.98205	Strombidiidae	100	20	Strombidiidae	100	20	Strombidiidae	100	20	Strombidiidae	100	20
SRR35279791.40282	Strombidiidae	95	95	Strombidiidae	100	95	Strombidiidae	100	95	Strombidiidae	100	95
SRR35279787.382010	Urotrichidae	100	771	Urotrichidae	100	771	Urotrichidae	100	771	Urotrichidae	100	771
SRR35279731.236419	Strobilidiidae	100	99	Strobilidiidae	100	99	Strobilidiidae	100	99	Strobilidiidae	100	99
SRR35279789.172654	Strobilidiidae	100	14	Strobilidiidae	100	14	Strobilidiidae	100	14	Strobilidiidae	100	14
SRR35279790.98043	Strombidiidae	85	12	Strombidiidae	88	12	Strombidiidae	88	12	Strombidiidae	85	12
SRR35279780.83276	Lacrymariidae	100	17
SRR35279795.91907	Strobilidiidae	100	119	Strobilidiidae	100	119	Strobilidiidae	100	119	Strobilidiidae	100	119
SRR35279792.38725	Tintinnidiidae	100	45	Tintinnidiidae	97	45	Tintinnidiidae	97	45	Tintinnidiidae	95	45
SRR35279788.70925	Strobilidiidae	98	57	Strobilidiidae	95	57	Strobilidiidae	95	57	Strobilidiidae	100	57
SRR35279795.172439	Strombidiidae	97	49	Strombidiidae	100	49	Strombidiidae	100	49	Strombidiidae	100	49
SRR35279780.65125	Strobilidiidae	89	22	Strobilidiidae	92	22	Strobilidiidae	92	22	Strobilidiidae	89	22
SRR35279720.152543	Didiniidae	100	14	Didiniidae	83	14	Didiniidae	83	14	Didiniidae	100	14
SRR35279746.336825	Strombidiidae	88	19	Strombidiidae	100	19	Strombidiidae	100	19	Strombidiidae	100	19
SRR35279795.139982	Strobilidiidae	92	39							Strobilidiidae	82	39
SRR35279730.141141	Strombidiidae	100	61	Strombidiidae	100	61	Strombidiidae	100	61	Strombidiidae	100	61
SRR35279794.193704	Strombidiidae	100	20	Strombidiidae	100	20	Strombidiidae	100	20	Strombidiidae	100	20
SRR35279780.62840	Strobilidiidae	99	109	Strobilidiidae	100	109	Strobilidiidae	100	109	Strobilidiidae	100	109
SRR35279795.71562	Strombidiidae	88	15	Strombidiidae	100	15	Strombidiidae	100	15	Strombidiidae	100	15
SRR35279795.151343	Strobilidiidae	100	141	Strobilidiidae	100	141	Strobilidiidae	100	141	Strobilidiidae	100	141
SRR35279798.89833	Strombidiidae	100	113	Strombidiidae	100	113	Strombidiidae	100	113	Strombidiidae	100	113
SRR35279731.120349	TIN_09	83	126	TIN_09	91	126	Codonellidae	91	126	Codonellidae	82	126
SRR35279731.77391	Strombidiidae	88	74	Strombidiidae	100	74	Strombidiidae	100	74	Strombidiidae	100	74
SRR35279798.64747	Urotrichidae	100	35	Urotrichidae	100	35	Urotrichidae	100	35	Urotrichidae	100	35
SRR35279731.86136	Strobilidiidae	100	201	Strobilidiidae	100	201	Strobilidiidae	100	201	Strobilidiidae	100	201
SRR35279789.142457	Strombidiidae	93	13	Strombidiidae	100	13	Strombidiidae	95	13	Strombidiidae	99	13
SRR35279758.82008	Strombidiidae	88	19	Strombidiidae	100	19	Strombidiidae	100	19	Strombidiidae	100	19
SRR35279786.39454	Strombidiidae	84	14	Strombidiidae	87	14
SRR35279781.12191	Strobilidiidae	100	6	Strobilidiidae	100	6	Strobilidiidae	100	6	Strobilidiidae	100	6
SRR35279743.162831	PHYLL_4	100	58
SRR35279731.179715	Strobilidiidae	100	170	Strobilidiidae	99	170	Strobilidiidae	99	170	Strobilidiidae	100	170
SRR35279782.135771	Strombidinopsidae	80	17	Strombidinopsidae	86	17	Strombidinopsidae	86	17	Strombidinopsidae	80	17
SRR35279735.6073	Strombidiidae	99	18	Strombidiidae	100	18	Strombidiidae	100	18	Strombidiidae	98	18
SRR35279778.102507	Strobilidiidae	100	64	Strobilidiidae	100	64	Strobilidiidae	100	64	Strobilidiidae	100	64
SRR35279735.287472	Lacrymariidae	100	18	Lacrymariidae	98	18	Lacrymariidae	98	18	Lacrymariidae	99	18
SRR35279731.244573	Tintinnidiidae	100	109	Tintinnidiidae	94	109	Tintinnidiidae	94	109	Tintinnidiidae	84	109
SRR35279728.47019	Strobilidiidae	100	20	Strobilidiidae	93	20	Strobilidiidae	93	20	Strobilidiidae	100	20
SRR35279790.129891	Strobilidiidae	100	52	Strobilidiidae	100	52	Strobilidiidae	100	52	Strobilidiidae	100	52
SRR35279778.215411	Strobilidiidae	100	524	Strobilidiidae	100	524	Strobilidiidae	100	524	Strobilidiidae	100	524
SRR35279741.169263	Strobilidiidae	100	119	Strobilidiidae	100	119	Strobilidiidae	100	119	Strobilidiidae	100	119
SRR35279778.19769	TIN_09	99	18	TIN_09	99	18	Codonellidae	100	18	Codonellidae	100	18
SRR35279788.13456	Strombidiidae	100	40
SRR35279731.240653	Tintinnidiidae	94	36
SRR35279731.93472	Strobilidiidae	100	55	Strobilidiidae	100	55	Strobilidiidae	100	55	Strobilidiidae	100	55
SRR35279731.204144	TIN_11	100	13	TIN_11	100	13
SRR35279795.24580	Strobilidiidae	100	94	Strobilidiidae	100	94	Strobilidiidae	100	94	Strobilidiidae	100	94
SRR35279786.21824	Strombidiidae	88	43	Strombidiidae	96	43
SRR35279731.207663	TIN_09	99	12	TIN_09	100	12	Codonellidae	100	12	Codonellidae	100	12
SRR35279788.168876	Strobilidiidae	97	44	Strobilidiidae	99	44	Strobilidiidae	99	44	Strobilidiidae	100	44
SRR35279731.245740	Strombidiidae	98	12	Strombidiidae	100	12	Strombidiidae	100	12	Strombidiidae	100	12
SRR35279791.131240	Strombidiidae	100	21	Strombidiidae	100	21	Strombidiidae	100	21	Strombidiidae	100	21
SRR35279788.111096	Strombidiidae	100	13	Strombidiidae	94	13	Strombidiidae	94	13	Strombidiidae	93	13
SRR35279759.70261	Strobilidiidae	97	22	Strobilidiidae	99	22	Strobilidiidae	99	22	Strobilidiidae	100	22
SRR35279746.350902	Strombidiidae	100	14	Strombidiidae	98	14	Strombidiidae	98	14	Strombidiidae	94	14
SRR35279779.11823	Strobilidiidae	100	44	Strobilidiidae	100	44	Strobilidiidae	100	44	Strobilidiidae	100	44
SRR35279783.86020	Holostichidae	100	14	Holostichidae	100	14	Holostichidae	100	14	Holostichidae	100	14
SRR35279792.39017	Strombidiidae	92	59	Strombidiidae	100	59	Strombidiidae	100	59	Strombidiidae	100	59
SRR35279791.130138	Strombidiidae	94	19	Strombidiidae	100	19	Strombidiidae	100	19	Strombidiidae	100	19
SRR35279788.210010	Strobilidiidae	98	28							Strobilidiidae	98	28
SRR35279778.2706	Lacrymariidae	97	12
SRR35279722.231385	Strombidiidae	98	14	Strombidiidae	100	14	Strombidiidae	92	14	Strombidiidae	100	14
SRR35279791.134234	Strombidiidae	100	65	Strombidiidae	92	65				Strombidiidae	97	65
SRR35279780.85093	Tintinnidiidae	100	24	Tintinnidiidae	96	24	Tintinnidiidae	96	24	Tintinnidiidae	98	24
SRR35279767.63781	Pleurostomatida	100	25	Pleurostomatida	97	25	Amphileptidae	88	25	Amphileptidae	88	25
SRR35279794.34787	Strombidiidae	84	14	Strombidiidae	95	14	Strombidiidae	95	14	Strombidiidae	87	14
SRR35279778.210088	Tintinnidiidae	100	19
SRR35279742.57841	Strobilidiidae	100	13	Strobilidiidae	100	13	Strobilidiidae	100	13	Strobilidiidae	100	13
SRR35279740.27695	Tintinnidae	100	83	Tintinnidae	100	83	Tintinnidae	100	83	Tintinnidae	100	83
SRR35279738.17071	PHYLL_4	100	59	Pithitidae	82	59	Plesiotrichopidae	82	59	Plesiotrichopidae	81	59
SRR35279797.61395	Strombidiidae	96	98	Strombidiidae	99	98	Strombidiidae	99	98	Strombidiidae	100	98
SRR35279791.168354	Tintinnidiidae	91	49
SRR35279790.250049	Strombidiidae	100	16	Strombidiidae	100	16	Strombidiidae	100	16	Strombidiidae	100	16
SRR35279795.30469	Strobilidiidae	95	19							Strobilidiidae	93	19
SRR35279731.118846	Strombidiidae	99	36	Strombidiidae	100	36	Strombidiidae	100	36	Strombidiidae	100	36
SRR35279728.200109	Tintinnidiidae	100	79	Tintinnidiidae	97	79	Tintinnidiidae	97	79	Tintinnidiidae	95	79
SRR35279793.142257	Strombidiidae	100	13	Strombidiidae	100	13	Strombidiidae	100	13	Strombidiidae	100	13
SRR35279731.163507	TIN_09	97	49	TIN_09	99	49	Codonellidae	99	49	Codonellidae	97	49
SRR35279777.172054	Tintinnidiidae	87	18	Strombidiidae	84	18				Strombidiidae	83	18
SRR35279790.176002	Strombidiidae	84	20	Strombidiidae	89	20				Strombidiidae	94	20
SRR35279756.87889	Strombidiidae	91	30	Strombidiidae	100	30	Strombidiidae	99	30	Strombidiidae	100	30
SRR35279733.416092	Urotrichidae	100	63	Urotrichidae	100	63	Urotrichidae	100	63	Urotrichidae	100	63
SRR35279776.52442	Lacrymariidae	100	19
SRR35279792.78806	Strombidiidae	100	19	Strombidiidae	100	19	Strombidiidae	100	19	Strombidiidae	100	19
SRR35279730.181692	Strobilidiidae	99	10	Strobilidiidae	100	10	Strobilidiidae	100	10	Strobilidiidae	100	10
SRR35279792.200935	Strombidiidae	93	40	Strombidiidae	99	40	Strombidiidae	99	40	Strombidiidae	99	40
SRR35279788.86596	Strombidiidae	85	14	Strombidiidae	91	14
SRR35279725.46544	Strombidiidae	82	121	Strombidiidae	100	121	Strombidiidae	100	121	Strombidiidae	100	121
SRR35279728.170178	Strombidiidae	100	14	Strombidiidae	100	14	Strombidiidae	100	14	Strombidiidae	100	14
SRR35279735.19742	Strombidiidae	100	13	Strombidiidae	100	13	Strombidiidae	100	13	Strombidiidae	100	13
SRR35279738.12367	Strobilidiidae	100	60	Strobilidiidae	100	60	Strobilidiidae	100	60	Strobilidiidae	100	60
SRR35279792.59376	Strobilidiidae	100	66	Strobilidiidae	100	66	Strobilidiidae	100	66	Strobilidiidae	100	66
SRR35279731.26733	Strobilidiidae	100	110	Strobilidiidae	100	110	Strobilidiidae	100	110	Strobilidiidae	100	110
SRR35279789.34068	Strobilidiidae	93	14							Strobilidiidae	99	14
SRR35279728.176145	Strombidiidae	90	267	Strombidiidae	100	267	Strombidiidae	100	267	Strombidiidae	99	267
SRR35279790.89782	Lacrymariidae	100	14
SRR35279790.188982	Tintinnidiidae	90	66
SRR35279731.124605	TIN_09	86	41	TIN_09	96	41	Codonellidae	98	41	Codonellidae	99	41
SRR35279777.206068	Tintinnidiidae	100	13
SRR35279783.80718	Trichodinidae	100	171	Trichodinidae	100	171	Trichodinidae	100	171	Trichodinidae	100	171
SRR35279780.62337	Tintinnidiidae	100	5	Tintinnidiidae	100	5	Tintinnidiidae	100	5	Tintinnidiidae	100	5
SRR35279779.79628	Sessilida	100	77				Vaginicolidae	86	77	Vaginicolidae	100	77
SRR35279731.111689	Strobilidiidae	100	20	Strobilidiidae	100	20	Strobilidiidae	100	20	Strobilidiidae	100	20
SRR35279795.179343	Strombidiidae	80	23	Strombidiidae	97	23	Strombidiidae	97	23	Strombidiidae	95	23
SRR35279790.209659	Strombidiidae	100	21	Strombidiidae	100	21	Strombidiidae	100	21	Strombidiidae	100	21
SRR35279795.122464	Strombidiidae	95	41	Strombidiidae	100	41	Strombidiidae	100	41	Strombidiidae	100	41
SRR35279795.65923	Strobilidiidae	100	21	Strobilidiidae	100	21	Strobilidiidae	100	21	Strobilidiidae	100	21
SRR35279731.182629	Strobilidiidae	87	15	Strobilidiidae	88	15	Strobilidiidae	88	15	Strobilidiidae	85	15
SRR35279791.98937	Strombidiidae	100	71	Strombidiidae	92	71	Strombidiidae	92	71	Strombidiidae	88	71
SRR35279720.229279	Sessilida	100	43	Sessilida	100	43	Vorticellidae	100	43	Vorticellidae	100	43
SRR35279746.209435	Strombidiidae	91	7	Strombidiidae	100	7	Strombidiidae	100	7	Strombidiidae	100	7
SRR35279780.17528	Didiniidae	100	15	Didiniidae	83	15	Didiniidae	83	15	Didiniidae	100	15
SRR35279792.178877	Strombidiidae	100	13	Strombidiidae	100	13	Strombidiidae	100	13	Strombidiidae	100	13
SRR35279744.437755	Strobilidiidae	100	15	Strobilidiidae	100	15	Strobilidiidae	100	15	Strobilidiidae	100	15
SRR35279743.126931	Strobilidiidae	100	88	Strobilidiidae	100	88	Strobilidiidae	100	88	Strobilidiidae	100	88
SRR35279750.127066	Strombidiidae	100	39	Strombidiidae	100	39	Strombidiidae	100	39	Strombidiidae	100	39
SRR35279776.409939	Strombidiidae	83	594	Strombidiidae	100	594	Strombidiidae	100	594	Strombidiidae	100	594
SRR35279765.336910	Strombidiidae	98	17	Strombidiidae	100	17	Strombidiidae	92	17	Strombidiidae	100	17
SRR35279790.84257	Strobilidiidae	100	633	Strobilidiidae	100	633	Strobilidiidae	100	633	Strobilidiidae	100	633
SRR35279731.112517	Strobilidiidae	100	35	Strobilidiidae	100	35	Strobilidiidae	100	35	Strobilidiidae	100	35
SRR35279792.140239	Strobilidiidae	100	23							Strobilidiidae	97	23
SRR35279792.4011	Strombidiidae	100	38	Strombidiidae	100	38	Strombidiidae	100	38	Strombidiidae	100	38
SRR35279790.147839	Strombidiidae	100	43	Strombidiidae	100	43	Strombidiidae	100	43	Strombidiidae	100	43
SRR35279790.191917	Strobilidiidae	100	13	Strobilidiidae	100	13	Strobilidiidae	100	13	Strobilidiidae	100	13
SRR35279732.186375	Strobilidiidae	100	13	Strobilidiidae	90	13	Strobilidiidae	90	13	Strobilidiidae	100	13
SRR35279729.261250	Tintinnidiidae	83	117				Codonellidae	83	117	Codonellidae	80	117
SRR35279728.55444	Lacrymariidae	100	12
SRR35279728.150604	Strombidiidae	97	19	Strombidiidae	100	19	Strombidiidae	100	19	Strombidiidae	100	19
SRR35279767.10396	Pleurostomatida	100	28	Pleurostomatida	100	28	Amphileptidae	100	28	Amphileptidae	100	28
SRR35279730.153790	Strombidiidae	97	105	Strombidiidae	100	105	Strombidiidae	100	105	Strombidiidae	100	105
SRR35279790.205501	TIN_11	100	2528	TIN_11	100	2528
SRR35279775.99583	Lacrymariidae	100	40
SRR35279744.519544	Strombidiidae	100	124	Strombidiidae	91	124	Strombidiidae	91	124	Strombidiidae	90	124
SRR35279729.144088	TIN_09	99	52	TIN_09	99	52	Codonellidae	100	52	Codonellidae	100	52
SRR35279759.68582	Strobilidiidae	100	14	Strobilidiidae	100	14	Strobilidiidae	100	14	Strobilidiidae	100	14
SRR35279758.44329	Strombidiidae	87	7	Strombidiidae	100	7	Strombidiidae	100	7	Strombidiidae	100	7
SRR35279758.82143	Strombidiidae	82	76	Strombidiidae	100	76	Strombidiidae	100	76	Strombidiidae	100	76
SRR35279731.116944	TIN_09	99	12	TIN_09	100	12	Codonellidae	100	12	Codonellidae	100	12
SRR35279780.72036	Strombidiidae	96	17	Strombidiidae	100	17	Strombidiidae	100	17	Strombidiidae	100	17
SRR35279759.379877	Strobilidiidae	100	51	Strobilidiidae	100	51	Strobilidiidae	100	51	Strobilidiidae	100	51
SRR35279731.166663	TIN_09	99	52	TIN_09	99	52	Codonellidae	100	52	Codonellidae	100	52
SRR35279746.146967	Lacrymariidae	100	18
SRR35279749.4334	Pleurostomatida	100	29	Pleurostomatida	100	29	Amphileptidae	93	29	Amphileptidae	91	29
SRR35279784.25884	Trachelostylidae	96	229	Trachelostylidae	98	229	Trachelostylidae	98	229	Trachelostylidae	98	229
SRR35279731.84847	Strombidiidae	100	27	Strombidiidae	100	27	Strombidiidae	100	27	Strombidiidae	100	27
SRR35279788.103358	Strombidiidae	83	13	Strombidiidae	100	13	Strombidiidae	87	13	Strombidiidae	98	13
SRR35279789.107343	Strombidiidae	82	45	Strombidiidae	100	45	Strombidiidae	100	45	Strombidiidae	100	45
SRR35279759.431327	Strobilidiidae	100	240	Strobilidiidae	100	240	Strobilidiidae	100	240	Strobilidiidae	100	240
SRR35279757.13800	Strobilidiidae	100	12	Strobilidiidae	100	12	Strobilidiidae	100	12	Strobilidiidae	100	12
SRR35279789.144995	Strombidiidae	84	14	Strombidiidae	99	14				Strombidiidae	87	14
SRR35279795.141594	Strobilidiidae	100	592	Strobilidiidae	100	592	Strobilidiidae	100	592	Strobilidiidae	100	592
SRR35279742.71177	Strobilidiidae	100	71	Strobilidiidae	100	71	Strobilidiidae	100	71	Strobilidiidae	100	71
SRR35279788.107714	Strombidiidae	99	12	Strombidiidae	100	12	Strombidiidae	100	12	Strombidiidae	100	12
SRR35279731.47353	Strobilidiidae	100	29	Strobilidiidae	100	29	Strobilidiidae	100	29	Strobilidiidae	100	29
SRR35279731.221540	Strobilidiidae	100	44	Strobilidiidae	100	44	Strobilidiidae	100	44	Strobilidiidae	100	44
SRR35279791.159476	Strobilidiidae	97	13							Strobilidiidae	97	13
SRR35279746.211784	Strobilidiidae	100	53	Strobilidiidae	100	53	Strobilidiidae	100	53	Strobilidiidae	100	53
SRR35279759.138197	Strobilidiidae	100	109	Strobilidiidae	100	109	Strobilidiidae	100	109	Strobilidiidae	100	109
SRR35279744.122059	Strombidiidae	92	48	Strombidiidae	100	48	Strombidiidae	100	48	Strombidiidae	100	48
SRR35279788.62509	Strobilidiidae	81	776
SRR35279745.6236	Strombidiidae	98	18	Strombidiidae	100	18	Strombidiidae	98	18	Strombidiidae	99	18
SRR35279759.112942	Strombidiidae	86	40	Strombidiidae	100	40	Strombidiidae	100	40	Strombidiidae	100	40
SRR35279759.337689	Strobilidiidae	100	74	Strobilidiidae	100	74	Strobilidiidae	100	74	Strobilidiidae	100	74
SRR35279754.3572	Strombidiidae	90	16	Strombidiidae	100	16	Strombidiidae	100	16	Strombidiidae	100	16
SRR35279791.95127	Strombidiidae	82	83	Strombidiidae	100	83	Strombidiidae	100	83	Strombidiidae	100	83
SRR35279790.162483	Strombidiidae	98	22	Strombidiidae	100	22	Strombidiidae	100	22	Strombidiidae	100	22
SRR35279733.237672	Strobilidiidae	100	29							Strobilidiidae	89	29
SRR35279790.232720	Strombidiidae	86	50	Strombidiidae	100	50	Strombidiidae	100	50	Strombidiidae	100	50
SRR35279790.4074	Strombidiidae	100	117	Strombidiidae	100	117	Strombidiidae	100	117	Strombidiidae	100	117
SRR35279797.70534	PHYLL_3	100	116
SRR35279782.6499	Orthodonellidae	100	15	Orthodonellidae	100	15	Orthodonellidae	100	15
SRR35279735.14119	Urotrichidae	100	12	Urotrichidae	100	12	Urotrichidae	100	12	Urotrichidae	99	12
SRR35279733.476092	Philasterida	100	19	Philasterida	98	19
SRR35279750.41485	Halteriidae	96	432	Halteriidae	99	432	Halteriidae	99	432	Halteriidae	100	432
SRR35279760.66306	TIN_11	98	21	TIN_11	99	21
SRR35279731.194882	Strombidiidae	90	58	Strombidiidae	100	58	Strombidiidae	100	58	Strombidiidae	100	58
SRR35279733.278471	Peniculida	86	29
SRR35279791.154302	Strombidiidae	86	44	Strombidiidae	100	44	Strombidiidae	100	44	Strombidiidae	100	44
SRR35279795.165578	Strobilidiidae	100	71	Strobilidiidae	100	71	Strobilidiidae	100	71	Strobilidiidae	100	71
SRR35279777.87921	Lacrymariidae	95	76
SRR35279767.118744	Pleurostomatida	100	16	Pleurostomatida	100	16	Amphileptidae	94	16	Amphileptidae	97	16
SRR35279767.68005	Pleurostomatida	99	16	Pleurostomatida	100	16	Amphileptidae	90	16	Amphileptidae	99	16
SRR35279743.53982	Strobilidiidae	100	169225	Strobilidiidae	100	169225	Strobilidiidae	100	169225	Strobilidiidae	100	169225
SRR35279772.40716	Strombidiidae	90	70	Strombidiidae	100	70	Strombidiidae	100	70	Strombidiidae	100	70
SRR35279786.183646	Strombidiidae	91	17	Strombidiidae	97	17	Strombidiidae	97	17	Strombidiidae	97	17
SRR35279725.19207	Strombidiidae	95	58	Strombidiidae	100	58	Strombidiidae	100	58	Strombidiidae	100	58
SRR35279759.134432	Didiniidae	96	80							Didiniidae	96	80
SRR35279731.247774	Strobilidiidae	100	60	Strobilidiidae	100	60	Strobilidiidae	100	60	Strobilidiidae	100	60
SRR35279776.104345	Strombidiidae	99	22	Strombidiidae	100	22	Strombidiidae	100	22	Strombidiidae	100	22
SRR35279793.157092	Strombidiidae	97	311	Strombidiidae	100	311	Strombidiidae	100	311	Strombidiidae	100	311
SRR35279790.189104	Tintinnidiidae	83	20
SRR35279776.47177	Strombidiidae	96	45	Strombidiidae	100	45	Strombidiidae	97	45	Strombidiidae	99	45
SRR35279792.33689	Pleurostomatida	99	13	Pleurostomatida	98	13
SRR35279733.328465	TIN_11	100	118	TIN_11	100	118	Metacylididae	100	118	Metacylididae	100	118
SRR35279741.111581	Strobilidiidae	100	591	Strobilidiidae	100	591	Strobilidiidae	100	591	Strobilidiidae	100	591
SRR35279789.179886	Strombidiidae	80	35	Strombidiidae	100	35	Strombidiidae	83	35	Strombidiidae	100	35
SRR35279787.252045	Strobilidiidae	100	28	Strobilidiidae	100	28	Strobilidiidae	100	28	Strobilidiidae	100	28
SRR35279759.200733	Strobilidiidae	100	114	Strobilidiidae	100	114	Strobilidiidae	100	114	Strobilidiidae	100	114
SRR35279768.122509	Oxytrichidae	89	30	Oxytrichidae	90	30
SRR35279784.27785	Endogenida_2	97	230	Acinetidae_1	92	230	Paracinetidae	92	230
SRR35279746.313827	Strombidiidae	86	21	Strombidiidae	99	21	Strombidiidae	99	21	Strombidiidae	99	21
SRR35279790.10855	Strobilidiidae	100	26	Strobilidiidae	100	26	Strobilidiidae	100	26	Strobilidiidae	100	26
SRR35279790.268518	Strombidiidae	95	33	Strombidiidae	94	33	Strombidiidae	90	33	Strombidiidae	96	33
SRR35279730.25314	Strombidiidae	100	14	Strombidiidae	100	14	Strombidiidae	100	14	Strombidiidae	100	14
SRR35279743.143262	Strombidiidae	100	47	Strombidiidae	99	47	Strombidiidae	99	47	Strombidiidae	99	47
SRR35279726.80558	Strombidiidae	88	10	Strombidiidae	100	10	Strombidiidae	100	10	Strombidiidae	100	10
SRR35279741.186112	Strobilidiidae	100	18	Strobilidiidae	100	18	Strobilidiidae	100	18	Strobilidiidae	100	18
SRR35279777.81593	Tintinnidiidae	99	18	Tintinnidiidae	82	18	Tintinnidiidae	82	18
SRR35279786.70401	Strobilidiidae	100	13	Strobilidiidae	93	13	Strobilidiidae	93	13	Strobilidiidae	100	13
SRR35279794.82895	Strobilidiidae	100	21	Strobilidiidae	100	21	Strobilidiidae	100	21	Strobilidiidae	100	21
SRR35279734.482361	Strobilidiidae	100	113	Strobilidiidae	100	113	Strobilidiidae	100	113	Strobilidiidae	100	113
SRR35279759.5111	Strobilidiidae	100	38	Strobilidiidae	100	38	Strobilidiidae	100	38	Strobilidiidae	100	38
SRR35279756.91655	Strombidiidae	92	13	Strombidiidae	99	13	Strombidiidae	99	13	Strombidiidae	100	13
SRR35279722.126554	PHYLL_4	100	906	Pithitidae	83	906	Plesiotrichopidae	83	906	Plesiotrichopidae	80	906
SRR35279790.22069	Strobilidiidae	92	111	Strobilidiidae	91	111	Strobilidiidae	91	111	Strobilidiidae	99	111
SRR35279720.3858	Holostichidae	100	18	Holostichidae	100	18	Holostichidae	100	18	Holostichidae	100	18
SRR35279795.119896	Strombidiidae	86	75	Strombidiidae	100	75	Strombidiidae	100	75	Strombidiidae	100	75
SRR35279731.8850	Strombidiidae	88	46	Strombidiidae	96	46	Strombidiidae	96	46	Strombidiidae	89	46
SRR35279740.8957	PHYLL_4	100	12
SRR35279788.87776	Strombidiidae	97	36	Strombidiidae	100	36				Strombidiidae	98	36
SRR35279766.88300	Strobilidiidae	100	4	Strobilidiidae	100	4	Strobilidiidae	100	4	Strobilidiidae	100	4
SRR35279744.307918	Lacrymariidae	100	15
SRR35279731.179580	Strombidiidae	86	13	Strombidiidae	100	13	Strombidiidae	100	13	Strombidiidae	100	13
SRR35279795.198421	Strobilidiidae	100	145	Strobilidiidae	100	145	Strobilidiidae	100	145	Strobilidiidae	100	145
SRR35279733.637497	Urotrichidae	100	22	Urotrichidae	100	22	Urotrichidae	100	22	Urotrichidae	97	22
SRR35279733.665818	Strombidiidae	99	13	Strombidiidae	100	13	Strombidiidae	100	13	Strombidiidae	98	13
SRR35279728.47217	Lacrymariidae	99	14
SRR35279744.185340	Lacrymariidae	100	13
SRR35279791.192165	Strobilidiidae	100	67	Strobilidiidae	100	67	Strobilidiidae	100	67	Strobilidiidae	100	67
SRR35279787.238736	Strobilidiidae	100	65	Strobilidiidae	100	65	Strobilidiidae	100	65	Strobilidiidae	100	65
SRR35279790.42989	Strombidiidae	82	179	Strombidiidae	89	179	Strombidiidae	89	179	Strombidiidae	84	179
SRR35279769.20943	Pleurostomatida	100	12	Pleurostomatida	100	12	Litonotidae	94	12	Litonotidae	84	12
SRR35279735.288225	Strombidiidae	100	204	Strombidiidae	100	204	Strombidiidae	100	204	Strombidiidae	100	204
SRR35279744.429982	Strobilidiidae	100	30	Strobilidiidae	100	30	Strobilidiidae	100	30	Strobilidiidae	100	30
SRR35279788.41855	Strombidiidae	89	12	Strombidiidae	93	12	Strombidiidae	93	12	Strombidiidae	90	12
SRR35279791.109816	Tintinnidiidae	100	40	Tintinnidiidae	100	40	Tintinnidiidae	100	40	Tintinnidiidae	100	40
SRR35279744.535809	Strombidiidae	100	90	Strombidiidae	92	90	Strombidiidae	92	90	Strombidiidae	88	90
SRR35279778.246428	TIN_09	99	22	TIN_09	100	22	Codonellidae	100	22	Codonellidae	100	22
SRR35279774.6151	Strobilidiidae	100	5232	Strobilidiidae	100	5232	Strobilidiidae	100	5232	Strobilidiidae	100	5232
SRR35279745.26713	Didiniidae	100	5015	Didiniidae	81	5015	Didiniidae	81	5015	Didiniidae	100	5015
SRR35279759.411165	Strobilidiidae	100	117	Strobilidiidae	100	117	Strobilidiidae	100	117	Strobilidiidae	100	117
SRR35279794.49572	Strobilidiidae	80	51
SRR35279731.213229	Strobilidiidae	98	15	Strobilidiidae	99	15	Strobilidiidae	99	15	Strobilidiidae	98	15
SRR35279777.148242	Strombidiidae	100	14	Strombidiidae	100	14	Strombidiidae	100	14	Strombidiidae	100	14
SRR35279731.136407	Strombidiidae	86	12	Strombidiidae	100	12	Strombidiidae	100	12	Strombidiidae	100	12
SRR35279786.32511	Strobilidiidae	99	24	Strobilidiidae	100	24	Strobilidiidae	100	24	Strobilidiidae	100	24
SRR35279743.157172	Strobilidiidae	100	18	Strobilidiidae	100	18	Strobilidiidae	100	18	Strobilidiidae	100	18
SRR35279733.676265	Strombidiidae	100	128	Strombidiidae	100	128	Strombidiidae	100	128	Strombidiidae	100	128
SRR35279794.161420	Strobilidiidae	100	12	Strobilidiidae	100	12	Strobilidiidae	100	12	Strobilidiidae	100	12
SRR35279798.54415	Acinetidae_2	100	129	Acinetidae_2	100	129	Acinetidae	100	129	Acinetidae	100	129
SRR35279797.109734	PHYLL_3	96	42
SRR35279733.230530	Urostylidae	96	29	Urostylidae	96	29	Urostylidae	96	29	Urostylidae	95	29
SRR35279774.1013	Tintinnidiidae	100	62	Tintinnidiidae	96	62	Tintinnidiidae	96	62	Tintinnidiidae	97	62
SRR35279793.256145	Strombidiidae	92	164	Strombidiidae	100	164	Strombidiidae	100	164	Strombidiidae	100	164
SRR35279780.165791	Strobilidiidae	100	122	Strobilidiidae	100	122	Strobilidiidae	100	122	Strobilidiidae	100	122
SRR35279769.60949	Urostylidae	96	30	Urostylidae	96	30	Urostylidae	96	30	Urostylidae	95	30
SRR35279720.51297	Lacrymariidae	100	21
SRR35279787.65773	Strombidiidae	87	11	Strombidiidae	100	11	Strombidiidae	100	11	Strombidiidae	100	11
SRR35279787.2416	Didiniidae	96	90							Didiniidae	96	90
SRR35279733.450354	Lacrymariidae	100	14
SRR35279780.65196	Strobilidiidae	92	14	Strobilidiidae	97	14	Strobilidiidae	97	14	Strobilidiidae	99	14
SRR35279726.75331	Strombidiidae	90	41	Strombidiidae	100	41	Strombidiidae	100	41	Strombidiidae	100	41
SRR35279731.219154	Strombidiidae	98	20	Strombidiidae	100	20	Strombidiidae	100	20	Strombidiidae	100	20
SRR35279727.49202	Strombidiidae	100	116	Strombidiidae	100	116	Strombidiidae	100	116	Strombidiidae	100	116
SRR35279743.328078	Urotrichidae	100	934	Urotrichidae	100	934	Urotrichidae	100	934	Urotrichidae	100	934
SRR35279731.137647	Strobilidiidae	86	15	Strobilidiidae	85	15	Strobilidiidae	85	15	Strobilidiidae	81	15
SRR35279797.14636	Acinetidae_2	100	103	Acinetidae_2	100	103	Acinetidae	100	103	Acinetidae	100	103
SRR35279791.15634	Strobilidiidae	88	55							Strobilidiidae	87	55
SRR35279790.187065	Lacrymariidae	100	17
SRR35279731.241732	Strombidiidae	100	14	Strombidiidae	100	14	Strombidiidae	100	14	Strombidiidae	100	14
SRR35279777.169165	Lacrymariidae	100	24
SRR35279788.52682	Strombidiidae	95	247	Strombidiidae	100	247	Strombidiidae	100	247	Strombidiidae	100	247
SRR35279794.248250	Strombidiidae	100	27	Strombidiidae	100	27	Strombidiidae	100	27	Strombidiidae	100	27
SRR35279780.121814	Tintinnidiidae	91	15
SRR35279759.50586	Strobilidiidae	100	15	Strobilidiidae	100	15	Strobilidiidae	100	15	Strobilidiidae	100	15
SRR35279795.213718	Strobilidiidae	100	75	Strobilidiidae	100	75	Strobilidiidae	100	75	Strobilidiidae	100	75
SRR35279739.986	Strombidiidae	98	36	Strombidiidae	100	36	Strombidiidae	100	36	Strombidiidae	100	36
SRR35279756.95571	Strombidiidae	100	17	Strombidiidae	100	17	Strombidiidae	100	17	Strombidiidae	100	17
SRR35279794.86713	Strobilidiidae	100	20	Strobilidiidae	100	20	Strobilidiidae	100	20	Strobilidiidae	100	20
SRR35279743.102100	Urotrichidae	100	25	Urotrichidae	100	25	Urotrichidae	100	25	Urotrichidae	100	25
SRR35279744.106995	Strombidiidae	100	18	Strombidiidae	97	18	Strombidiidae	97	18	Strombidiidae	96	18
SRR35279727.3237	Acinetidae_2	100	13	Acinetidae_2	100	13	Acinetidae	100	13	Acinetidae	100	13
SRR35279788.143538	Strobilidiidae	100	60	Strobilidiidae	100	60	Strobilidiidae	100	60	Strobilidiidae	100	60
SRR35279735.107213	Aspidiscidae	100	14	Aspidiscidae	100	14	Aspidiscidae	100	14	Aspidiscidae	100	14
SRR35279790.64464	Strobilidiidae	99	17							Strobilidiidae	98	17
SRR35279719.90136	Strobilidiidae	99	12	Strobilidiidae	99	12	Strobilidiidae	99	12	Strobilidiidae	99	12
SRR35279792.198816	Strobilidiidae	100	14	Strobilidiidae	99	14	Strobilidiidae	99	14	Strobilidiidae	100	14
SRR35279774.7191	TIN_09	86	15	TIN_09	89	15	Codonellidae	89	15	Codonellidae	96	15
SRR35279789.48429	Strombidiidae	93	14	Strombidiidae	96	14	Strombidiidae	96	14	Strombidiidae	94	14
SRR35279772.11631	TIN_09	100	15	TIN_09	100	15	Codonellidae	100	15	Codonellidae	100	15
SRR35279777.120637	Strombidiidae	100	39	Strombidiidae	100	39	Strombidiidae	100	39	Strombidiidae	100	39
SRR35279728.174514	Strombidiidae	90	27	Strombidiidae	100	27	Strombidiidae	100	27	Strombidiidae	100	27
SRR35279790.128325	Strombidiidae	97	16	Strombidiidae	100	16	Strombidiidae	100	16	Strombidiidae	100	16
SRR35279790.44972	Strombidiidae	100	19	Strombidiidae	100	19	Strombidiidae	99	19	Strombidiidae	100	19
SRR35279790.31575	Strombidiidae	82	33	Strombidiidae	87	33	Strombidiidae	87	33	Strombidiidae	89	33
SRR35279792.271027	Strombidiidae	98	12	Strombidiidae	99	12	Strombidiidae	99	12	Strombidiidae	99	12
SRR35279731.92271	Strombidiidae	97	27	Strombidiidae	98	27	Strombidiidae	98	27	Strombidiidae	98	27
SRR35279788.175697	Strombidiidae	98	21	Strombidiidae	100	21				Strombidiidae	93	21
SRR35279719.85480	Pleurostomatida	100	57	Pleurostomatida	100	57	Amphileptidae	98	57	Amphileptidae	100	57
SRR35279733.194986	Lacrymariidae	100	29150
SRR35279791.67479	Tintinnidiidae	100	72	Tintinnidiidae	99	72	Tintinnidiidae	99	72	Tintinnidiidae	98	72
SRR35279731.147594	Strobilidiidae	98	15	Strobilidiidae	94	15	Strobilidiidae	94	15	Strobilidiidae	97	15
SRR35279765.507835	Strombidiidae	98	85	Strombidiidae	100	85	Strombidiidae	96	85	Strombidiidae	98	85
SRR35279743.229587	Strombidiidae	87	84	Strombidiidae	100	84	Strombidiidae	100	84	Strombidiidae	100	84
SRR35279788.46643	TIN_09	100	41	TIN_09	100	41	Codonellidae	100	41	Codonellidae	100	41
SRR35279741.129006	Strombidiidae	91	18	Strombidiidae	100	18	Strombidiidae	100	18	Strombidiidae	100	18
SRR35279731.118923	Strobilidiidae	100	103	Strobilidiidae	100	103	Strobilidiidae	100	103	Strobilidiidae	100	103
SRR35279776.394133	PHYLL_4	100	52
SRR35279732.15545	Sessilida	100	97				Vaginicolidae	86	97	Vaginicolidae	100	97
SRR35279741.45446	Strobilidiidae	99	15	Strobilidiidae	99	15	Strobilidiidae	99	15	Strobilidiidae	99	15
SRR35279791.79939	Strombidiidae	97	26	Strombidiidae	100	26	Strombidiidae	100	26	Strombidiidae	100	26
SRR35279719.36086	Pleurostomatida	100	22	Pleurostomatida	100	22	Amphileptidae	81	22	Amphileptidae	99	22
SRR35279731.90554	Strobilidiidae	100	56	Strobilidiidae	100	56	Strobilidiidae	100	56	Strobilidiidae	100	56
SRR35279777.134007	Strombidiidae	100	27	Strombidiidae	100	27	Strombidiidae	100	27	Strombidiidae	100	27
SRR35279778.61216	TIN_09	99	42	TIN_09	100	42	Codonellidae	100	42	Codonellidae	100	42
SRR35279792.84262	Strobilidiidae	100	21	Strobilidiidae	100	21	Strobilidiidae	100	21	Strobilidiidae	100	21
SRR35279743.132026	Urotrichidae	100	27	Urotrichidae	100	27	Urotrichidae	100	27	Urotrichidae	100	27
SRR35279795.156102	Strobilidiidae	100	119	Strobilidiidae	100	119	Strobilidiidae	100	119	Strobilidiidae	100	119
SRR35279795.68679	Strombidiidae	100	24	Strombidiidae	100	24	Strombidiidae	100	24	Strombidiidae	100	24
SRR35279795.169446	Strobilidiidae	100	47	Strobilidiidae	92	47	Strobilidiidae	92	47	Strobilidiidae	100	47
SRR35279789.191146	Strombidiidae	100	24	Strombidiidae	94	24	Strombidiidae	94	24	Strombidiidae	93	24
SRR35279780.117920	Strombidiidae	99	15	Strombidiidae	100	15	Strombidiidae	100	15	Strombidiidae	100	15
SRR35279795.97736	Strobilidiidae	100	21	Strobilidiidae	100	21	Strobilidiidae	100	21	Strobilidiidae	100	21
SRR35279791.91267	Strombidiidae	99	38
SRR35279795.193741	Strombidiidae	100	17	Strombidiidae	100	17	Strombidiidae	100	17	Strombidiidae	100	17
SRR35279795.41315	Strombidiidae	100	31	Strombidiidae	100	31	Strombidiidae	100	31	Strombidiidae	100	31
SRR35279795.135520	Strombidiidae	82	13	Strombidiidae	100	13	Strombidiidae	100	13	Strombidiidae	100	13
SRR35279789.223008	TIN_09	83	17
SRR35279720.41137	Lacrymariidae	100	13
SRR35279731.154315	Strobilidiidae	80	133
SRR35279733.39102	Peniculida	86	45
SRR35279758.48005	Lacrymariidae	100	12
SRR35279790.68682	Strobilidiidae	82	21
SRR35279720.16606	Halteriidae	96	382	Halteriidae	99	382	Halteriidae	99	382	Halteriidae	100	382
SRR35279788.86572	Strombidiidae	98	25	Strombidiidae	100	25	Strombidiidae	100	25	Strombidiidae	100	25
SRR35279778.203100	Strombidiidae	100	14	Strombidiidae	100	14	Strombidiidae	100	14	Strombidiidae	100	14
SRR35279777.199280	Tintinnidiidae	94	52
SRR35279790.224277	Strombidiidae	98	22	Strombidiidae	100	22				Strombidiidae	88	22
SRR35279731.49027	TIN_09	100	12	TIN_09	100	12	Codonellidae	100	12	Codonellidae	100	12
SRR35279728.24733	Lacrymariidae	100	72
SRR35279733.301332	Strobilidiidae	100	28							Strobilidiidae	89	28
SRR35279743.356801	Sessilida	100	22	Sessilida	100	22	Zoothamniidae	96	22	Zoothamniidae	100	22
SRR35279794.124224	Strobilidiidae	100	14	Strobilidiidae	97	14	Strobilidiidae	97	14	Strobilidiidae	100	14
SRR35279794.136671	Strobilidiidae	87	151							Strobilidiidae	90	151
SRR35279732.24155	Strombidiidae	94	36	Strombidiidae	100	36	Strombidiidae	100	36	Strombidiidae	100	36
SRR35279790.137741	Strombidiidae	82	31	Strombidiidae	96	31	Strombidiidae	96	31	Strombidiidae	83	31
SRR35279797.159371	Strombidiidae	100	89	Strombidiidae	100	89	Strombidiidae	100	89	Strombidiidae	100	89
SRR35279735.94458	Strombidiidae	99	16	Strombidiidae	100	16	Strombidiidae	87	16	Strombidiidae	94	16
SRR35279730.140321	TIN_09	100	14	TIN_09	100	14	Codonellidae	100	14	Codonellidae	100	14
SRR35279794.180403	Strombidiidae	89	39	Strombidiidae	99	39	Strombidiidae	99	39	Strombidiidae	98	39
SRR35279790.34764	Strombidiidae	96	14	Strombidiidae	100	14	Strombidiidae	100	14	Strombidiidae	100	14
SRR35279790.143452	Strombidiidae	100	5	Strombidiidae	88	5	Strombidiidae	87	5	Strombidiidae	87	5
SRR35279767.78778	Lacrymariidae	99	15
SRR35279731.235634	Strobilidiidae	82	12							Strobilidiidae	83	12
SRR35279793.140337	Strombidiidae	85	13	Strombidiidae	92	13	Strombidiidae	92	13	Strombidiidae	89	13
SRR35279774.72259	Strobilidiidae	98	79	Strobilidiidae	92	79	Strobilidiidae	92	79	Strobilidiidae	98	79
SRR35279731.167374	Strombidiidae	99	87	Strombidiidae	100	87	Strombidiidae	100	87	Strombidiidae	100	87
SRR35279759.107558	Strobilidiidae	100	47	Strobilidiidae	100	47	Strobilidiidae	100	47	Strobilidiidae	100	47
SRR35279743.267182	Strobilidiidae	100	6	Strobilidiidae	100	6	Strobilidiidae	100	6	Strobilidiidae	100	6
SRR35279747.4516	Strobilidiidae	100	23	Strobilidiidae	92	23	Strobilidiidae	92	23	Strobilidiidae	99	23
SRR35279741.9829	Strobilidiidae	100	5	Strobilidiidae	100	5	Strobilidiidae	100	5	Strobilidiidae	100	5
SRR35279795.64098	Strobilidiidae	100	248	Strobilidiidae	100	248	Strobilidiidae	100	248	Strobilidiidae	100	248
SRR35279760.74053	Lacrymariidae	100	52
SRR35279786.236577	Philasterida	100	27	Philasterida	100	27	Parauronematidae	98	27	Parauronematidae	98	27
SRR35279798.64169	PHYLL_3	96	26
SRR35279733.119731	Sessilida	100	32							Vaginicolidae	100	32
SRR35279776.379190	Strombidiidae	88	14	Strombidiidae	100	14	Strombidiidae	100	14	Strombidiidae	100	14
SRR35279746.336475	Strombidiidae	94	13	Strombidiidae	100	13	Strombidiidae	100	13	Strombidiidae	100	13
SRR35279777.92485	Tintinnidiidae	100	27	Tintinnidiidae	92	27	Tintinnidiidae	92	27	Tintinnidiidae	92	27
SRR35279790.89851	Strobilidiidae	100	23	Strobilidiidae	100	23	Strobilidiidae	100	23	Strobilidiidae	100	23
SRR35279743.267096	Strobilidiidae	100	22	Strobilidiidae	100	22	Strobilidiidae	100	22	Strobilidiidae	100	22
SRR35279797.169021	Acinetidae_2	100	14	Acinetidae_2	100	14	Acinetidae	100	14	Acinetidae	100	14
SRR35279749.42632	PHYLL_3	100	14
SRR35279794.62985	Strobilidiidae	100	56	Strobilidiidae	100	56	Strobilidiidae	100	56	Strobilidiidae	100	56
SRR35279738.64484	Strobilidiidae	100	24	Strobilidiidae	100	24	Strobilidiidae	100	24	Strobilidiidae	100	24
SRR35279759.385437	Strobilidiidae	100	23	Strobilidiidae	100	23	Strobilidiidae	100	23	Strobilidiidae	100	23
SRR35279791.76572	Strobilidiidae	97	27	Strobilidiidae	100	27	Strobilidiidae	100	27	Strobilidiidae	100	27
SRR35279731.84010	Tintinnidiidae	91	13
SRR35279731.8180	TIN_11	100	13	TIN_11	100	13
SRR35279767.10900	Pleurostomatida	100	14	Pleurostomatida	100	14	Litonotidae	94	14	Litonotidae	84	14
SRR35279741.111455	Strobilidiidae	100	424	Strobilidiidae	100	424	Strobilidiidae	100	424	Strobilidiidae	100	424
SRR35279788.159623	Strobilidiidae	100	76	Strobilidiidae	100	76	Strobilidiidae	100	76	Strobilidiidae	100	76
SRR35279743.287687	Strobilidiidae	100	48	Strobilidiidae	100	48	Strobilidiidae	100	48	Strobilidiidae	100	48
SRR35279729.266357	Strobilidiidae	100	15	Strobilidiidae	100	15	Strobilidiidae	100	15	Strobilidiidae	100	15
SRR35279792.224649	Strobilidiidae	100	77	Strobilidiidae	100	77	Strobilidiidae	100	77	Strobilidiidae	100	77
SRR35279788.164761	Strobilidiidae	100	29	Strobilidiidae	100	29	Strobilidiidae	100	29	Strobilidiidae	100	29
SRR35279792.43387	Strombidiidae	84	24	Strombidiidae	89	24				Strombidiidae	94	24
SRR35279790.173045	Strobilidiidae	99	18	Strobilidiidae	99	18	Strobilidiidae	100	18	Strobilidiidae	100	18
SRR35279790.102427	Tintinnidiidae	95	58
SRR35279788.219330	Strobilidiidae	83	194							Strobilidiidae	85	194
SRR35279730.261751	Strombidiidae	97	138	Strombidiidae	100	138	Strombidiidae	100	138	Strombidiidae	100	138
SRR35279731.29776	Strombidiidae	87	113	Strombidiidae	100	113	Strombidiidae	100	113	Strombidiidae	100	113
SRR35279790.200976	Strobilidiidae	100	150	Strobilidiidae	100	150	Strobilidiidae	100	150	Strobilidiidae	100	150
SRR35279767.787	Lacrymariidae	100	20	Lacrymariidae	100	20	Lacrymariidae	100	20	Lacrymariidae	100	20
SRR35279790.231321	Strombidiidae	93	23	Strombidiidae	95	23	Strombidiidae	95	23	Strombidiidae	93	23
SRR35279793.196191	Strombidiidae	96	15	Strombidiidae	100	15	Strombidiidae	100	15	Strombidiidae	100	15
SRR35279790.24977	Strombidiidae	100	12	Strombidiidae	100	12	Strombidiidae	100	12	Strombidiidae	100	12
SRR35279792.226821	Strombidiidae	100	22	Strombidiidae	100	22	Strombidiidae	100	22	Strombidiidae	100	22
SRR35279779.34953	TIN_09	98	2699	TIN_09	99	2699	Codonellidae	100	2699	Codonellidae	99	2699
SRR35279744.448150	Strobilidiidae	100	77	Strobilidiidae	100	77	Strobilidiidae	100	77	Strobilidiidae	100	77
SRR35279778.140521	Strombidiidae	100	33	Strombidiidae	95	33	Strombidiidae	95	33	Strombidiidae	95	33
SRR35279778.120948	Tintinnidiidae	97	32
SRR35279759.365889	Strobilidiidae	100	22	Strobilidiidae	100	22	Strobilidiidae	100	22	Strobilidiidae	100	22
SRR35279751.134770	Lacrymariidae	100	16	Lacrymariidae	96	16	Lacrymariidae	96	16	Lacrymariidae	92	16
SRR35279728.6094	TIN_09	100	31	TIN_09	100	31	Codonellidae	100	31	Codonellidae	100	31
SRR35279778.163446	TIN_09	100	23	TIN_09	100	23	Codonellidae	100	23	Codonellidae	100	23
SRR35279795.228940	TIN_09	99	114	TIN_09	100	114	Codonellidae	100	114	Codonellidae	99	114
SRR35279790.261603	Strombidiidae	100	44
SRR35279793.111056	Strobilidiidae	87	25							Strobilidiidae	88	25
SRR35279729.261205	Tintinnidiidae	100	4	Tintinnidiidae	99	4	Tintinnidiidae	99	4	Tintinnidiidae	99	4
SRR35279791.234507	Strobilidiidae	100	12							Strobilidiidae	100	12
SRR35279794.72070	Strobilidiidae	100	12	Strobilidiidae	82	12	Strobilidiidae	82	12	Strobilidiidae	100	12
SRR35279788.184976	Strombidiidae	85	42	Strombidiidae	97	42
SRR35279731.29903	Strobilidiidae	100	38	Strobilidiidae	100	38	Strobilidiidae	100	38	Strobilidiidae	100	38
SRR35279731.9796	Strobilidiidae	88	37							Strobilidiidae	87	37
SRR35279731.63790	TIN_09	100	47	TIN_09	100	47	Codonellidae	100	47	Codonellidae	100	47
SRR35279767.114476	Pleurostomatida	100	20	Pleurostomatida	100	20	Amphileptidae	93	20	Amphileptidae	91	20
SRR35279769.38134	Lacrymariidae	100	22
SRR35279731.112337	Strobilidiidae	100	236	Strobilidiidae	100	236	Strobilidiidae	100	236	Strobilidiidae	100	236
SRR35279788.150984	Strombidiidae	100	17	Strombidiidae	100	17				Strombidiidae	84	17
SRR35279790.110070	Strombidiidae	90	12	Strombidiidae	100	12	Strombidiidae	100	12	Strombidiidae	100	12
SRR35279788.119033	Strombidiidae	83	16	Strombidiidae	84	16
SRR35279777.137037	Strombidiidae	94	40	Strombidiidae	100	40	Strombidiidae	100	40	Strombidiidae	100	40
SRR35279791.46550	Strombidiidae	95	19	Strombidiidae	100	19	Strombidiidae	100	19	Strombidiidae	100	19
SRR35279783.10265	Aspidiscidae	100	18	Aspidiscidae	100	18	Aspidiscidae	100	18	Aspidiscidae	100	18
SRR35279792.220575	Strombidiidae	93	16	Strombidiidae	96	16
SRR35279731.202275	Strobilidiidae	100	38	Strobilidiidae	100	38	Strobilidiidae	100	38	Strobilidiidae	100	38
SRR35279791.104816	Tintinnidiidae	80	14
SRR35279731.4852	Strombidiidae	89	16	Strombidiidae	91	16	Strombidiidae	91	16	Strombidiidae	91	16
SRR35279791.100226	Strombidiidae	85	103	Strombidiidae	96	103
SRR35279792.252206	Strobilidiidae	100	53	Strobilidiidae	100	53	Strobilidiidae	100	53	Strobilidiidae	100	53
SRR35279795.38749	Strobilidiidae	100	113	Strobilidiidae	100	113	Strobilidiidae	100	113	Strobilidiidae	100	113
SRR35279731.46908	Tintinnidiidae	94	124
SRR35279793.117763	Strobilidiidae	99	18							Strobilidiidae	98	18
SRR35279790.4008	Strombidiidae	90	14	Strombidiidae	100	14	Strombidiidae	100	14	Strombidiidae	100	14
SRR35279767.13198	Pleurostomatida	100	21	Pleurostomatida	100	21	Amphileptidae	100	21	Amphileptidae	100	21
SRR35279788.142489	Strombidiidae	98	34	Strombidiidae	100	34				Strombidiidae	97	34
SRR35279795.247876	Strombidiidae	89	14	Strombidiidae	100	14	Strombidiidae	100	14	Strombidiidae	100	14
SRR35279792.63754	Strombidiidae	100	34	Strombidiidae	100	34	Strombidiidae	100	34	Strombidiidae	100	34
SRR35279727.87463	TIN_09	98	17	TIN_09	99	17	Codonellidae	100	17	Codonellidae	99	17
SRR35279731.100448	Strombidiidae	100	37	Strombidiidae	100	37	Strombidiidae	100	37	Strombidiidae	100	37
SRR35279782.110727	Trachelostylidae	99	15	Trachelostylidae	99	15	Trachelostylidae	99	15	Trachelostylidae	99	15
SRR35279777.48838	Strombidiidae	99	57	Strombidiidae	100	57	Strombidiidae	100	57	Strombidiidae	100	57
SRR35279780.155337	Strobilidiidae	99	70	Strobilidiidae	100	70	Strobilidiidae	100	70	Strobilidiidae	100	70
SRR35279791.60442	Strobilidiidae	88	14							Strobilidiidae	84	14
SRR35279719.133773	Pleurostomatida	100	12	Pleurostomatida	100	12	Amphileptidae	87	12	Amphileptidae	100	12
SRR35279724.176287	Strombidiidae	98	12	Strombidiidae	99	12	Strombidiidae	99	12	Strombidiidae	98	12
SRR35279732.165503	Strobilidiidae	100	35	Strobilidiidae	90	35	Strobilidiidae	90	35	Strobilidiidae	100	35
SRR35279777.160355	Strobilidiidae	100	50	Strobilidiidae	100	50	Strobilidiidae	100	50	Strobilidiidae	100	50
SRR35279759.329295	Strombidiidae	90	12	Strombidiidae	100	12	Strombidiidae	100	12	Strombidiidae	100	12
SRR35279791.122327	Strobilidiidae	99	15							Strobilidiidae	98	15
SRR35279719.43995	Pleurostomatida	100	29	Pleurostomatida	98	29	Amphileptidae	82	29	Amphileptidae	95	29
SRR35279757.20184	Strobilidiidae	100	11	Strobilidiidae	100	11	Strobilidiidae	100	11	Strobilidiidae	100	11
SRR35279786.120156	Strombidiidae	99	13	Strombidiidae	100	13	Strombidiidae	100	13	Strombidiidae	100	13
SRR35279788.116029	Strombidiidae	100	17	Strombidiidae	100	17	Strombidiidae	100	17	Strombidiidae	100	17
SRR35279790.86911	Strombidiidae	99	23	Strombidiidae	99	23	Strombidiidae	99	23	Strombidiidae	99	23
SRR35279731.247885	Strobilidiidae	100	13	Strobilidiidae	100	13	Strobilidiidae	100	13	Strobilidiidae	100	13
SRR35279790.80842	Strombidiidae	92	33	Strombidiidae	100	33	Strombidiidae	100	33	Strombidiidae	100	33
SRR35279786.155529	Strombidiidae	85	28	Strombidiidae	100	28	Strombidiidae	100	28	Strombidiidae	100	28
SRR35279791.228011	Strombidiidae	100	12	Strombidiidae	100	12	Strombidiidae	99	12	Strombidiidae	100	12
SRR35279790.28307	Strombidiidae	99	12	Strombidiidae	100	12	Strombidiidae	100	12	Strombidiidae	100	12
SRR35279732.205452	Tintinnidiidae	99	17
SRR35279791.168512	Tintinnidiidae	99	12	Tintinnidiidae	82	12	Tintinnidiidae	82	12
SRR35279731.186228	Strombidiidae	99	12	Strombidiidae	99	12	Strombidiidae	99	12	Strombidiidae	99	12
SRR35279765.454465	Strombidiidae	91	250	Strombidiidae	100	250	Strombidiidae	100	250	Strombidiidae	96	250
SRR35279767.38806	Pleurostomatida	100	45	Pleurostomatida	100	45	Amphileptidae	95	45	Amphileptidae	99	45
SRR35279779.51517	Tintinnidiidae	100	14	Tintinnidiidae	93	14	Tintinnidiidae	93	14	Tintinnidiidae	94	14
SRR35279790.150850	Strombidiidae	100	13	Strombidiidae	100	13	Strombidiidae	100	13	Strombidiidae	100	13
SRR35279791.153139	TIN_09	100	26	TIN_09	100	26	Codonellidae	100	26	Codonellidae	100	26
SRR35279734.459329				Strombidiidae	100	24	Strombidiidae	84	24	Strombidiidae	100	24
SRR35279786.65987				Strombidiidae	100	34	Strombidiidae	96	34	Strombidiidae	97	34
SRR35279798.47393				Strombidiidae	100	26	Strombidiidae	89	26	Strombidiidae	100	26
SRR35279782.133465				Epalxellidae	90	24	Epalxellidae	90	24
SRR35279789.27041				Strombidiidae	95	84	Strombidiidae	80	84	Strombidiidae	87	84
SRR35279792.31459				Strombidiidae	96	30	Strombidiidae	94	30	Strombidiidae	96	30
SRR35279788.71308				Strombidiidae	100	56	Strombidiidae	93	56	Strombidiidae	100	56
SRR35279745.39115				Strombidiidae	100	29	Strombidiidae	85	29	Strombidiidae	100	29
SRR35279788.96524				Strombidiidae	96	24	Strombidiidae	93	24	Strombidiidae	93	24
SRR35279788.180637				Strombidiidae	99	14	Strombidiidae	99	14	Strombidiidae	99	14
SRR35279788.196402				Strombidiidae	82	18				Strombidiidae	82	18
SRR35279731.140861				Strombidiidae	100	13	Strombidiidae	84	13	Strombidiidae	86	13
SRR35279728.130436				Tintinnidiidae	95	15	Tintinnidiidae	95	15	Tintinnidiidae	95	15
SRR35279789.22428				Strombidiidae	96	44	Strombidiidae	81	44
SRR35279788.84312				Strombidiidae	99	17
SRR35279731.193850				Strombidiidae	98	93	Strombidiidae	98	93	Strombidiidae	94	93
SRR35279788.194986				Strombidiidae	98	18	Strombidiidae	83	18	Strombidiidae	86	18
SRR35279786.248550				Strombidiidae	98	15				Strombidiidae	83	15
SRR35279786.54871				Strombidiidae	97	29	Strombidiidae	89	29	Strombidiidae	90	29
SRR35279731.39419				Strombidiidae	97	21	Strombidiidae	97	21	Strombidiidae	99	21
SRR35279734.217241				Strombidiidae	98	40	Strombidiidae	94	40	Strombidiidae	95	40
SRR35279745.294609				Strombidiidae	95	24	Strombidiidae	92	24	Strombidiidae	94	24
SRR35279779.31645				Strombidiidae	97	62	Strombidiidae	97	62	Strombidiidae	96	62
SRR35279726.139387				Strombidiidae	98	14	Strombidiidae	93	14	Strombidiidae	96	14
SRR35279755.67530				Strombidiidae	100	1696	Strombidiidae	100	1696	Strombidiidae	100	1696
SRR35279733.322161				Strombidiidae	100	796	Strombidiidae	89	796	Strombidiidae	99	796
SRR35279795.147391				Strombidiidae	100	18	Strombidiidae	100	18	Strombidiidae	100	18
SRR35279745.302549				Strombidiidae	96	14	Strombidiidae	91	14	Strombidiidae	94	14
SRR35279788.6452				Strombidiidae	100	49	Strombidiidae	83	49	Strombidiidae	96	49
SRR35279789.199766				Strombidiidae	98	176	Strombidiidae	95	176	Strombidiidae	96	176
SRR35279759.394777				Strombidiidae	98	20	Strombidiidae	83	20	Strombidiidae	90	20
SRR35279786.49618				Strombidiidae	100	29	Strombidiidae	91	29	Strombidiidae	100	29
SRR35279787.182656				Urotrichidae	100	1126	Urotrichidae	100	1126	Urotrichidae	98	1126
SRR35279756.212722				Urotrichidae	100	1251	Urotrichidae	100	1251	Urotrichidae	98	1251
SRR35279759.139774				Urotrichidae	98	923	Urotrichidae	98	923	Urotrichidae	86	923
SRR35279742.97865				Strombidiidae	97	16	Strombidiidae	92	16	Strombidiidae	93	16
SRR35279788.54781				Strombidiidae	99	110	Strombidiidae	89	110	Strombidiidae	93	110
SRR35279745.317943				Strombidiidae	99	22	Strombidiidae	92	22	Strombidiidae	93	22
SRR35279778.84806				Strombidiidae	100	29	Strombidiidae	81	29	Strombidiidae	98	29
SRR35279726.104051				Strombidiidae	97	113	Strombidiidae	86	113	Strombidiidae	88	113
SRR35279779.27307				Strombidiidae	98	17	Strombidiidae	97	17	Strombidiidae	96	17
SRR35279777.27150				Strombidiidae	94	86	Strombidiidae	85	86	Strombidiidae	93	86
SRR35279720.4327				Epalxellidae	90	23	Epalxellidae	90	23
SRR35279790.140495				Strombidiidae	80	28
SRR35279789.215607				Strombidiidae	98	16	Strombidiidae	95	16	Strombidiidae	96	16
SRR35279778.58273				Tintinnidiidae	82	19	Tintinnidiidae	82	19
SRR35279791.109379				Strombidiidae	93	111				Strombidiidae	91	111
SRR35279789.15946				Strombidiidae	86	20
SRR35279792.91094				Strombidiidae	100	25	Strombidiidae	100	25	Strombidiidae	100	25
SRR35279722.101151				Strombidiidae	100	38	Strombidiidae	81	38	Strombidiidae	100	38
SRR35279790.201904				Strombidiidae	96	42
SRR35279745.186781				Strombidiidae	100	16	Strombidiidae	85	16	Strombidiidae	100	16
SRR35279728.58573				Strombidiidae	98	75	Strombidiidae	98	75	Strombidiidae	95	75
SRR35279726.155769				Strombidiidae	100	2059	Strombidiidae	100	2059	Strombidiidae	100	2059
SRR35279789.198225				Strombidiidae	91	32				Strombidiidae	80	32
SRR35279782.84071				Strombidinopsidae	82	325	Strombidinopsidae	82	325
SRR35279792.134412				Strombidiidae	86	37
SRR35279788.188608				Strombidiidae	96	93	Strombidiidae	91	93	Strombidiidae	92	93
SRR35279795.67240				Strombidiidae	95	48	Strombidiidae	93	48	Strombidiidae	94	48
SRR35279776.145576				Strombidiidae	100	91	Strombidiidae	84	91	Strombidiidae	100	91
SRR35279745.280750				Strombidiidae	100	39	Strombidiidae	98	39	Strombidiidae	99	39
SRR35279788.19461				Strombidiidae	100	20	Strombidiidae	84	20	Strombidiidae	86	20
SRR35279744.514118				Strombidiidae	100	14	Strombidiidae	100	14	Strombidiidae	100	14
SRR35279791.204079				Strombidiidae	100	57	Strombidiidae	82	57	Strombidiidae	98	57
SRR35279750.187387				Strombidiidae	100	19	Strombidiidae	88	19	Strombidiidae	99	19
SRR35279719.147264				Pseudourostylidae	86	24	Pseudokeronopsidae	86	24	Pseudokeronopsidae	97	24
SRR35279795.202175				Strombidiidae	97	22	Strombidiidae	95	22	Strombidiidae	97	22
SRR35279745.15549				Strombidiidae	98	58	Strombidiidae	93	58	Strombidiidae	95	58
SRR35279754.72935				Strombidiidae	100	37686	Strombidiidae	91	37686	Strombidiidae	100	37686
SRR35279743.206222				Strombidiidae	100	23	Strombidiidae	86	23	Strombidiidae	100	23
SRR35279789.110877				Strombidiidae	96	19	Strombidiidae	89	19	Strombidiidae	91	19
SRR35279789.179382				Strombidiidae	96	65	Strombidiidae	92	65	Strombidiidae	96	65
SRR35279787.374470				Strombidiidae	100	45	Strombidiidae	87	45	Strombidiidae	100	45
SRR35279789.101405				Strombidiidae	100	15	Strombidiidae	93	15	Strombidiidae	93	15
SRR35279792.118047				Strombidiidae	100	22	Strombidiidae	84	22	Strombidiidae	100	22
SRR35279789.58699				Strombidiidae	97	21				Strombidiidae	97	21
SRR35279750.25657				Oxytrichidae	92	134	Gonostomatidae	80	134
SRR35279788.125299				Strombidiidae	98	128	Strombidiidae	92	128	Strombidiidae	92	128
SRR35279799.174434				Urotrichidae	99	17	Urotrichidae	99	17	Urotrichidae	98	17
SRR35279779.5671				Strombidiidae	100	14	Strombidiidae	81	14	Strombidiidae	88	14
SRR35279731.34795				Strombidiidae	83	16	Strombidiidae	83	16
SRR35279756.31706				Strombidiidae	99	30	Strombidiidae	98	30	Strombidiidae	99	30
SRR35279789.22405				Strombidiidae	100	51	Strombidiidae	97	51	Strombidiidae	100	51
SRR35279786.251500				Strombidiidae	91	12	Strombidiidae	91	12	Strombidiidae	89	12
SRR35279790.92098				Strombidiidae	87	21				Strombidiidae	85	21
SRR35279731.131915				Strombidiidae	100	21	Strombidiidae	100	21	Strombidiidae	100	21
SRR35279789.251701				Strombidiidae	97	106	Strombidiidae	95	106	Strombidiidae	98	106
SRR35279731.130422				Strombidiidae	100	513	Strombidiidae	100	513	Strombidiidae	100	513
SRR35279773.78653				Strombidiidae	98	24	Strombidiidae	98	24	Strombidiidae	95	24
SRR35279786.142812				Strombidiidae	96	28	Strombidiidae	93	28	Strombidiidae	94	28
SRR35279743.17808				Urotrichidae	100	2573	Urotrichidae	100	2573	Urotrichidae	99	2573
SRR35279776.406262				Strombidiidae	100	122	Strombidiidae	86	122	Strombidiidae	100	122
SRR35279734.510492				Strombidiidae	98	21	Strombidiidae	96	21	Strombidiidae	96	21
SRR35279787.30137				Strombidiidae	98	20	Strombidiidae	94	20	Strombidiidae	96	20
SRR35279789.46274				Strombidiidae	99	167	Strombidiidae	89	167	Strombidiidae	93	167
SRR35279788.54014				Strombidiidae	98	112	Strombidiidae	92	112	Strombidiidae	92	112
SRR35279765.278826				Urotrichidae	100	12	Urotrichidae	100	12	Urotrichidae	87	12
SRR35279733.103610				Frontoniidae-1	100	85	Frontoniidae	100	85	Frontoniidae	100	85
SRR35279732.216537				Strombidiidae	100	15	Strombidiidae	100	15	Strombidiidae	100	15
SRR35279790.132833				Strombidiidae	100	20	Strombidiidae	100	20	Strombidiidae	100	20
SRR35279788.86677				Strombidiidae	93	19				Strombidiidae	80	19
SRR35279743.312513				Strombidiidae	98	95	Strombidiidae	93	95	Strombidiidae	96	95
SRR35279789.99868				Strombidiidae	97	42	Strombidiidae	94	42	Strombidiidae	96	42
SRR35279788.11284				Strombidiidae	99	114	Strombidiidae	98	114	Strombidiidae	99	114
SRR35279774.9289				Strombidiidae	100	6	Strombidiidae	100	6	Strombidiidae	100	6
SRR35279738.49280				Strombidiidae	96	15	Strombidiidae	85	15	Strombidiidae	86	15
SRR35279795.17455				Strombidiidae	100	25	Strombidiidae	95	25	Strombidiidae	100	25
SRR35279787.393949				Strombidiidae	100	22	Strombidiidae	83	22	Strombidiidae	100	22
SRR35279786.229381				Strombidiidae	96	40	Strombidiidae	93	40	Strombidiidae	94	40
SRR35279788.120092				Strombidiidae	97	20	Strombidiidae	90	20	Strombidiidae	91	20
SRR35279782.123330				Strombidinopsidae	82	353	Strombidinopsidae	82	353
SRR35279790.103069				Strombidiidae	97	13
SRR35279780.161659				Strombidiidae	96	27	Strombidiidae	94	27	Strombidiidae	95	27
SRR35279782.37718				Strombidiidae	98	19	Strombidiidae	83	19	Strombidiidae	90	19
SRR35279788.33428				Strombidiidae	97	16	Strombidiidae	94	16	Strombidiidae	95	16
SRR35279788.100027				Strombidiidae	98	34	Strombidiidae	94	34	Strombidiidae	94	34
SRR35279730.139271				Strombidiidae	100	18	Strombidiidae	100	18	Strombidiidae	100	18
SRR35279790.237427				Strombidiidae	91	98	Strombidiidae	91	98
SRR35279788.130860				Strombidiidae	98	16	Strombidiidae	94	16	Strombidiidae	94	16
SRR35279780.113794				Strombidiidae	93	39	Strombidiidae	92	39	Strombidiidae	92	39
SRR35279759.165087				Urotrichidae	98	1052	Urotrichidae	98	1052	Urotrichidae	86	1052
SRR35279731.167854				Strombidiidae	100	48	Strombidiidae	100	48	Strombidiidae	100	48
SRR35279759.328194				Strombidiidae	98	120205	Strombidiidae	95	120205	Strombidiidae	95	120205
SRR35279776.34953				Urotrichidae	100	25	Urotrichidae	100	25	Urotrichidae	98	25
SRR35279722.26718				Strombidiidae	100	18	Strombidiidae	100	18	Strombidiidae	100	18
SRR35279743.337549				Strombidiidae	100	15	Strombidiidae	100	15	Strombidiidae	100	15
SRR35279734.683999				Strombidiidae	98	3560	Strombidiidae	96	3560	Strombidiidae	97	3560
SRR35279786.113826				Strombidiidae	100	17	Strombidiidae	91	17	Strombidiidae	92	17
SRR35279745.538101				Urotrichidae	100	13	Urotrichidae	100	13	Urotrichidae	100	13
SRR35279741.86996				Strombidiidae	100	22	Strombidiidae	100	22	Strombidiidae	100	22
SRR35279736.103857				Plagiocampidae	84	19	Plagiocampidae	84	19	Plagiocampidae	94	19
SRR35279754.3765				Strombidiidae	99	56	Strombidiidae	96	56	Strombidiidae	99	56
SRR35279765.208136				Strombidiidae	100	33	Strombidiidae	87	33	Strombidiidae	100	33
SRR35279722.361030				Strombidiidae	100	21	Strombidiidae	86	21	Strombidiidae	100	21
SRR35279786.263960				Strombidiidae	100	59	Strombidiidae	100	59	Strombidiidae	100	59
SRR35279738.46122				Strombidiidae	98	14				Strombidiidae	87	14
SRR35279792.268222				Strombidiidae	91	22				Strombidiidae	80	22
SRR35279791.197670				Tintinnidiidae	93	15	Tintinnidiidae	93	15	Tintinnidiidae	92	15
SRR35279786.17055				Strombidiidae	97	30	Strombidiidae	95	30	Strombidiidae	98	30
SRR35279734.529278				Strombidiidae	100	148	Strombidiidae	82	148	Strombidiidae	100	148
SRR35279789.37307				Strombidiidae	98	234	Strombidiidae	98	234	Strombidiidae	94	234
SRR35279790.96870				Tintinnidiidae	95	66	Tintinnidiidae	95	66	Tintinnidiidae	95	66
SRR35279792.271325				Strobilidiidae	85	18	Strobilidiidae	85	18	Strobilidiidae	93	18
SRR35279786.203562				Strombidiidae	93	52				Strombidiidae	86	52
SRR35279788.175904				Strombidiidae	98	15	Strombidiidae	80	15	Strombidiidae	81	15
SRR35279789.66230				Strombidiidae	100	67	Strombidiidae	82	67	Strombidiidae	98	67
SRR35279769.137649				Strombidiidae	100	13	Strombidiidae	85	13	Strombidiidae	100	13
SRR35279790.194706				Strombidiidae	100	37	Strombidiidae	100	37	Strombidiidae	100	37
SRR35279780.138411				Strombidiidae	97	33	Strombidiidae	97	33	Strombidiidae	96	33
SRR35279789.226617				Strombidiidae	96	17	Strombidiidae	94	17	Strombidiidae	96	17
SRR35279788.67178				Strombidiidae	99	29	Strombidiidae	97	29	Strombidiidae	99	29
SRR35279754.41754				Strombidiidae	98	5	Strombidiidae	96	5	Strombidiidae	96	5
SRR35279800.186260				Strombidiidae	100	25	Strombidiidae	92	25	Strombidiidae	96	25
SRR35279734.151043				Strombidiidae	96	18	Strombidiidae	91	18	Strombidiidae	92	18
SRR35279726.6797				Strombidiidae	100	53	Strombidiidae	100	53	Strombidiidae	100	53
SRR35279765.215833				Strombidiidae	99	101	Strombidiidae	98	101	Strombidiidae	98	101
SRR35279790.32848				Strombidiidae	100	21	Strombidiidae	100	21	Strombidiidae	100	21
SRR35279780.108327				Strombidiidae	99	50	Strombidiidae	98	50	Strombidiidae	98	50
SRR35279771.20345				Strombidiidae	93	116				Strombidiidae	86	116
SRR35279722.234822				Strombidiidae	100	37	Strombidiidae	100	37	Strombidiidae	100	37
SRR35279735.295902				Strombidiidae	100	12	Strombidiidae	88	12	Strombidiidae	99	12
SRR35279788.219048				Strombidiidae	100	105	Strombidiidae	100	105	Strombidiidae	100	105
SRR35279786.92475				Strombidiidae	94	47	Strombidiidae	90	47	Strombidiidae	93	47
SRR35279745.48667				Strombidiidae	99	58	Strombidiidae	96	58	Strombidiidae	98	58
SRR35279746.233946				Strombidiidae	100	16	Strombidiidae	100	16	Strombidiidae	100	16
SRR35279788.105634				Strombidiidae	100	32	Strombidiidae	96	32	Strombidiidae	97	32
SRR35279794.55862				Strombidiidae	93	25	Strombidiidae	91	25	Strombidiidae	93	25
SRR35279791.111584				Strombidiidae	98	14
SRR35279789.111546				Strombidiidae	99	12	Strombidiidae	97	12	Strombidiidae	96	12
SRR35279745.239801				Strombidiidae	100	15	Strombidiidae	86	15	Strombidiidae	100	15
SRR35279786.3163				Strombidiidae	97	88	Strombidiidae	95	88	Strombidiidae	97	88
SRR35279743.239644				Strombidiidae	97	13	Strombidiidae	92	13	Strombidiidae	95	13
SRR35279789.79136				Strombidiidae	99	27	Strombidiidae	81	27	Strombidiidae	85	27
SRR35279790.57461				Strombidiidae	91	12	Strombidiidae	91	12
SRR35279778.248544				Strombidiidae	97	16
SRR35279789.227786				Strombidiidae	94	208	Strombidiidae	94	208	Strombidiidae	93	208
SRR35279742.98553				Strombidiidae	99	80	Strombidiidae	98	80	Strombidiidae	99	80
SRR35279741.114580				Strombidiidae	99	85	Strombidiidae	98	85	Strombidiidae	99	85
SRR35279789.159250				Strombidiidae	100	57	Strombidiidae	100	57	Strombidiidae	100	57
SRR35279790.256397				Strombidiidae	98	352	Strombidiidae	88	352	Strombidiidae	97	352
SRR35279732.233976				Strombidiidae	100	31	Strombidiidae	100	31	Strombidiidae	100	31
SRR35279789.61714				Strombidiidae	86	28
SRR35279788.194869				Strombidiidae	97	241	Strombidiidae	86	241	Strombidiidae	88	241
SRR35279744.284704				Strombidiidae	82	241	Strombidiidae	82	241
SRR35279773.74205				Strombidiidae	100	99	Strombidiidae	83	99	Strombidiidae	96	99
SRR35279745.407386				Strombidiidae	100	97	Strombidiidae	81	97	Strombidiidae	99	97
SRR35279799.174972				Strombidiidae	100	781	Strombidiidae	89	781	Strombidiidae	99	781
SRR35279743.355129				Strombidiidae	100	46	Strombidiidae	100	46	Strombidiidae	100	46
SRR35279788.118969				Strombidiidae	100	45	Strombidiidae	84	45	Strombidiidae	100	45
SRR35279722.42009				Strombidiidae	100	26	Strombidiidae	87	26	Strombidiidae	100	26
SRR35279777.8551				Strombidiidae	98	45
SRR35279731.184865				Strombidiidae	83	15				Strombidiidae	91	15
SRR35279733.252652				Oxytrichidae	92	98	Gonostomatidae	80	98
SRR35279774.75218				Strombidiidae	100	421	Strombidiidae	100	421	Strombidiidae	100	421
SRR35279789.75845				Strombidiidae	98	22	Strombidiidae	83	22	Strombidiidae	94	22
SRR35279786.120909				Strombidiidae	100	20				Strombidiidae	99	20
SRR35279786.118953				Strombidiidae	85	88
SRR35279786.198536				Strombidiidae	99	14
SRR35279795.48213				Strombidiidae	98	18	Strombidiidae	97	18	Strombidiidae	96	18
SRR35279788.65280				Strombidiidae	97	22	Strombidiidae	94	22	Strombidiidae	96	22
SRR35279787.509813				Strombidiidae	97	39	Strombidiidae	95	39	Strombidiidae	95	39
SRR35279787.149317				Strombidiidae	100	31	Strombidiidae	85	31	Strombidiidae	100	31
SRR35279788.51971				Strombidiidae	100	20	Strombidiidae	100	20	Strombidiidae	100	20
SRR35279786.239272				Strombidiidae	99	71	Strombidiidae	90	71	Strombidiidae	93	71
SRR35279787.565106				Strombidiidae	100	268	Strombidiidae	89	268	Strombidiidae	100	268
SRR35279790.173848				Strombidiidae	98	61	Strombidiidae	91	61	Strombidiidae	92	61
SRR35279790.266889				Strombidiidae	100	18	Strombidiidae	84	18	Strombidiidae	100	18
SRR35279735.204455				Frontoniidae-1	100	282	Frontoniidae	100	282	Frontoniidae	100	282
SRR35279781.55317				Strombidiidae	100	16	Strombidiidae	100	16	Strombidiidae	100	16
SRR35279789.69172				Strombidiidae	95	40	Strombidiidae	80	40	Strombidiidae	87	40
SRR35279722.119126				Strombidiidae	100	16	Strombidiidae	83	16	Strombidiidae	99	16
SRR35279788.158358				Strombidiidae	99	53	Strombidiidae	97	53	Strombidiidae	97	53
SRR35279790.156646				Strombidiidae	96	131	Strombidiidae	96	131	Strombidiidae	94	131
SRR35279788.183541				Strombidiidae	95	17	Strombidiidae	84	17	Strombidiidae	87	17
SRR35279788.104902				Strombidiidae	96	26	Strombidiidae	88	26	Strombidiidae	89	26
SRR35279795.205764				Strombidiidae	100	107	Strombidiidae	100	107	Strombidiidae	100	107
SRR35279756.186360				Strombidiidae	99	12	Strombidiidae	99	12	Strombidiidae	99	12
SRR35279794.8556				Strombidiidae	99	18	Strombidiidae	99	18	Strombidiidae	100	18
SRR35279786.98230				Strombidiidae	100	114	Strombidiidae	100	114	Strombidiidae	100	114
SRR35279788.60749				Strombidiidae	98	32
SRR35279788.188564				Strombidiidae	94	14	Strombidiidae	83	14	Strombidiidae	88	14
SRR35279788.10091				Strombidiidae	97	15	Strombidiidae	94	15	Strombidiidae	94	15
SRR35279725.73053				Strombidiidae	98	43	Strombidiidae	97	43	Strombidiidae	98	43
SRR35279754.77943				Strombidiidae	100	43	Strombidiidae	96	43	Strombidiidae	96	43
SRR35279792.246361				Strombidiidae	99	25	Strombidiidae	86	25	Strombidiidae	99	25
SRR35279790.167810				Strombidiidae	100	31	Strombidiidae	93	31	Strombidiidae	95	31
SRR35279786.222937				Strombidiidae	97	22	Strombidiidae	93	22	Strombidiidae	95	22
SRR35279782.130229				Strombidinopsidae	82	26	Strombidinopsidae	82	26
SRR35279790.244854				Strombidiidae	100	39291	Strombidiidae	91	39291	Strombidiidae	100	39291
SRR35279787.52813				Strombidiidae	100	249	Strombidiidae	89	249	Strombidiidae	100	249
SRR35279786.87171				Strombidiidae	91	416	Strombidiidae	91	416
SRR35279783.93902				Strombidinopsidae	82	24	Strombidinopsidae	82	24
SRR35279789.34511				Strombidiidae	99	14
SRR35279788.129780				Strombidiidae	96	58	Strombidiidae	89	58	Strombidiidae	91	58
SRR35279786.193649				Strombidiidae	98	18
SRR35279790.110997				Strombidiidae	99	12	Strombidiidae	86	12	Strombidiidae	99	12
SRR35279759.262180				Urotrichidae	100	31	Urotrichidae	100	31	Urotrichidae	100	31
SRR35279797.8289				Strombidiidae	100	33	Strombidiidae	91	33	Strombidiidae	100	33
SRR35279791.170548				Strombidiidae	100	14	Strombidiidae	100	14	Strombidiidae	100	14
SRR35279789.143504				Strombidiidae	100	26	Strombidiidae	81	26	Strombidiidae	98	26
SRR35279789.231868				Strombidiidae	100	614	Strombidiidae	85	614	Strombidiidae	100	614
SRR35279745.218146				Strombidiidae	94	41	Strombidiidae	92	41	Strombidiidae	92	41
SRR35279786.46386				Strombidiidae	100	13	Strombidiidae	99	13	Strombidiidae	100	13
SRR35279795.160045				Strombidiidae	99	171	Strombidiidae	98	171	Strombidiidae	99	171
SRR35279791.104849				Strombidiidae	100	19	Strombidiidae	100	19	Strombidiidae	100	19
SRR35279759.445347				Strombidiidae	97	28	Strombidiidae	94	28	Strombidiidae	95	28
SRR35279731.188620				Strombidiidae	98	45	Strombidiidae	97	45	Strombidiidae	98	45
SRR35279791.127232				Strombidiidae	97	22
SRR35279788.172685				Strombidiidae	97	36				Strombidiidae	80	36
SRR35279788.89454				Strombidiidae	99	26	Strombidiidae	99	26	Strombidiidae	99	26
SRR35279795.160339				Strombidiidae	100	13	Strombidiidae	100	13	Strombidiidae	100	13
SRR35279729.140101				Strombidiidae	96	45	Strombidiidae	92	45	Strombidiidae	96	45
SRR35279787.223873				Strombidiidae	98	613	Strombidiidae	93	613	Strombidiidae	97	613
SRR35279793.56513				Strombidiidae	100	12	Strombidiidae	81	12	Strombidiidae	99	12
SRR35279790.161286				Strombidiidae	95	13	Strombidiidae	84	13	Strombidiidae	87	13
SRR35279786.178110				Strombidiidae	92	24	Strombidiidae	84	24	Strombidiidae	86	24
SRR35279731.182457				Strobilidiidae	94	18	Strobilidiidae	94	18	Strobilidiidae	93	18
SRR35279791.34748				Strombidiidae	94	17	Strombidiidae	94	17	Strombidiidae	91	17
SRR35279786.151369				Strombidiidae	96	14	Strombidiidae	93	14	Strombidiidae	93	14
SRR35279744.8764				Strombidiidae	100	4498	Strombidiidae	100	4498	Strombidiidae	100	4498
SRR35279786.198282				Strombidiidae	99	14	Strombidiidae	97	14	Strombidiidae	97	14
SRR35279789.59830				Strombidiidae	98	84	Strombidiidae	95	84	Strombidiidae	97	84
SRR35279800.178700				Strombidiidae	100	12	Strombidiidae	83	12	Strombidiidae	100	12
SRR35279731.141312				Tintinnidiidae	95	37	Tintinnidiidae	95	37	Tintinnidiidae	95	37
SRR35279788.142738				Strombidiidae	98	5177	Strombidiidae	96	5177	Strombidiidae	97	5177
SRR35279788.149411				Strombidiidae	99	557	Strombidiidae	94	557	Strombidiidae	95	557
SRR35279726.20569				Strombidiidae	100	19	Strombidiidae	89	19	Strombidiidae	100	19
SRR35279776.376809				Strombidiidae	93	105	Strombidiidae	92	105	Strombidiidae	94	105
SRR35279768.98288				Plagiocampidae	84	13	Plagiocampidae	84	13	Plagiocampidae	94	13
SRR35279794.79983				Strombidiidae	100	44	Strombidiidae	100	44	Strombidiidae	100	44
SRR35279791.71912				Strombidiidae	93	39				Strombidiidae	91	39
SRR35279745.404085				Strombidiidae	100	13	Strombidiidae	87	13	Strombidiidae	99	13
SRR35279787.329972				Urotrichidae	100	2204	Urotrichidae	100	2204	Urotrichidae	99	2204
SRR35279788.40126				Strombidiidae	100	93	Strombidiidae	100	93	Strombidiidae	100	93
SRR35279794.238199				Strobilidiidae	84	13	Strobilidiidae	84	13	Strobilidiidae	87	13
SRR35279798.19485				Urotrichidae	100	1031	Urotrichidae	100	1031	Urotrichidae	93	1031
SRR35279773.35709				Strombidiidae	100	214	Strombidiidae	100	214	Strombidiidae	100	214
SRR35279789.95153				Strombidiidae	98	14	Strombidiidae	96	14	Strombidiidae	97	14
SRR35279788.49008				Strombidiidae	100	897	Strombidiidae	85	897	Strombidiidae	100	897
SRR35279788.201974				Strombidiidae	96	249	Strombidiidae	91	249	Strombidiidae	92	249
SRR35279789.111480				Strombidiidae	86	42
SRR35279745.477420				Strombidiidae	99	135	Strombidiidae	94	135	Strombidiidae	96	135
SRR35279731.85484				Strombidiidae	87	33	Strombidiidae	87	33	Strombidiidae	80	33
SRR35279790.120387				Strombidiidae	97	17
SRR35279754.72669				Strombidiidae	100	325	Strombidiidae	100	325	Strombidiidae	100	325
SRR35279729.16441				Strombidiidae	100	34	Strombidiidae	100	34	Strombidiidae	100	34
SRR35279776.370762				Strombidiidae	100	30	Strombidiidae	88	30	Strombidiidae	100	30
SRR35279787.412158				Strombidiidae	100	18	Strombidiidae	87	18	Strombidiidae	99	18
SRR35279746.319605				Strombidiidae	100	4818	Strombidiidae	100	4818	Strombidiidae	100	4818
SRR35279735.297578				Frontoniidae-1	100	146	Frontoniidae	100	146	Frontoniidae	100	146
SRR35279776.277148				Strombidiidae	100	23	Strombidiidae	87	23	Strombidiidae	99	23
SRR35279731.198923				Strombidiidae	82	83	Strombidiidae	82	83
SRR35279788.157514				Strombidiidae	95	58				Strombidiidae	85	58
SRR35279788.98389				Strombidiidae	80	15
SRR35279731.69361				Strombidiidae	100	577	Strombidiidae	100	577	Strombidiidae	100	577
SRR35279800.128723				Urotrichidae	100	23	Urotrichidae	100	23	Urotrichidae	100	23
SRR35279792.177777				Strombidiidae	99	226	Strombidiidae	82	226	Strombidiidae	89	226
SRR35279788.76403				Strombidiidae	97	72	Strombidiidae	93	72	Strombidiidae	92	72
SRR35279789.33303				Strombidiidae	98	13	Strombidiidae	97	13	Strombidiidae	97	13
SRR35279722.312202				Strombidiidae	100	43	Strombidiidae	87	43	Strombidiidae	100	43
SRR35279795.130303				Strombidiidae	100	34	Strombidiidae	84	34	Strombidiidae	97	34
SRR35279734.452638				Strombidiidae	98	196	Strombidiidae	95	196	Strombidiidae	97	196
SRR35279789.199876				Strombidiidae	96	25	Strombidiidae	91	25	Strombidiidae	94	25
SRR35279792.108411				Strombidiidae	93	30				Strombidiidae	80	30
SRR35279789.151055				Strombidiidae	100	13	Strombidiidae	88	13	Strombidiidae	99	13
SRR35279789.93573				Strombidiidae	98	21	Strombidiidae	86	21	Strombidiidae	89	21
SRR35279771.35324				Strombidiidae	99	86	Strombidiidae	80	86	Strombidiidae	88	86
SRR35279789.3432				Strombidiidae	85	12
SRR35279759.476055				Strombidiidae	100	12	Strombidiidae	100	12	Strombidiidae	100	12
SRR35279792.256163				Strombidiidae	100	24	Strombidiidae	100	24	Strombidiidae	100	24
SRR35279788.151847				Strombidiidae	97	15	Strombidiidae	88	15	Strombidiidae	90	15
SRR35279759.354158				Strombidiidae	98	37	Strombidiidae	94	37	Strombidiidae	96	37
SRR35279791.101187				Strombidiidae	95	29				Strombidiidae	95	29
SRR35279722.67674				Strombidiidae	100	14	Strombidiidae	91	14	Strombidiidae	100	14
SRR35279745.18051				Strombidiidae	99	14				Strombidiidae	82	14
SRR35279787.455385				Strombidiidae	99	211	Strombidiidae	92	211	Strombidiidae	95	211
SRR35279791.31193				Strombidiidae	100	174	Strombidiidae	82	174	Strombidiidae	100	174
SRR35279790.177493				Strombidiidae	86	13				Strombidiidae	82	13
SRR35279765.164796				Strombidiidae	100	13	Strombidiidae	90	13	Strombidiidae	99	13
SRR35279740.1112				Strombidiidae	100	12	Strombidiidae	100	12	Strombidiidae	100	12
SRR35279724.222390				Strombidiidae	100	18	Strombidiidae	100	18	Strombidiidae	100	18
SRR35279792.73277				Strombidiidae	94	18
SRR35279792.234746				Strombidiidae	91	155	Strombidiidae	91	155
SRR35279745.392396				Strombidiidae	100	17	Strombidiidae	84	17	Strombidiidae	100	17
SRR35279772.484				Strombidiidae	99	372	Strombidiidae	86	372	Strombidiidae	91	372
SRR35279787.605166				Strombidiidae	96	29
SRR35279765.314612				Strombidiidae	100	28	Strombidiidae	84	28	Strombidiidae	100	28
SRR35279786.67592				Strombidiidae	100	50	Strombidiidae	89	50	Strombidiidae	100	50
SRR35279759.178939				Strombidiidae	100	27	Strombidiidae	100	27	Strombidiidae	100	27
SRR35279772.7828				Strombidiidae	100	20	Strombidiidae	100	20	Strombidiidae	100	20
SRR35279774.64756				Strombidiidae	85	47	Strombidiidae	85	47	Strombidiidae	83	47
SRR35279788.59597				Strombidiidae	100	22	Strombidiidae	91	22	Strombidiidae	100	22
SRR35279773.40066				Strombidiidae	96	12	Strombidiidae	89	12	Strombidiidae	91	12
SRR35279759.136753				Strombidiidae	100	16	Strombidiidae	100	16	Strombidiidae	100	16
SRR35279751.95462				Strombidiidae	100	34	Strombidiidae	91	34	Strombidiidae	100	34
SRR35279731.63235				Strombidiidae	90	114	Strombidiidae	90	114
SRR35279731.225981				Strombidiidae	87	23	Strombidiidae	87	23	Strombidiidae	80	23
SRR35279731.79071				Strombidiidae	100	17	Strombidiidae	100	17	Strombidiidae	100	17
SRR35279786.216637				Strombidiidae	96	39	Strombidiidae	93	39	Strombidiidae	95	39
SRR35279789.100509				Strombidiidae	96	199	Strombidiidae	94	199	Strombidiidae	96	199
SRR35279730.142881				Strombidiidae	100	41	Strombidiidae	100	41	Strombidiidae	100	41
SRR35279790.140619				Strombidiidae	100	22	Strombidiidae	100	22	Strombidiidae	100	22
SRR35279788.76748				Strombidiidae	95	110				Strombidiidae	85	110
SRR35279788.216953				Strombidiidae	99	143	Strombidiidae	86	143	Strombidiidae	91	143
SRR35279734.43470				Strombidiidae	100	18	Strombidiidae	85	18	Strombidiidae	98	18
SRR35279786.47999				Strombidiidae	96	20	Strombidiidae	89	20	Strombidiidae	91	20
SRR35279731.181553				Strombidiidae	97	15	Strombidiidae	92	15	Strombidiidae	95	15
SRR35279790.5355				Strombidiidae	96	30	Strombidiidae	94	30	Strombidiidae	95	30
SRR35279789.215537				Strombidiidae	100	13	Strombidiidae	97	13	Strombidiidae	100	13
SRR35279789.177126				Strombidiidae	94	39	Strombidiidae	83	39	Strombidiidae	88	39
SRR35279786.182092				Strombidiidae	97	39				Strombidiidae	98	39
SRR35279788.202594				Strombidiidae	96	107	Strombidiidae	94	107	Strombidiidae	96	107
SRR35279765.46881				Strombidiidae	100	34	Strombidiidae	89	34	Strombidiidae	100	34
SRR35279786.212896				Strombidiidae	99	88	Strombidiidae	97	88	Strombidiidae	97	88
SRR35279745.111068				Strombidiidae	95	65	Strombidiidae	93	65	Strombidiidae	94	65
SRR35279788.101525				Strombidiidae	96	73	Strombidiidae	81	73
SRR35279727.87879				Strombidiidae	100	87	Strombidiidae	100	87	Strombidiidae	100	87
SRR35279790.86047				Strombidiidae	98	14	Strombidiidae	90	14	Strombidiidae	92	14
SRR35279786.17162				Strombidiidae	80	34
SRR35279771.35480				Strombidiidae	96	28	Strombidiidae	81	28	Strombidiidae	85	28
SRR35279790.38518				Strombidiidae	94	75	Strombidiidae	90	75	Strombidiidae	93	75
SRR35279790.1014				Strombidiidae	100	17	Strombidiidae	100	17	Strombidiidae	100	17
SRR35279790.55878				Strombidiidae	81	28
SRR35279731.12327				Strobilidiidae	94	17	Strobilidiidae	94	17	Strobilidiidae	93	17
SRR35279765.178459				Strombidiidae	98	67	Strombidiidae	96	67	Strombidiidae	97	67
SRR35279733.688917				Frontoniidae-1	100	47	Frontoniidae	100	47	Frontoniidae	100	47
SRR35279740.51824				Strombidiidae	100	595	Strombidiidae	89	595	Strombidiidae	100	595
SRR35279722.413906				Strombidiidae	100	57	Strombidiidae	100	57	Strombidiidae	100	57
SRR35279773.60878				Strombidiidae	85	112
SRR35279791.36503				Strombidiidae	93	33	Strombidiidae	93	33	Strombidiidae	93	33
SRR35279786.147459				Strombidiidae	81	12
SRR35279793.234318				Strombidiidae	100	14	Strombidiidae	100	14	Strombidiidae	100	14
SRR35279789.134025				Strombidiidae	97	111	Strombidiidae	95	111	Strombidiidae	97	111
SRR35279735.291632				Urotrichidae	100	1325	Urotrichidae	100	1325	Urotrichidae	93	1325
SRR35279787.55069				Strombidiidae	100	23	Strombidiidae	100	23	Strombidiidae	100	23
SRR35279790.5158				Strombidiidae	100	478	Strombidiidae	100	478	Strombidiidae	100	478
SRR35279733.488763				Strombidiidae	97	35	Strombidiidae	89	35	Strombidiidae	87	35
SRR35279787.582651				Strombidiidae	100	20	Strombidiidae	87	20	Strombidiidae	100	20
SRR35279788.96738				Strombidiidae	99	39	Strombidiidae	90	39	Strombidiidae	93	39
SRR35279788.91200				Strombidiidae	99	134	Strombidiidae	95	134	Strombidiidae	95	134
SRR35279788.117627				Strombidiidae	100	27	Strombidiidae	93	27	Strombidiidae	100	27
SRR35279794.36672				Strombidiidae	90	46	Strombidiidae	90	46
SRR35279731.239853				Strombidiidae	99	29	Strombidiidae	99	29	Strombidiidae	98	29
SRR35279759.9020				Strombidiidae	97	42	Strombidiidae	89	42	Strombidiidae	87	42
SRR35279728.58850				Strombidiidae	94	301	Strombidiidae	85	301	Strombidiidae	93	301
SRR35279790.240840				Strombidiidae	85	12	Strombidiidae	85	12
SRR35279792.231679				Strombidiidae	98	133	Strombidiidae	88	133	Strombidiidae	97	133
SRR35279728.112511				Strombidiidae	87	79				Strombidiidae	85	79
SRR35279786.206443				Strombidiidae	98	42	Strombidiidae	91	42	Strombidiidae	92	42
SRR35279789.247815				Strombidiidae	98	148	Strombidiidae	95	148	Strombidiidae	96	148
SRR35279800.12199				Strombidiidae	99	105	Strombidiidae	98	105	Strombidiidae	99	105
SRR35279788.87850				Strombidiidae	99	27	Strombidiidae	97	27	Strombidiidae	99	27
SRR35279786.90664				Strombidiidae	100	18	Strombidiidae	100	18	Strombidiidae	100	18
SRR35279786.145466				Strombidiidae	99	43	Strombidiidae	80	43	Strombidiidae	88	43
SRR35279786.50999				Strombidiidae	98	31	Strombidiidae	83	31	Strombidiidae	86	31
SRR35279731.183829				Strombidiidae	100	27	Strombidiidae	100	27	Strombidiidae	100	27
SRR35279788.99605				Strombidiidae	99	18	Strombidiidae	81	18	Strombidiidae	85	18
SRR35279795.179941				Strombidiidae	100	41	Strombidiidae	95	41	Strombidiidae	100	41
SRR35279788.161911				Strombidiidae	99	182	Strombidiidae	81	182	Strombidiidae	96	182
SRR35279776.133879				Strombidiidae	93	87	Strombidiidae	92	87	Strombidiidae	94	87
SRR35279751.137873				Strombidiidae	100	13	Strombidiidae	91	13	Strombidiidae	99	13
SRR35279786.183952				Strombidiidae	97	13
SRR35279791.230979				Strombidiidae	99	294	Strombidiidae	82	294	Strombidiidae	89	294
SRR35279788.152151				Strombidiidae	97	13
SRR35279792.254481				Strombidiidae	96	49	Strombidiidae	96	49	Strombidiidae	94	49
SRR35279765.292559				Strombidiidae	100	20	Strombidiidae	99	20	Strombidiidae	100	20
SRR35279788.93330				Strombidiidae	96	12	Strombidiidae	90	12	Strombidiidae	93	12
SRR35279786.258993				Strombidiidae	99	12				Strombidiidae	83	12
SRR35279788.76413				Strombidiidae	94	108	Strombidiidae	94	108	Strombidiidae	93	108
SRR35279731.210409				Strombidiidae	91	54	Strombidiidae	91	54
SRR35279777.229979				Strombidiidae	96	13	Strombidiidae	88	13
SRR35279792.270645				Strombidiidae	97	110				Strombidiidae	98	110
SRR35279789.233179				Strombidiidae	99	576	Strombidiidae	94	576	Strombidiidae	95	576
SRR35279791.130336				Strombidiidae	97	18				Strombidiidae	80	18
SRR35279788.206282				Strombidiidae	99	272	Strombidiidae	81	272	Strombidiidae	96	272
SRR35279788.26202				Strombidiidae	98	30				Strombidiidae	83	30
SRR35279788.21731				Strombidiidae	99	127	Strombidiidae	95	127	Strombidiidae	95	127
SRR35279731.120140				Strombidiidae	93	15	Strombidiidae	92	15	Strombidiidae	92	15
SRR35279786.214087				Strombidiidae	100	18	Strombidiidae	84	18	Strombidiidae	97	18
SRR35279731.22687				Strombidiidae	85	46	Strombidiidae	85	46	Strombidiidae	83	46
SRR35279788.14184				Strombidiidae	96	15	Strombidiidae	90	15	Strombidiidae	93	15
SRR35279791.143666				Strombidiidae	99	13				Strombidiidae	82	13
SRR35279792.92519				Strombidiidae	98	14
SRR35279759.18727				Strombidiidae	98	127611	Strombidiidae	95	127611	Strombidiidae	95	127611
SRR35279779.51882							Mesodiniidae	100	15	Mesodiniidae	100	15
SRR35279795.24477							Mesodiniidae	100	853	Mesodiniidae	99	853
SRR35279733.237142							Mesodiniidae	100	103	Mesodiniidae	100	103
SRR35279744.350230							Mesodiniidae	100	51	Mesodiniidae	100	51
SRR35279746.44675							Mesodiniidae	100	15	Mesodiniidae	100	15
SRR35279743.213298							Mesodiniidae	100	17	Mesodiniidae	100	17
SRR35279791.50182							Mesodiniidae	100	12	Mesodiniidae	100	12
SRR35279746.173566							Mesodiniidae	100	2350	Mesodiniidae	100	2350
SRR35279733.478078							Trachelophyllidae	82	605
SRR35279788.211829							Codonellidae	93	38	Codonellidae	94	38
SRR35279750.82901							Mesodiniidae	100	36	Mesodiniidae	100	36
SRR35279741.181193							Mesodiniidae	100	16	Mesodiniidae	100	16
SRR35279743.231015							Mesodiniidae	100	110	Mesodiniidae	100	110
SRR35279722.84767							Mesodiniidae	100	165	Mesodiniidae	100	165
SRR35279746.17715							Didiniidae	100	97	Didiniidae	100	97
SRR35279762.50773							Mesodiniidae	97	163	Balanionidae	90	163
SRR35279759.288327							Mesodiniidae	100	186	Mesodiniidae	99	186
SRR35279793.40348							Mesodiniidae	100	18	Mesodiniidae	100	18
SRR35279795.155318							Mesodiniidae	99	25	Mesodiniidae	90	25
SRR35279742.102040							Mesodiniidae	100	38	Mesodiniidae	100	38
SRR35279776.340507							Prorodontidae	93	219	Prorodontidae	93	219
SRR35279734.412857							Cyclidiidae	100	39	Cyclidiidae	100	39
SRR35279793.170078							Mesodiniidae	100	17	Mesodiniidae	100	17
SRR35279720.133931							Didiniidae	100	20	Didiniidae	100	20
SRR35279747.28013							Prorodontidae	90	335	Prorodontidae	89	335
SRR35279720.154908							Didiniidae	100	21	Didiniidae	100	21
SRR35279735.296488							Mesodiniidae	98	569	Mesodiniidae	96	569
SRR35279735.145141							Mesodiniidae	100	15	Mesodiniidae	100	15
SRR35279738.13296							Mesodiniidae	100	19010	Mesodiniidae	100	19010
SRR35279788.5037							Mesodiniidae	100	19	Mesodiniidae	100	19
SRR35279746.238549							Mesodiniidae	100	393	Mesodiniidae	100	393
SRR35279784.92419							Trachelophyllidae	93	19	Spathidiidae	99	19
SRR35279789.105966							Mesodiniidae	98	14	Mesodiniidae	98	14
SRR35279791.144434							Mesodiniidae	100	13	Mesodiniidae	100	13
SRR35279795.71278							Mesodiniidae	100	25	Mesodiniidae	97	25
SRR35279733.333955							Didiniidae	100	68	Didiniidae	100	68
SRR35279722.345133							Mesodiniidae	100	15	Mesodiniidae	100	15
SRR35279733.101934							Mesodiniidae	100	18	Mesodiniidae	100	18
SRR35279744.240648							Mesodiniidae	100	2276	Mesodiniidae	100	2276
SRR35279769.126000							Trachelophyllidae	90	23	Spathidiidae	87	23
SRR35279743.43118							Mesodiniidae	100	15	Mesodiniidae	100	15
SRR35279778.232864							Mesodiniidae	89	15	Mesodiniidae	88	15
SRR35279736.98825							Mesodiniidae	95	150	Mesodiniidae	96	150
SRR35279760.37025							Mesodiniidae	100	17	Mesodiniidae	100	17
SRR35279750.217349							Mesodiniidae	100	23	Mesodiniidae	100	23
SRR35279759.320172							Prorodontidae	93	475	Prorodontidae	93	475
SRR35279734.72675							Prorodontidae	88	41	Prorodontidae	88	41
SRR35279745.248345							Cinetochilidae	94	225	Cinetochilidae	94	225
SRR35279717.574							Mesodiniidae	100	7	Mesodiniidae	100	7
SRR35279791.6551							Mesodiniidae	100	14	Mesodiniidae	100	14
SRR35279735.291224							Trachelophyllidae	90	31	Spathidiidae	87	31
SRR35279787.96949							Mesodiniidae	100	33	Mesodiniidae	96	33
SRR35279720.92636							Didiniidae	100	12	Didiniidae	100	12
SRR35279777.169696							Mesodiniidae	83	13	Mesodiniidae	93	13
SRR35279744.481582							Prorodontidae	90	516	Prorodontidae	89	516
SRR35279738.28466							Mesodiniidae	82	49	Balanionidae	100	49
SRR35279759.272409							Trachelophyllidae	82	644
SRR35279733.385315							Mesodiniidae	100	16	Mesodiniidae	100	16
SRR35279762.230730							Mesodiniidae	100	20228	Mesodiniidae	100	20228
SRR35279744.400823							Mesodiniidae	100	271	Mesodiniidae	100	271
SRR35279741.97489							Prorodontidae	94	61	Prorodontidae	94	61
SRR35279795.84052							Mesodiniidae	100	22	Mesodiniidae	94	22
SRR35279720.36437							Didiniidae	100	76	Didiniidae	100	76
SRR35279797.178917							Mesodiniidae	100	13	Mesodiniidae	100	13
SRR35279719.67993							Didiniidae	100	56	Didiniidae	100	56
SRR35279720.197388							Didiniidae	100	3564	Didiniidae	100	3564
SRR35279742.94620							Mesodiniidae	100	45	Mesodiniidae	100	45
SRR35279744.290646							Mesodiniidae	100	2	Mesodiniidae	100	2
SRR35279741.126488							Mesodiniidae	100	12	Mesodiniidae	100	12
SRR35279741.188078							Prorodontidae	94	92	Prorodontidae	94	92
SRR35279744.215904							Mesodiniidae	100	14	Mesodiniidae	100	14
SRR35279735.153939							Mesodiniidae	100	131	Mesodiniidae	100	131
SRR35279720.110512							Didiniidae	100	69	Didiniidae	100	69
SRR35279738.61168							Mesodiniidae	100	101	Mesodiniidae	100	101
SRR35279738.19650							Mesodiniidae	100	12	Mesodiniidae	100	12
SRR35279744.425630							Didiniidae	100	59	Didiniidae	100	59
SRR35279768.131514							Trachelophyllidae	90	19	Spathidiidae	99	19
SRR35279794.262700							Mesodiniidae	100	620	Mesodiniidae	99	620
SRR35279736.112638							Mesodiniidae	89	54	Mesodiniidae	83	54
SRR35279733.477808							Trachelophyllidae	88	14	Spathidiidae	84	14
SRR35279733.487194							Didiniidae	100	57	Didiniidae	100	57
SRR35279747.96428							Mesodiniidae	100	13	Mesodiniidae	100	13
SRR35279758.14749							Mesodiniidae	100	46	Mesodiniidae	96	46
SRR35279798.144352							Mesodiniidae	100	14	Mesodiniidae	100	14
SRR35279789.24903							Codonellidae	93	19	Codonellidae	94	19
SRR35279734.717943							Mesodiniidae	100	99
SRR35279792.67710							Codonellidae	89	62	Codonellidae	88	62
SRR35279744.81590							Mesodiniidae	100	40	Mesodiniidae	100	40
SRR35279735.261000							Mesodiniidae	100	84	Mesodiniidae	100	84
SRR35279733.55954							Mesodiniidae	100	67	Mesodiniidae	100	67
SRR35279739.26054							Mesodiniidae	100	268	Mesodiniidae	100	268
SRR35279720.97789							Didiniidae	100	14	Didiniidae	100	14
SRR35279719.64859							Didiniidae	100	39	Didiniidae	100	39
SRR35279760.18227							Mesodiniidae	100	92	Mesodiniidae	100	92
SRR35279795.211601							Mesodiniidae	98	21	Mesodiniidae	88	21
SRR35279758.26898							Mesodiniidae	100	6489	Mesodiniidae	100	6489
SRR35279758.958							Mesodiniidae	100	108	Mesodiniidae	100	108
SRR35279765.408741							Mesodiniidae	100	27	Mesodiniidae	100	27
SRR35279758.105054							Mesodiniidae	100	498	Mesodiniidae	99	498
SRR35279738.20340							Mesodiniidae	100	303	Mesodiniidae	100	303
SRR35279767.15015							Mesodiniidae	100	26	Balanionidae	100	26
SRR35279776.299845							Mesodiniidae	100	27	Mesodiniidae	99	27
SRR35279759.270728							Mesodiniidae	100	18	Mesodiniidae	100	18
SRR35279744.301356							Mesodiniidae	100	13	Mesodiniidae	100	13
SRR35279741.82465							Mesodiniidae	100	35	Mesodiniidae	100	35
SRR35279758.103429							Mesodiniidae	100	6764	Mesodiniidae	100	6764
SRR35279776.44385							Mesodiniidae	87	72
SRR35279791.116713							Mesodiniidae	82	25	Balanionidae	100	25
SRR35279750.248456							Didiniidae	100	14	Didiniidae	100	14
SRR35279798.82192							Didiniidae	100	3615	Didiniidae	100	3615
SRR35279735.1236							Mesodiniidae	100	19	Mesodiniidae	100	19
SRR35279793.19546							Didiniidae	100	13	Didiniidae	100	13
SRR35279792.159000							Mesodiniidae	84	20
SRR35279742.54801							Mesodiniidae	100	26	Mesodiniidae	100	26
SRR35279776.154945							Mesodiniidae	100	70
SRR35279743.350531							Mesodiniidae	100	56	Mesodiniidae	100	56
SRR35279751.6803							Mesodiniidae	89	49	Mesodiniidae	83	49
SRR35279722.89227							Cyclidiidae	99	13	Cyclidiidae	100	13
SRR35279733.120041							Mesodiniidae	100	80	Mesodiniidae	100	80
SRR35279733.369556							Mesodiniidae	95	96	Mesodiniidae	96	96
[truncated: 82 more rows]

## Sheet: Table S9 - TAREuk Ciliate ASV S
Table S9 - Taxonomic assignment of Ciliophora for the TAREuk dataset at the species level, bootstrap values, and read counts for each ASV across database versions
V1	Species.v1	Spec_perc.v1	total_reads.v1	Species.v2	Spec_perc.v2	total_reads.v2	Species.v3	Spec_perc.v3	total_reads.v3	Species.v4	Spec_perc.v4	total_reads.v4
SRR35279776.145609	Rimostrombidium_sp.	98	5717	Rimostrombidium_sp.	100	5717	Rimostrombidium_sp.	100	5717	Rimostrombidium_sp.	98	5717
SRR35279733.312419	Lacrymariidae_unclassified	98	93	Lacrymariidae_unclassified	98	93	Lacrymariidae_unclassified	98	93	Lacrymariidae_unclassified	95	93
SRR35279792.200371	Strombidinopsidae_unclassified	80	30	Strombidinopsidae_unclassified	86	30	Strombidinopsidae_unclassified	86	30	Strombidinopsidae_unclassified	80	30
SRR35279719.135386	Lacrymariidae_unclassified	99	22	Lacrymariidae_unclassified	100	22	Lacrymariidae_unclassified	100	22	Lacrymariidae_unclassified	99	22
SRR35279731.46998	Tintinnopsis_urnula	100	118	Tintinnopsis_urnula	100	118	Tintinnopsis_urnula	100	118	Tintinnopsis_urnula	100	118
SRR35279792.110961	Strombidium_caudispina	99	15	Strombidium_caudispina	100	15	Strombidium_caudispina	100	15	Strombidium_caudispina	100	15
SRR35279790.195528	Strombidium_caudispina	98	12	Strombidium_caudispina	97	12	Strombidium_caudispina	97	12	Strombidium_caudispina	97	12
SRR35279746.173566	Askenasia_sp.	100	2350	Askenasia_sp.	100	2350	Askenasia_sp.	100	2350	Askenasia_sp.	100	2350
SRR35279762.23390	Tintinnopsis_urnula	100	30	Tintinnopsis_urnula	100	30	Tintinnopsis_urnula	100	30	Tintinnopsis_urnula	99	30
SRR35279741.60657	Rimostrombidium_sp.	100	186	Rimostrombidium_sp.	100	186	Rimostrombidium_sp.	100	186	Rimostrombidium_sp.	100	186
SRR35279731.36225	Strombidium_caudispina	90	20	Strombidium_caudispina	99	20	Strombidium_caudispina	99	20	Strombidium_caudispina	99	20
SRR35279793.126790	Rimostrombidium_sp.	97	19	Rimostrombidium_sp.	100	19	Rimostrombidium_sp.	100	19	Rimostrombidium_sp.	97	19
SRR35279779.53456	Tintinnopsis_urnula	100	16	Tintinnopsis_urnula	100	16	Tintinnopsis_urnula	100	16	Tintinnopsis_urnula	99	16
SRR35279731.6126	Rimostrombidium_sp.	100	13	Rimostrombidium_sp.	100	13	Rimostrombidium_sp.	100	13	Rimostrombidium_sp.	100	13
SRR35279792.104274	Rimostrombidium_sp.	96	24	Rimostrombidium_sp.	100	24	Rimostrombidium_sp.	100	24	Rimostrombidium_sp.	95	24
SRR35279780.140934	Strombidium_caudispina	94	33	Strombidium_caudispina	96	33	Strombidium_caudispina	96	33	Strombidium_caudispina	96	33
SRR35279795.5664	Rimostrombidium_sp.	97	20	Rimostrombidium_sp.	99	20	Rimostrombidium_sp.	99	20	Rimostrombidium_sp.	97	20
SRR35279731.15329	Rimostrombidium_sp.	94	233	Rimostrombidium_sp.	97	233	Rimostrombidium_sp.	97	233	Rimostrombidium_sp.	93	233
SRR35279731.107613	Tintinnopsis_urnula	99	11	Tintinnopsis_urnula	100	11	Tintinnopsis_urnula	100	11	Tintinnopsis_urnula	97	11
SRR35279731.189966	Rimostrombidium_sp.	100	123	Rimostrombidium_sp.	100	123	Rimostrombidium_sp.	100	123	Rimostrombidium_sp.	100	123
SRR35279731.91253	Tintinnopsis_urnula	90	35	Tintinnopsis_urnula	99	35	Tintinnopsis_urnula	99	35	Tintinnopsis_urnula	97	35
SRR35279795.179094	Tintinnopsis_urnula	100	25	Tintinnopsis_urnula	100	25	Tintinnopsis_urnula	100	25	Tintinnopsis_urnula	100	25
SRR35279790.122913	Strombidium_caudispina	98	18	Strombidium_caudispina	100	18	Strombidium_caudispina	100	18	Strombidium_caudispina	100	18
SRR35279743.114188	Rimostrombidium_sp.	100	316	Rimostrombidium_sp.	100	316	Rimostrombidium_sp.	100	316	Rimostrombidium_sp.	100	316
SRR35279731.53027	Rimostrombidium_sp.	100	26	Rimostrombidium_sp.	100	26	Rimostrombidium_sp.	100	26	Rimostrombidium_sp.	100	26
SRR35279744.301356	Askenasia_sp.	100	13	Askenasia_sp.	100	13	Askenasia_sp.	100	13	Askenasia_sp.	96	13
SRR35279741.82465	Askenasia_sp.	100	35	Askenasia_sp.	100	35	Askenasia_sp.	100	35	Askenasia_sp.	100	35
SRR35279731.233213	Strombidium_caudispina	87	105	Strombidium_caudispina	98	105	Strombidium_caudispina	98	105	Strombidium_caudispina	94	105
SRR35279788.38204	Tintinnopsis_urnula	99	22	Tintinnopsis_urnula	100	22	Tintinnopsis_urnula	97	22	Tintinnopsis_urnula	90	22
SRR35279731.191355	Rimostrombidium_sp.	100	128	Rimostrombidium_sp.	100	128	Rimostrombidium_sp.	100	128	Rimostrombidium_sp.	100	128
SRR35279792.169522	Strombidium_caudispina	99	20	Strombidium_caudispina	99	20	Strombidium_caudispina	99	20	Strombidium_caudispina	99	20
SRR35279788.161559	Strombidium_caudispina	86	27	Strombidium_caudispina	94	27	Strombidium_caudispina	94	27	Strombidium_caudispina	92	27
SRR35279730.86266	Rimostrombidium_sp.	85	51	Rimostrombidium_sp.	85	51	Rimostrombidium_sp.	85	51	Rimostrombidium_sp.	81	51
SRR35279745.361319	Urotricha_sp.	98	135	Urotricha_sp.	100	135	Urotricha_sp.	100	135	Urotricha_sp.	100	135
SRR35279758.11085	Rimostrombidium_sp.	100	54	Rimostrombidium_sp.	100	54	Rimostrombidium_sp.	100	54	Rimostrombidium_sp.	100	54
SRR35279731.14356	Rimostrombidium_sp.	100	38	Rimostrombidium_sp.	100	38	Rimostrombidium_sp.	100	38	Rimostrombidium_sp.	100	38
SRR35279731.105664	Strombidium_caudispina	92	15	Strombidium_caudispina	92	15	Strombidium_caudispina	92	15	Strombidium_caudispina	93	15
SRR35279731.66143	Strombidium_caudispina	98	23	Strombidium_caudispina	100	23	Strombidium_caudispina	100	23	Strombidium_caudispina	98	23
SRR35279722.331847	Urotricha_sp.	100	62	Urotricha_sp.	100	62	Urotricha_sp.	100	62	Urotricha_sp.	100	62
SRR35279794.262700	Askenasia_sp.	100	620	Askenasia_sp.	100	620	Askenasia_sp.	100	620	Askenasia_sp.	99	620
SRR35279772.28710	Strombidium_caudispina	87	14	Strombidium_caudispina	93	14	Strombidium_caudispina	93	14	Strombidium_caudispina	90	14
SRR35279777.239765	Oligotrichida_unclassified	90	16	Oligotrichida_unclassified	80	16	Oligotrichida_unclassified	80	16	Oligotrichida_unclassified	81	16
SRR35279783.199965	Strombidinopsidae_unclassified	95	12	Strombidinopsidae_unclassified	96	12	Strombidinopsidae_unclassified	96	12	Strombidinopsidae_unclassified	95	12
SRR35279800.213212	Rimostrombidium_sp.	98	25	Rimostrombidium_sp.	100	25	Rimostrombidium_sp.	100	25	Rimostrombidium_sp.	98	25
SRR35279741.105146	Rimostrombidium_sp.	100	87	Rimostrombidium_sp.	100	87	Rimostrombidium_sp.	100	87	Rimostrombidium_sp.	100	87
SRR35279728.112463	Tintinnopsis_urnula	100	30	Tintinnopsis_urnula	100	30	Tintinnopsis_urnula	99	30	Tintinnopsis_urnula	98	30
SRR35279794.234908	Rimostrombidium_sp.	86	76	Rimostrombidium_sp.	98	76	Rimostrombidium_sp.	98	76	Rimostrombidium_sp.	94	76
SRR35279731.141961	Rimostrombidium_sp.	97	14	Rimostrombidium_sp.	98	14	Rimostrombidium_sp.	98	14	Rimostrombidium_sp.	98	14
SRR35279731.161639	Strombidium_sp.	100	12	Strombidium_sp.	100	12	Strombidium_sp.	100	12	Strombidium_sp.	99	12
SRR35279790.233461	Strombidium_caudispina	86	14	Strombidium_caudispina	86	14	Strombidium_caudispina	86	14	Strombidium_caudispina	85	14
SRR35279728.29943	Strombidium_caudispina	83	43	Strombidium_caudispina	99	43	Strombidium_caudispina	99	43	Strombidium_caudispina	98	43
SRR35279731.29360	Rimostrombidium_sp.	94	149	Rimostrombidium_sp.	98	149	Rimostrombidium_sp.	98	149	Rimostrombidium_sp.	95	149
SRR35279743.1360	Rimostrombidium_sp.	98	71	Rimostrombidium_sp.	100	71	Rimostrombidium_sp.	100	71	Rimostrombidium_sp.	98	71
SRR35279799.163677	Rimostrombidium_sp.	97	52	Rimostrombidium_sp.	100	52	Rimostrombidium_sp.	100	52	Rimostrombidium_sp.	97	52
SRR35279795.132273	Rimostrombidium_sp.	100	144	Rimostrombidium_sp.	100	144	Rimostrombidium_sp.	100	144	Rimostrombidium_sp.	100	144
SRR35279731.64601	Tintinnopsis_urnula	99	75	Tintinnopsis_urnula	100	75	Tintinnopsis_urnula	100	75	Tintinnopsis_urnula	97	75
SRR35279734.65740	Rimostrombidium_sp.	100	299	Rimostrombidium_sp.	100	299	Rimostrombidium_sp.	100	299	Rimostrombidium_sp.	100	299
SRR35279720.133468	Philasterida_unclassified	88	25	Philasterida_unclassified	95	25	Philasterida_unclassified	100	25	Philasterida_unclassified	100	25
SRR35279749.172182	Epalxella_antiquorum	100	27	Epalxella_antiquorum	100	27	Epalxella_antiquorum	100	27	Epalxella_antiquorum	87	27
SRR35279744.463104	Rimostrombidium_sp.	99	29	Rimostrombidium_sp.	99	29	Rimostrombidium_sp.	99	29	Rimostrombidium_sp.	99	29
SRR35279792.245317	Rimostrombidium_sp.	80	14	Rimostrombidium_sp.	97	14	Rimostrombidium_sp.	97	14	Rimostrombidium_sp.	97	14
SRR35279795.169643	Rimostrombidium_sp.	100	18	Rimostrombidium_sp.	100	18	Rimostrombidium_sp.	100	18	Rimostrombidium_sp.	100	18
SRR35279732.52109	Strombidium_caudispina	100	37	Strombidium_caudispina	100	37	Strombidium_caudispina	100	37	Strombidium_caudispina	100	37
SRR35279759.57226	Rimostrombidium_sp.	100	124	Rimostrombidium_sp.	100	124	Rimostrombidium_sp.	100	124	Rimostrombidium_sp.	100	124
SRR35279795.231277	Rimostrombidium_sp.	99	21	Rimostrombidium_sp.	100	21	Rimostrombidium_sp.	100	21	Rimostrombidium_sp.	99	21
SRR35279741.165418	Rimostrombidium_sp.	100	469	Rimostrombidium_sp.	100	469	Rimostrombidium_sp.	100	469	Rimostrombidium_sp.	100	469
SRR35279759.22313	Rimostrombidium_sp.	100	16	Rimostrombidium_sp.	100	16	Rimostrombidium_sp.	100	16	Rimostrombidium_sp.	100	16
SRR35279792.14065	Rimostrombidium_sp.	100	58	Rimostrombidium_sp.	100	58	Rimostrombidium_sp.	100	58	Rimostrombidium_sp.	100	58
SRR35279791.45530	Strombidium_caudispina	91	44	Strombidium_caudispina	92	44	Strombidium_caudispina	92	44	Strombidium_caudispina	91	44
SRR35279792.12948	Strombidium_caudispina	96	34	Strombidium_caudispina	95	34	Strombidium_caudispina	95	34	Strombidium_caudispina	95	34
SRR35279790.236649	Strombidium_caudispina	98	22	Strombidium_caudispina	100	22	Strombidium_caudispina	100	22	Strombidium_caudispina	100	22
SRR35279735.153939	Askenasia_sp.	100	131	Askenasia_sp.	100	131	Askenasia_sp.	100	131	Askenasia_sp.	100	131
SRR35279733.547068	Histiobalantium_unclassified	100	32	Histiobalantium_unclassified	100	32	Histiobalantium_unclassified	100	32	Histiobalantium_unclassified	100	32
SRR35279792.153279	Rimostrombidium_sp.	100	43	Rimostrombidium_sp.	100	43	Rimostrombidium_sp.	100	43	Rimostrombidium_sp.	100	43
SRR35279738.61168	Askenasia_sp.	100	101	Askenasia_sp.	100	101	Askenasia_sp.	100	101	Askenasia_sp.	100	101
SRR35279731.217289	Rimostrombidium_sp.	89	50	Rimostrombidium_sp.	91	50	Rimostrombidium_sp.	91	50	Rimostrombidium_sp.	90	50
SRR35279791.50182	Askenasia_sp.	100	12	Askenasia_sp.	100	12	Askenasia_sp.	100	12	Askenasia_sp.	100	12
SRR35279731.56918	Rimostrombidium_sp.	100	18	Rimostrombidium_sp.	100	18	Rimostrombidium_sp.	100	18	Rimostrombidium_sp.	100	18
SRR35279731.180125	Tintinnopsis_urnula	90	21	Tintinnopsis_urnula	99	21	Tintinnopsis_urnula	99	21	Tintinnopsis_urnula	97	21
SRR35279728.204288	Strombidium_caudispina	98	12	Strombidium_caudispina	98	12	Strombidium_caudispina	98	12	Strombidium_caudispina	98	12
SRR35279778.217314	Strombidium_sp.	100	103	Strombidium_sp.	100	103	Strombidium_sp.	100	103	Strombidium_sp.	98	103
SRR35279731.56993	Rimostrombidium_sp.	100	15	Rimostrombidium_sp.	100	15	Rimostrombidium_sp.	100	15	Rimostrombidium_sp.	100	15
SRR35279735.296488	Askenasia_sp.	97	569	Askenasia_sp.	98	569	Askenasia_sp.	98	569	Askenasia_sp.	96	569
SRR35279759.252680	Rimostrombidium_sp.	100	143	Rimostrombidium_sp.	100	143	Rimostrombidium_sp.	100	143	Rimostrombidium_sp.	100	143
SRR35279743.174924	Strombidiidae_unclassified	86	86	Strombidiidae_unclassified	99	86	Strombidiidae_unclassified	96	86	Strombidiidae_unclassified	100	86
SRR35279759.138474	Rimostrombidium_sp.	99	38	Rimostrombidium_sp.	100	38	Rimostrombidium_sp.	100	38	Rimostrombidium_sp.	99	38
SRR35279758.140251	Rimostrombidium_sp.	100	65	Rimostrombidium_sp.	100	65	Rimostrombidium_sp.	100	65	Rimostrombidium_sp.	100	65
SRR35279774.54327	Rimostrombidium_sp.	100	26	Rimostrombidium_sp.	100	26	Rimostrombidium_sp.	100	26	Rimostrombidium_sp.	100	26
SRR35279731.32115	Rimostrombidium_sp.	89	17	Rimostrombidium_sp.	99	17	Rimostrombidium_sp.	99	17	Rimostrombidium_sp.	88	17
SRR35279795.74127	Rimostrombidium_sp.	100	13	Rimostrombidium_sp.	100	13	Rimostrombidium_sp.	100	13	Rimostrombidium_sp.	100	13
SRR35279730.169924	Tintinnopsis_urnula	98	78	Tintinnopsis_urnula	100	78	Tintinnopsis_urnula	99	78	Tintinnopsis_urnula	99	78
SRR35279731.182576	Strombidium_caudispina	97	12	Strombidium_caudispina	97	12	Strombidium_caudispina	97	12	Strombidium_caudispina	97	12
SRR35279788.34514	Strombidium_caudispina	95	15	Strombidium_caudispina	99	15	Strombidium_caudispina	99	15	Strombidium_caudispina	97	15
SRR35279744.400823	Askenasia_sp.	100	271	Askenasia_sp.	100	271	Askenasia_sp.	100	271	Askenasia_sp.	100	271
SRR35279758.95907	Rimostrombidium_sp.	100	50	Rimostrombidium_sp.	100	50	Rimostrombidium_sp.	100	50	Rimostrombidium_sp.	100	50
SRR35279722.345133	Askenasia_sp.	100	15	Askenasia_sp.	100	15	Askenasia_sp.	100	15	Askenasia_sp.	98	15
SRR35279795.50415	Rimostrombidium_sp.	100	30	Rimostrombidium_sp.	100	30	Rimostrombidium_sp.	100	30	Rimostrombidium_sp.	100	30
SRR35279733.252935	Rimostrombidium_sp.	100	99	Rimostrombidium_sp.	100	99	Rimostrombidium_sp.	100	99	Rimostrombidium_sp.	100	99
SRR35279793.229498	Rimostrombidium_sp.	100	109	Rimostrombidium_sp.	100	109	Rimostrombidium_sp.	100	109	Rimostrombidium_sp.	100	109
SRR35279731.195711	Rimostrombidium_sp.	99	25	Rimostrombidium_sp.	99	25	Rimostrombidium_sp.	99	25	Rimostrombidium_sp.	99	25
SRR35279795.81354	Rimostrombidium_sp.	99	23	Rimostrombidium_sp.	100	23	Rimostrombidium_sp.	100	23	Rimostrombidium_sp.	97	23
SRR35279778.111818	Strombidium_caudispina	99	37	Strombidium_caudispina	98	37	Strombidium_caudispina	98	37	Strombidium_caudispina	98	37
SRR35279790.83015	Strombidium_caudispina	97	17	Strombidium_caudispina	99	17	Strombidium_caudispina	99	17	Strombidium_caudispina	97	17
SRR35279778.25072	Tintinnopsis_urnula	96	26	Tintinnopsis_urnula	97	26	Tintinnopsis_urnula	97	26	Tintinnopsis_urnula	95	26
SRR35279726.43896	Strombidium_caudispina	88	22	Strombidium_caudispina	90	22	Strombidium_caudispina	90	22	Strombidium_caudispina	87	22
SRR35279791.179266	Strombidium_caudispina	93	15	Strombidium_caudispina	94	15	Strombidium_caudispina	94	15	Strombidium_caudispina	93	15
SRR35279731.10562	Strombidium_caudispina	80	59	Strombidium_caudispina	86	59	Strombidium_caudispina	86	59	Strombidium_caudispina	85	59
SRR35279731.134002	Rimostrombidium_sp.	100	26	Rimostrombidium_sp.	100	26	Rimostrombidium_sp.	100	26	Rimostrombidium_sp.	100	26
SRR35279787.190865	Strombidiidae_unclassified	80	14	Strombidiidae_unclassified	100	14	Strombidiidae_unclassified	91	14	Strombidiidae_unclassified	100	14
SRR35279733.336046	Histiobalantium_sp.	97	13	Histiobalantium_sp.	97	13	Histiobalantium_sp.	97	13	Histiobalantium_sp.	97	13
SRR35279795.237000	Rimostrombidium_sp.	98	16	Rimostrombidium_sp.	100	16	Rimostrombidium_sp.	100	16	Rimostrombidium_sp.	98	16
SRR35279786.137501	Strombidium_caudispina	85	69	Strombidium_caudispina	91	69	Strombidium_caudispina	91	69	Strombidium_caudispina	91	69
SRR35279788.35948	Strombidium_caudispina	95	13	Strombidium_caudispina	95	13	Strombidium_caudispina	95	13	Strombidium_caudispina	95	13
SRR35279759.320172	Hexasterias_problematica	94	475	Hexasterias_problematica	93	475	Hexasterias_problematica	93	475	Hexasterias_problematica	93	475
SRR35279731.246131	Tintinnopsis_urnula	96	13	Tintinnopsis_urnula	97	13	Tintinnopsis_urnula	97	13	Tintinnopsis_urnula	95	13
SRR35279746.304834	Rimostrombidium_sp.	100	117	Rimostrombidium_sp.	100	117	Rimostrombidium_sp.	100	117	Rimostrombidium_sp.	100	117
SRR35279758.78163	Rimostrombidium_sp.	100	45	Rimostrombidium_sp.	100	45	Rimostrombidium_sp.	100	45	Rimostrombidium_sp.	100	45
SRR35279759.246810	Strombidium_caudispina	91	364	Strombidium_caudispina	91	364	Strombidium_caudispina	91	364	Strombidium_caudispina	89	364
SRR35279759.382914	Rimostrombidium_sp.	100	54	Rimostrombidium_sp.	100	54	Rimostrombidium_sp.	100	54	Rimostrombidium_sp.	100	54
SRR35279735.92608	Strombidium_capitatum	98	62	Strombidium_capitatum	100	62	Strombidium_capitatum	100	62	Strombidium_capitatum	98	62
SRR35279725.24680	Rimostrombidium_sp.	99	68	Rimostrombidium_sp.	100	68	Rimostrombidium_sp.	100	68	Rimostrombidium_sp.	99	68
SRR35279791.39095	Strombidium_caudispina	90	14	Strombidium_caudispina	95	14	Strombidium_caudispina	95	14	Strombidium_caudispina	89	14
SRR35279788.213442	Strombidium_caudispina	100	20	Strombidium_caudispina	100	20	Strombidium_caudispina	100	20	Strombidium_caudispina	100	20
SRR35279791.94402	Strombidium_caudispina	94	60	Strombidium_caudispina	97	60	Strombidium_caudispina	97	60	Strombidium_caudispina	93	60
SRR35279790.50707	Strombidium_caudispina	95	14	Strombidium_caudispina	94	14	Strombidium_caudispina	94	14	Strombidium_caudispina	93	14
SRR35279788.203587	Strombidium_caudispina	96	14	Strombidium_caudispina	96	14	Strombidium_caudispina	96	14	Strombidium_caudispina	94	14
SRR35279731.230120	Strombidium_sp.	99	13	Strombidium_sp.	99	13	Strombidium_sp.	99	13	Strombidium_sp.	86	13
SRR35279777.26384	Tintinnopsis_urnula	97	14	Tintinnopsis_urnula	96	14	Tintinnopsis_urnula	96	14	Tintinnopsis_urnula	95	14
SRR35279751.99599	Askenasia_sp.	97	505	Askenasia_sp.	98	505	Askenasia_sp.	98	505	Askenasia_sp.	96	505
SRR35279795.16463	Rimostrombidium_sp.	100	16	Rimostrombidium_sp.	100	16	Rimostrombidium_sp.	100	16	Rimostrombidium_sp.	100	16
SRR35279787.177490	Urotricha_sp.	99	247	Urotricha_sp.	100	247	Urotricha_sp.	100	247	Urotricha_sp.	83	247
SRR35279792.62782	Rimostrombidium_sp.	99	13	Rimostrombidium_sp.	100	13	Rimostrombidium_sp.	100	13	Rimostrombidium_sp.	98	13
SRR35279793.40348	Askenasia_sp.	100	18	Askenasia_sp.	100	18	Askenasia_sp.	100	18	Askenasia_sp.	100	18
SRR35279795.155318	Askenasia_sp.	96	25	Askenasia_sp.	99	25	Askenasia_sp.	99	25	Askenasia_sp.	90	25
SRR35279743.231015	Askenasia_sp.	100	110	Askenasia_sp.	100	110	Askenasia_sp.	100	110	Askenasia_sp.	98	110
SRR35279778.102485	Tintinnopsis_urnula	99	40	Tintinnopsis_urnula	99	40	Tintinnopsis_urnula	99	40	Tintinnopsis_urnula	97	40
SRR35279758.131341	Rimostrombidium_sp.	100	159	Rimostrombidium_sp.	100	159	Rimostrombidium_sp.	100	159	Rimostrombidium_sp.	100	159
SRR35279777.19274	Rimostrombidium_sp.	99	38	Rimostrombidium_sp.	100	38	Rimostrombidium_sp.	100	38	Rimostrombidium_sp.	99	38
SRR35279722.84767	Askenasia_sp.	100	165	Askenasia_sp.	100	165	Askenasia_sp.	100	165	Askenasia_sp.	100	165
SRR35279731.92866	Rimostrombidium_sp.	100	14	Rimostrombidium_sp.	100	14	Rimostrombidium_sp.	100	14	Rimostrombidium_sp.	100	14
SRR35279794.259710	Rimostrombidium_sp.	100	94	Rimostrombidium_sp.	100	94	Rimostrombidium_sp.	100	94	Rimostrombidium_sp.	100	94
SRR35279731.85840	Rimostrombidium_sp.	99	38	Rimostrombidium_sp.	99	38	Rimostrombidium_sp.	99	38	Rimostrombidium_sp.	99	38
SRR35279789.115022	Strombidium_caudispina	88	46	Strombidium_caudispina	94	46	Strombidium_caudispina	94	46	Strombidium_caudispina	93	46
SRR35279779.16592	Tintinnopsis_urnula	100	44	Tintinnopsis_urnula	100	44	Tintinnopsis_urnula	100	44	Tintinnopsis_urnula	100	44
SRR35279797.213499	Myxophyllum_sp.	100	15	Myxophyllum_sp.	100	15	Myxophyllum_sp.	100	15	Myxophyllum_sp.	100	15
SRR35279749.139008	Tintinnidium_sp.	86	16	Tintinnidium_sp.	89	16	Tintinnidium_sp.	89	16	Tintinnidium_sp.	88	16
SRR35279738.19650	Askenasia_sp.	100	12	Askenasia_sp.	100	12	Askenasia_sp.	100	12	Askenasia_sp.	97	12
SRR35279790.236899	Rimostrombidium_sp.	100	12	Rimostrombidium_sp.	100	12	Rimostrombidium_sp.	100	12	Rimostrombidium_sp.	100	12
SRR35279733.450357	Rimostrombidium_sp.	100	41	Rimostrombidium_sp.	100	41	Rimostrombidium_sp.	100	41	Rimostrombidium_sp.	100	41
SRR35279794.38061	Rimostrombidium_sp.	100	19	Rimostrombidium_sp.	100	19	Rimostrombidium_sp.	100	19	Rimostrombidium_sp.	99	19
SRR35279793.114242	Strombidium_paracapitatum	92	87	Strombidium_paracapitatum	96	87	Strombidium_paracapitatum	96	87	Strombidium_paracapitatum	80	87
SRR35279795.169508	Tintinnopsis_urnula	97	6	Tintinnopsis_urnula	99	6	Tintinnopsis_urnula	99	6	Tintinnopsis_urnula	97	6
SRR35279779.80092	Rimostrombidium_sp.	100	45	Rimostrombidium_sp.	100	45	Rimostrombidium_sp.	100	45	Rimostrombidium_sp.	100	45
SRR35279760.18227	Askenasia_sp.	100	92	Askenasia_sp.	100	92	Askenasia_sp.	100	92	Askenasia_sp.	98	92
SRR35279741.126488	Askenasia_sp.	100	12	Askenasia_sp.	100	12	Askenasia_sp.	100	12	Askenasia_sp.	100	12
SRR35279731.245965	Rimostrombidium_sp.	100	266	Rimostrombidium_sp.	100	266	Rimostrombidium_sp.	100	266	Rimostrombidium_sp.	100	266
SRR35279746.238549	Askenasia_sp.	100	393	Askenasia_sp.	100	393	Askenasia_sp.	100	393	Askenasia_sp.	100	393
SRR35279743.302471	Strobilidiidae_unclassified	100	53	Strobilidiidae_unclassified	100	53	Strobilidiidae_unclassified	100	53	Strobilidiidae_unclassified	100	53
SRR35279731.1949	Rimostrombidium_sp.	100	14	Rimostrombidium_sp.	100	14	Rimostrombidium_sp.	100	14	Rimostrombidium_sp.	100	14
SRR35279728.3044	Tintinnopsis_urnula	99	27	Tintinnopsis_urnula	100	27	Tintinnopsis_urnula	97	27	Tintinnopsis_urnula	90	27
SRR35279741.6725	Rimostrombidium_sp.	99	19	Rimostrombidium_sp.	99	19	Rimostrombidium_sp.	99	19	Rimostrombidium_sp.	99	19
SRR35279730.139124	Tintinnopsis_urnula	99	27	Tintinnopsis_urnula	100	27	Tintinnopsis_urnula	97	27	Tintinnopsis_urnula	94	27
SRR35279739.26054	Askenasia_sp.	100	268	Askenasia_sp.	100	268	Askenasia_sp.	100	268	Askenasia_sp.	97	268
SRR35279743.213298	Askenasia_sp.	100	17	Askenasia_sp.	100	17	Askenasia_sp.	100	17	Askenasia_sp.	100	17
SRR35279728.74868	Strombidium_caudispina	97	53	Strombidium_caudispina	99	53	Strombidium_caudispina	99	53	Strombidium_caudispina	99	53
SRR35279795.37066	Rimostrombidium_sp.	94	12	Rimostrombidium_sp.	100	12	Rimostrombidium_sp.	100	12	Rimostrombidium_sp.	94	12
SRR35279760.37025	Askenasia_sp.	100	17	Askenasia_sp.	100	17	Askenasia_sp.	100	17	Askenasia_sp.	100	17
SRR35279791.184475	Strombidium_caudispina	95	47	Strombidium_caudispina	96	47	Strombidium_caudispina	96	47	Strombidium_caudispina	96	47
SRR35279750.217349	Askenasia_sp.	100	23	Askenasia_sp.	100	23	Askenasia_sp.	100	23	Askenasia_sp.	100	23
SRR35279731.239731	Tintinnopsis_urnula	100	74	Tintinnopsis_urnula	100	74	Tintinnopsis_urnula	100	74	Tintinnopsis_urnula	100	74
SRR35279742.94620	Askenasia_sp.	100	45	Askenasia_sp.	100	45	Askenasia_sp.	100	45	Askenasia_sp.	97	45
SRR35279786.80049	Strombidiidae_unclassified	83	20	Strombidiidae_unclassified	100	20	Strombidiidae_unclassified	87	20	Strombidiidae_unclassified	98	20
SRR35279735.145141	Askenasia_sp.	100	15	Askenasia_sp.	100	15	Askenasia_sp.	100	15	Askenasia_sp.	100	15
SRR35279793.48409	Strombidium_paracapitatum	91	12	Strombidium_paracapitatum	93	12	Strombidium_paracapitatum	93	12	Strombidium_paracapitatum	80	12
SRR35279728.128097	Strombidium_caudispina	100	20	Strombidium_caudispina	100	20	Strombidium_caudispina	100	20	Strombidium_caudispina	100	20
SRR35279797.178917	Askenasia_sp.	100	13	Askenasia_sp.	100	13	Askenasia_sp.	100	13	Askenasia_sp.	100	13
SRR35279732.38015	Strombidium_caudispina	98	12	Strombidium_caudispina	99	12	Strombidium_caudispina	99	12	Strombidium_caudispina	99	12
SRR35279733.609930	Urotricha_sp.	93	298	Urotricha_sp.	100	298	Urotricha_sp.	100	298	Urotricha_sp.	98	298
SRR35279734.412857	Cyclidium_glaucoma	100	39	Cyclidium_glaucoma	100	39	Cyclidium_glaucoma	100	39	Cyclidium_glaucoma	91	39
SRR35279741.46151	Rimostrombidium_sp.	100	51	Rimostrombidium_sp.	100	51	Rimostrombidium_sp.	100	51	Rimostrombidium_sp.	100	51
SRR35279741.173064	Rimostrombidium_sp.	100	29	Rimostrombidium_sp.	100	29	Rimostrombidium_sp.	100	29	Rimostrombidium_sp.	100	29
SRR35279731.25197	Rimostrombidium_sp.	100	23	Rimostrombidium_sp.	100	23	Rimostrombidium_sp.	100	23	Rimostrombidium_sp.	100	23
SRR35279731.186830	Tintinnopsis_urnula	100	13	Tintinnopsis_urnula	100	13	Tintinnopsis_urnula	100	13	Tintinnopsis_urnula	98	13
SRR35279743.130594	Urotricha_sp.	100	3241	Urotricha_sp.	100	3241	Urotricha_sp.	100	3241	Urotricha_sp.	100	3241
SRR35279731.247011	Rimostrombidium_sp.	100	266	Rimostrombidium_sp.	100	266	Rimostrombidium_sp.	100	266	Rimostrombidium_sp.	100	266
SRR35279791.166646	Strombidium_caudispina	93	24	Strombidium_caudispina	92	24	Strombidium_caudispina	92	24	Strombidium_caudispina	92	24
SRR35279728.57821	Strombidium_caudispina	87	16	Strombidium_caudispina	89	16	Strombidium_caudispina	89	16	Strombidium_caudispina	88	16
SRR35279728.1711	Strombidium_caudispina	95	21	Strombidium_caudispina	97	21	Strombidium_caudispina	97	21	Strombidium_caudispina	97	21
SRR35279779.20149	Tintinnopsis_urnula	100	26	Tintinnopsis_urnula	100	26	Tintinnopsis_urnula	100	26	Tintinnopsis_urnula	99	26
SRR35279792.217342	Strombidium_caudispina	94	31	Strombidium_caudispina	97	31	Strombidium_caudispina	97	31	Strombidium_caudispina	93	31
SRR35279792.17114	Strombidium_caudispina	97	16	Strombidium_caudispina	99	16	Strombidium_caudispina	99	16	Strombidium_caudispina	99	16
SRR35279782.20276	Oligohymenophorea_unclassified	95	29	Oligohymenophorea_unclassified	97	29	Oligohymenophorea_unclassified	97	29	Oligohymenophorea_unclassified	97	29
SRR35279793.136730	Rimostrombidium_sp.	100	18	Rimostrombidium_sp.	100	18	Rimostrombidium_sp.	100	18	Rimostrombidium_sp.	100	18
SRR35279743.350531	Askenasia_sp.	100	56	Askenasia_sp.	100	56	Askenasia_sp.	100	56	Askenasia_sp.	100	56
SRR35279790.22682	Rimostrombidium_sp.	97	19	Rimostrombidium_sp.	98	19	Rimostrombidium_sp.	98	19	Rimostrombidium_sp.	98	19
SRR35279734.698602	Hexasterias_problematica	89	21	Hexasterias_problematica	88	21	Hexasterias_problematica	88	21	Hexasterias_problematica	88	21
SRR35279742.17191	Askenasia_sp.	100	30	Askenasia_sp.	100	30	Askenasia_sp.	100	30	Askenasia_sp.	100	30
SRR35279738.58923	Rimostrombidium_sp.	100	165480	Rimostrombidium_sp.	100	165480	Rimostrombidium_sp.	100	165480	Rimostrombidium_sp.	100	165480
SRR35279745.276908	Rimostrombidium_sp.	93	10	Rimostrombidium_sp.	100	10	Rimostrombidium_sp.	100	10	Rimostrombidium_sp.	92	10
SRR35279731.132862	Rimostrombidium_sp.	100	390	Rimostrombidium_sp.	100	390	Rimostrombidium_sp.	100	390	Rimostrombidium_sp.	100	390
SRR35279798.40983	Hymenostomatia_unclassified	100	12	Hymenostomatia_unclassified	100	12	Hymenostomatia_unclassified	100	12	Hymenostomatia_unclassified	100	12
SRR35279759.440382	Rimostrombidium_sp.	100	62	Rimostrombidium_sp.	100	62	Rimostrombidium_sp.	100	62	Rimostrombidium_sp.	100	62
SRR35279769.59762	Epalxella_antiquorum	100	19	Epalxella_antiquorum	100	19	Epalxella_antiquorum	100	19	Epalxella_antiquorum	87	19
SRR35279793.30908	Rimostrombidium_sp.	88	22	Rimostrombidium_sp.	100	22	Rimostrombidium_sp.	100	22	Rimostrombidium_sp.	84	22
SRR35279736.98825	Askenasia_sp.	96	150	Askenasia_sp.	95	150	Askenasia_sp.	95	150	Askenasia_sp.	96	150
SRR35279795.188864	Rimostrombidium_sp.	100	46	Rimostrombidium_sp.	100	46	Rimostrombidium_sp.	100	46	Rimostrombidium_sp.	100	46
SRR35279795.130705	Rimostrombidium_sp.	100	50	Rimostrombidium_sp.	100	50	Rimostrombidium_sp.	100	50	Rimostrombidium_sp.	100	50
SRR35279741.153891	Rimostrombidium_sp.	100	15	Rimostrombidium_sp.	100	15	Rimostrombidium_sp.	100	15	Rimostrombidium_sp.	100	15
SRR35279759.59242	Rimostrombidium_sp.	100	34	Rimostrombidium_sp.	100	34	Rimostrombidium_sp.	100	34	Rimostrombidium_sp.	100	34
SRR35279793.279890	Rimostrombidium_sp.	84	23	Rimostrombidium_sp.	96	23	Rimostrombidium_sp.	96	23	Rimostrombidium_sp.	85	23
SRR35279793.197035	Strobilidiidae_unclassified	100	17	Strobilidiidae_unclassified	100	17	Strobilidiidae_unclassified	100	17	Strobilidiidae_unclassified	100	17
SRR35279793.99182	Rimostrombidium_sp.	87	22	Rimostrombidium_sp.	96	22	Rimostrombidium_sp.	96	22	Rimostrombidium_sp.	86	22
SRR35279731.115303	Strombidium_caudispina	92	18	Strombidium_caudispina	97	18	Strombidium_caudispina	97	18	Strombidium_caudispina	97	18
SRR35279745.167679	Urotricha_sp.	99	226	Urotricha_sp.	100	226	Urotricha_sp.	100	226	Urotricha_sp.	83	226
SRR35279731.114536	Rimostrombidium_sp.	96	46	Rimostrombidium_sp.	100	46	Rimostrombidium_sp.	100	46	Rimostrombidium_sp.	98	46
SRR35279750.82901	Askenasia_sp.	100	36	Askenasia_sp.	100	36	Askenasia_sp.	100	36	Askenasia_sp.	100	36
SRR35279741.181193	Askenasia_sp.	100	16	Askenasia_sp.	100	16	Askenasia_sp.	100	16	Askenasia_sp.	100	16
SRR35279731.161350	Rimostrombidium_sp.	100	23	Rimostrombidium_sp.	100	23	Rimostrombidium_sp.	100	23	Rimostrombidium_sp.	100	23
SRR35279795.13336	Rimostrombidium_sp.	99	15	Rimostrombidium_sp.	100	15	Rimostrombidium_sp.	100	15	Rimostrombidium_sp.	99	15
SRR35279726.143155	Rimostrombidium_sp.	99	13	Rimostrombidium_sp.	100	13	Rimostrombidium_sp.	100	13	Rimostrombidium_sp.	97	13
SRR35279792.186644	Rimostrombidium_sp.	100	24	Rimostrombidium_sp.	100	24	Rimostrombidium_sp.	100	24	Rimostrombidium_sp.	100	24
SRR35279729.49112	Strombidium_caudispina	98	211	Strombidium_caudispina	99	211	Strombidium_caudispina	99	211	Strombidium_caudispina	99	211
SRR35279793.44604	Rimostrombidium_sp.	96	13	Rimostrombidium_sp.	100	13	Rimostrombidium_sp.	100	13	Rimostrombidium_sp.	98	13
SRR35279778.223511	Strombidium_caudispina	94	18	Strombidium_caudispina	98	18	Strombidium_caudispina	98	18	Strombidium_caudispina	98	18
SRR35279731.221094	Tintinnopsis_urnula	100	30	Tintinnopsis_urnula	100	30	Tintinnopsis_urnula	100	30	Tintinnopsis_urnula	100	30
SRR35279792.33307	Rimostrombidium_sp.	97	19	Rimostrombidium_sp.	98	19	Rimostrombidium_sp.	98	19	Rimostrombidium_sp.	97	19
SRR35279731.135149	Tintinnopsis_urnula	100	12	Tintinnopsis_urnula	100	12	Tintinnopsis_urnula	100	12	Tintinnopsis_urnula	98	12
SRR35279790.100512	Rimostrombidium_sp.	98	15	Rimostrombidium_sp.	100	15	Rimostrombidium_sp.	100	15	Rimostrombidium_sp.	98	15
SRR35279731.185982	Rimostrombidium_sp.	100	13	Rimostrombidium_sp.	100	13	Rimostrombidium_sp.	100	13	Rimostrombidium_sp.	100	13
SRR35279758.54957	Rimostrombidium_sp.	89	12	Rimostrombidium_sp.	99	12	Rimostrombidium_sp.	99	12	Rimostrombidium_sp.	87	12
SRR35279795.76308	Rimostrombidium_sp.	100	15	Rimostrombidium_sp.	100	15	Rimostrombidium_sp.	100	15	Rimostrombidium_sp.	100	15
SRR35279731.60468	Rimostrombidium_sp.	100	219	Rimostrombidium_sp.	100	219	Rimostrombidium_sp.	100	219	Rimostrombidium_sp.	100	219
SRR35279731.179396	Strombidium_sp.	100	42	Strombidium_sp.	100	42	Strombidium_sp.	100	42	Strombidium_sp.	100	42
SRR35279792.59321	Strombidium_caudispina	91	15	Strombidium_caudispina	92	15	Strombidium_caudispina	92	15	Strombidium_caudispina	91	15
SRR35279791.12367	Strombidium_caudispina	92	28	Strombidium_caudispina	100	28	Strombidium_caudispina	100	28	Strombidium_caudispina	100	28
SRR35279731.212120	Rimostrombidium_sp.	99	23	Rimostrombidium_sp.	100	23	Rimostrombidium_sp.	100	23	Rimostrombidium_sp.	99	23
SRR35279730.222005	Strombidium_caudispina	99	22	Strombidium_caudispina	99	22	Strombidium_caudispina	99	22	Strombidium_caudispina	99	22
SRR35279790.163750	Strombidium_caudispina	98	12	Strombidium_caudispina	98	12	Strombidium_caudispina	98	12	Strombidium_caudispina	97	12
SRR35279792.255510	Strombidiidae_unclassified	83	17	Strombidiidae_unclassified	98	17	Strombidiidae_unclassified	91	17	Strombidiidae_unclassified	98	17
SRR35279731.92138	Rimostrombidium_sp.	95	13	Rimostrombidium_sp.	97	13	Rimostrombidium_sp.	97	13	Rimostrombidium_sp.	100	13
SRR35279794.205760	Strombidium_caudispina	91	21	Strombidium_caudispina	90	21	Strombidium_caudispina	90	21	Strombidium_caudispina	89	21
SRR35279724.33561	Strombidium_caudispina	100	38	Strombidium_caudispina	100	38	Strombidium_caudispina	100	38	Strombidium_caudispina	100	38
SRR35279791.219818	Strombidium_caudispina	93	13	Strombidium_caudispina	94	13	Strombidium_caudispina	94	13	Strombidium_caudispina	94	13
SRR35279790.120725	Strombidium_caudispina	87	16	Strombidium_caudispina	89	16	Strombidium_caudispina	89	16	Strombidium_caudispina	88	16
SRR35279743.59401	Rimostrombidium_sp.	100	35	Rimostrombidium_sp.	100	35	Rimostrombidium_sp.	100	35	Rimostrombidium_sp.	100	35
SRR35279722.385844	Parauronema_longum	86	15	Parauronema_longum	98	15	Parauronema_longum	98	15	Parauronema_longum	98	15
SRR35279744.373389	Askenasia_sp.	100	12	Askenasia_sp.	100	12	Askenasia_sp.	100	12	Askenasia_sp.	100	12
SRR35279731.137289	Rimostrombidium_sp.	100	137	Rimostrombidium_sp.	100	137	Rimostrombidium_sp.	100	137	Rimostrombidium_sp.	100	137
SRR35279800.121099	Strombidiidae_unclassified	85	15	Strombidiidae_unclassified	100	15	Strombidiidae_unclassified	99	15	Strombidiidae_unclassified	99	15
SRR35279784.72192	Spirotrachelostyla_tani	96	241	Spirotrachelostyla_tani	98	241	Spirotrachelostyla_tani	98	241	Spirotrachelostyla_tani	97	241
SRR35279744.240702	Rimostrombidium_sp.	100	14	Rimostrombidium_sp.	100	14	Rimostrombidium_sp.	100	14	Rimostrombidium_sp.	100	14
SRR35279765.111533	Strombidiidae_unclassified	85	42	Strombidiidae_unclassified	100	42	Strombidiidae_unclassified	95	42	Strombidiidae_unclassified	100	42
SRR35279793.6786	Strombidium_caudispina	84	106	Strombidium_caudispina	89	106	Strombidium_caudispina	89	106	Strombidium_caudispina	87	106
SRR35279790.253293	Strombidium_caudispina	85	53	Strombidium_caudispina	91	53	Strombidium_caudispina	91	53	Strombidium_caudispina	91	53
SRR35279741.97489	Hexasterias_problematica	95	61	Hexasterias_problematica	94	61	Hexasterias_problematica	94	61	Hexasterias_problematica	94	61
SRR35279733.445211	Lacrymariidae_unclassified	98	87	Lacrymariidae_unclassified	98	87	Lacrymariidae_unclassified	98	87	Lacrymariidae_unclassified	95	87
SRR35279797.112368	Strombidium_sp.	95	174	Strombidium_sp.	96	174	Strombidium_sp.	96	174	Strombidium_sp.	96	174
SRR35279792.7877	Strombidium_caudispina	95	27	Strombidium_caudispina	96	27	Strombidium_caudispina	96	27	Strombidium_caudispina	96	27
SRR35279731.25941	Rimostrombidium_sp.	80	44	Rimostrombidium_sp.	97	44	Rimostrombidium_sp.	97	44	Rimostrombidium_sp.	97	44
SRR35279792.112370	Strombidium_caudispina	83	32	Strombidium_caudispina	96	32	Strombidium_caudispina	96	32	Strombidium_caudispina	90	32
SRR35279726.55751	Strombidium_caudispina	100	68	Strombidium_caudispina	100	68	Strombidium_caudispina	100	68	Strombidium_caudispina	100	68
SRR35279731.95024	Rimostrombidium_sp.	100	14	Rimostrombidium_sp.	100	14	Rimostrombidium_sp.	100	14	Rimostrombidium_sp.	100	14
SRR35279728.219655	Strombidium_paracapitatum	90	92	Strombidium_paracapitatum	93	92	Strombidium_paracapitatum	93	92	Strombidium_paracapitatum	84	92
SRR35279732.164132	Tintinnopsis_urnula	100	22	Tintinnopsis_urnula	100	22	Tintinnopsis_urnula	100	22	Tintinnopsis_urnula	99	22
SRR35279746.315789	Rimostrombidium_sp.	100	4977	Rimostrombidium_sp.	100	4977	Rimostrombidium_sp.	100	4977	Rimostrombidium_sp.	100	4977
SRR35279795.66198	Rimostrombidium_sp.	100	62	Rimostrombidium_sp.	100	62	Rimostrombidium_sp.	100	62	Rimostrombidium_sp.	100	62
SRR35279749.188565	Urotricha_sp.	100	193	Urotricha_sp.	100	193	Urotricha_sp.	100	193	Urotricha_sp.	100	193
SRR35279787.344853	Rimostrombidium_sp.	100	33	Rimostrombidium_sp.	100	33	Rimostrombidium_sp.	100	33	Rimostrombidium_sp.	100	33
SRR35279731.219060	Strombidium_caudispina	92	12	Strombidium_caudispina	92	12	Strombidium_caudispina	92	12	Strombidium_caudispina	93	12
SRR35279787.422454	Rimostrombidium_sp.	100	58	Rimostrombidium_sp.	100	58	Rimostrombidium_sp.	100	58	Rimostrombidium_sp.	100	58
SRR35279795.41875	Rimostrombidium_sp.	100	424	Rimostrombidium_sp.	100	424	Rimostrombidium_sp.	100	424	Rimostrombidium_sp.	100	424
SRR35279742.15102	Mesanophrys_carcini	97	30	Mesanophrys_carcini	98	30	Mesanophrys_carcini	98	30	Mesanophrys_carcini	98	30
SRR35279794.72912	Strombidium_caudispina	93	86	Strombidium_caudispina	99	86	Strombidium_caudispina	99	86	Strombidium_caudispina	99	86
SRR35279731.242182	Strombidium_caudispina	80	13	Strombidium_caudispina	99	13	Strombidium_caudispina	99	13	Strombidium_caudispina	99	13
SRR35279731.234381	Rimostrombidium_sp.	100	53	Rimostrombidium_sp.	100	53	Rimostrombidium_sp.	100	53	Rimostrombidium_sp.	100	53
SRR35279779.73084	Rimostrombidium_sp.	100	24	Rimostrombidium_sp.	99	24	Rimostrombidium_sp.	99	24	Rimostrombidium_sp.	100	24
SRR35279734.72675	Hexasterias_problematica	89	41	Hexasterias_problematica	88	41	Hexasterias_problematica	88	41	Hexasterias_problematica	88	41
SRR35279717.574	Askenasia_sp.	100	7	Askenasia_sp.	100	7	Askenasia_sp.	100	7	Askenasia_sp.	98	7
SRR35279733.639491	Strombidium_capitatum	98	59	Strombidium_capitatum	100	59	Strombidium_capitatum	100	59	Strombidium_capitatum	98	59
SRR35279768.140593	Histiobalantium_unclassified	100	15	Histiobalantium_unclassified	100	15	Histiobalantium_unclassified	100	15	Histiobalantium_unclassified	100	15
SRR35279759.73855	Rimostrombidium_sp.	100	14	Rimostrombidium_sp.	100	14	Rimostrombidium_sp.	100	14	Rimostrombidium_sp.	100	14
SRR35279731.222090	Rimostrombidium_sp.	81	59	Rimostrombidium_sp.	82	59	Rimostrombidium_sp.	82	59	Rimostrombidium_sp.	81	59
SRR35279731.38640	Rimostrombidium_sp.	100	13	Rimostrombidium_sp.	100	13	Rimostrombidium_sp.	100	13	Rimostrombidium_sp.	100	13
SRR35279778.87496	Tintinnopsis_urnula	100	42	Tintinnopsis_urnula	100	42	Tintinnopsis_urnula	100	42	Tintinnopsis_urnula	100	42
SRR35279775.31240	Tintinnopsis_urnula	98	67	Tintinnopsis_urnula	100	67	Tintinnopsis_urnula	99	67	Tintinnopsis_urnula	99	67
SRR35279788.188366	Strombidium_caudispina	96	20	Strombidium_caudispina	98	20	Strombidium_caudispina	98	20	Strombidium_caudispina	96	20
SRR35279792.28086	Strombidium_caudispina	91	238	Strombidium_caudispina	91	238	Strombidium_caudispina	91	238	Strombidium_caudispina	89	238
SRR35279738.13296	Askenasia_sp.	100	19010	Askenasia_sp.	100	19010	Askenasia_sp.	100	19010	Askenasia_sp.	100	19010
SRR35279788.5037	Askenasia_sp.	100	19	Askenasia_sp.	100	19	Askenasia_sp.	100	19	Askenasia_sp.	100	19
SRR35279733.7084	Urotricha_sp.	100	32	Urotricha_sp.	100	32	Urotricha_sp.	100	32	Urotricha_sp.	98	32
SRR35279793.175373	Strombidium_caudispina	92	13	Strombidium_caudispina	93	13	Strombidium_caudispina	93	13	Strombidium_caudispina	90	13
SRR35279728.169998	Strombidium_caudispina	100	14	Strombidium_caudispina	100	14	Strombidium_caudispina	100	14	Strombidium_caudispina	100	14
SRR35279731.157294	Tintinnopsis_urnula	83	28	Tintinnopsis_urnula	91	28	Tintinnopsis_urnula	91	28	Tintinnopsis_urnula	81	28
SRR35279735.267864	Urotricha_sp.	100	31	Urotricha_sp.	100	31	Urotricha_sp.	100	31	Urotricha_sp.	100	31
SRR35279762.11791	Tintinnopsis_urnula	99	14	Tintinnopsis_urnula	100	14	Tintinnopsis_urnula	99	14	Tintinnopsis_urnula	97	14
SRR35279759.480860	Rimostrombidium_sp.	100	19	Rimostrombidium_sp.	100	19	Rimostrombidium_sp.	100	19	Rimostrombidium_sp.	100	19
SRR35279787.19883	Rimostrombidium_sp.	100	14	Rimostrombidium_sp.	100	14	Rimostrombidium_sp.	100	14	Rimostrombidium_sp.	100	14
SRR35279731.38247	Rimostrombidium_sp.	100	26	Rimostrombidium_sp.	100	26	Rimostrombidium_sp.	100	26	Rimostrombidium_sp.	100	26
SRR35279731.47416	Rimostrombidium_sp.	89	113	Rimostrombidium_sp.	91	113	Rimostrombidium_sp.	91	113	Rimostrombidium_sp.	90	113
SRR35279733.598950	Askenasia_sp.	100	80	Askenasia_sp.	100	80	Askenasia_sp.	100	80	Askenasia_sp.	100	80
SRR35279749.32473	Askenasia_sp.	100	38	Askenasia_sp.	100	38	Askenasia_sp.	100	38	Askenasia_sp.	99	38
SRR35279790.93078	Rimostrombidium_sp.	81	115	Rimostrombidium_sp.	82	115	Rimostrombidium_sp.	82	115	Rimostrombidium_sp.	81	115
SRR35279790.62590	Strombidium_caudispina	98	13	Strombidium_caudispina	98	13	Strombidium_caudispina	98	13	Strombidium_caudispina	98	13
SRR35279793.162796	Rimostrombidium_sp.	89	32	Rimostrombidium_sp.	99	32	Rimostrombidium_sp.	99	32	Rimostrombidium_sp.	88	32
SRR35279795.168201	Strombidium_unclassified	89	14	Strombidium_unclassified	90	14	Strombidium_unclassified	90	14	Strombidium_unclassified	88	14
SRR35279731.33431	Rimostrombidium_sp.	92	22	Rimostrombidium_sp.	99	22	Rimostrombidium_sp.	99	22	Rimostrombidium_sp.	91	22
SRR35279759.288327	Askenasia_sp.	99	186	Askenasia_sp.	100	186	Askenasia_sp.	100	186	Askenasia_sp.	99	186
SRR35279791.45838	Strombidium_caudispina	83	45	Strombidium_caudispina	89	45	Strombidium_caudispina	89	45	Strombidium_caudispina	89	45
SRR35279744.481582	Hexasterias_problematica	90	516	Hexasterias_problematica	90	516	Hexasterias_problematica	90	516	Hexasterias_problematica	89	516
SRR35279759.456423	Rimostrombidium_sp.	100	73	Rimostrombidium_sp.	100	73	Rimostrombidium_sp.	100	73	Rimostrombidium_sp.	100	73
SRR35279756.8926	Strombidiidae_unclassified	90	20	Strombidiidae_unclassified	100	20	Strombidiidae_unclassified	100	20	Strombidiidae_unclassified	100	20
SRR35279759.491143	Rimostrombidium_sp.	100	61	Rimostrombidium_sp.	100	61	Rimostrombidium_sp.	100	61	Rimostrombidium_sp.	100	61
SRR35279719.19039	Lacrymariidae_unclassified	99	21	Lacrymariidae_unclassified	100	21	Lacrymariidae_unclassified	100	21	Lacrymariidae_unclassified	99	21
SRR35279733.192966	Rimostrombidium_sp.	100	47	Rimostrombidium_sp.	100	47	Rimostrombidium_sp.	100	47	Rimostrombidium_sp.	100	47
SRR35279778.50272	Tintinnopsis_urnula	97	163	Tintinnopsis_urnula	99	163	Tintinnopsis_urnula	99	163	Tintinnopsis_urnula	96	163
SRR35279791.77290	Strombidium_caudispina	85	76	Strombidium_caudispina	92	76	Strombidium_caudispina	92	76	Strombidium_caudispina	91	76
SRR35279726.104763	Strombidium_caudispina	94	16	Strombidium_caudispina	95	16	Strombidium_caudispina	95	16	Strombidium_caudispina	93	16
SRR35279759.481801	Rimostrombidium_sp.	100	116	Rimostrombidium_sp.	100	116	Rimostrombidium_sp.	100	116	Rimostrombidium_sp.	100	116
SRR35279794.28410	Rimostrombidium_sp.	100	217	Rimostrombidium_sp.	100	217	Rimostrombidium_sp.	100	217	Rimostrombidium_sp.	100	217
SRR35279791.53905	Strombidium_caudispina	99	16	Strombidium_caudispina	98	16	Strombidium_caudispina	98	16	Strombidium_caudispina	98	16
SRR35279795.24477	Askenasia_sp.	100	853	Askenasia_sp.	100	853	Askenasia_sp.	100	853	Askenasia_sp.	99	853
SRR35279795.195493	Rimostrombidium_sp.	87	27	Rimostrombidium_sp.	89	27	Rimostrombidium_sp.	89	27	Rimostrombidium_sp.	85	27
SRR35279736.112638	Askenasia_sp.	81	54	Askenasia_sp.	89	54	Askenasia_sp.	89	54	Askenasia_sp.	81	54
SRR35279743.224744	Rimostrombidium_sp.	99	5	Rimostrombidium_sp.	100	5	Rimostrombidium_sp.	100	5	Rimostrombidium_sp.	99	5
SRR35279730.110619	Tintinnopsis_urnula	99	25	Tintinnopsis_urnula	100	25	Tintinnopsis_urnula	99	25	Tintinnopsis_urnula	97	25
SRR35279733.237142	Askenasia_sp.	100	103	Askenasia_sp.	100	103	Askenasia_sp.	100	103	Askenasia_sp.	100	103
SRR35279744.122785	Askenasia_sp.	100	28	Askenasia_sp.	100	28	Askenasia_sp.	100	28	Askenasia_sp.	100	28
SRR35279731.39356	Tintinnopsis_urnula	99	20	Tintinnopsis_urnula	100	20	Tintinnopsis_urnula	97	20	Tintinnopsis_urnula	94	20
SRR35279731.32223	Strombidium_caudispina	98	20	Strombidium_caudispina	100	20	Strombidium_caudispina	100	20	Strombidium_caudispina	98	20
SRR35279778.196959	Strombidium_sp.	100	41	Strombidium_sp.	100	41	Strombidium_sp.	100	41	Strombidium_sp.	98	41
SRR35279725.27014	Strombidium_caudispina	91	21	Strombidium_caudispina	96	21	Strombidium_caudispina	96	21	Strombidium_caudispina	92	21
SRR35279747.96428	Askenasia_sp.	100	13	Askenasia_sp.	100	13	Askenasia_sp.	100	13	Askenasia_sp.	98	13
SRR35279731.41621	Rimostrombidium_sp.	94	74	Rimostrombidium_sp.	97	74	Rimostrombidium_sp.	97	74	Rimostrombidium_sp.	93	74
SRR35279795.48619	Rimostrombidium_sp.	95	27	Rimostrombidium_sp.	97	27	Rimostrombidium_sp.	97	27	Rimostrombidium_sp.	100	27
SRR35279790.27433	Strombidium_caudispina	81	43	Strombidium_caudispina	99	43	Strombidium_caudispina	99	43	Strombidium_caudispina	99	43
SRR35279733.369241	Tunicothrix_sp.	89	18	Tunicothrix_sp.	91	18	Tunicothrix_sp.	91	18	Tunicothrix_sp.	89	18
SRR35279795.80739	Rimostrombidium_sp.	100	68	Rimostrombidium_sp.	100	68	Rimostrombidium_sp.	100	68	Rimostrombidium_sp.	100	68
SRR35279734.706986	Rimostrombidium_sp.	100	85	Rimostrombidium_sp.	100	85	Rimostrombidium_sp.	100	85	Rimostrombidium_sp.	100	85
SRR35279789.85097	Rimostrombidium_sp.	96	20	Rimostrombidium_sp.	100	20	Rimostrombidium_sp.	100	20	Rimostrombidium_sp.	95	20
SRR35279765.313019	Askenasia_sp.	100	185	Askenasia_sp.	100	185	Askenasia_sp.	100	185	Askenasia_sp.	100	185
SRR35279764.28633	Strombidiidae_unclassified	96	125	Strombidiidae_unclassified	99	125	Strombidiidae_unclassified	99	125	Strombidiidae_unclassified	100	125
SRR35279744.504084	Urotricha_sp.	100	167	Urotricha_sp.	100	167	Urotricha_sp.	100	167	Urotricha_sp.	100	167
SRR35279759.31420	Rimostrombidium_sp.	100	658	Rimostrombidium_sp.	100	658	Rimostrombidium_sp.	100	658	Rimostrombidium_sp.	100	658
SRR35279772.23078	Urotricha_sp.	98	149	Urotricha_sp.	100	149	Urotricha_sp.	100	149	Urotricha_sp.	100	149
SRR35279791.124716	Strombidium_caudispina	95	17	Strombidium_caudispina	94	17	Strombidium_caudispina	94	17	Strombidium_caudispina	93	17
SRR35279745.137841	Rimostrombidium_sp.	100	130	Rimostrombidium_sp.	100	130	Rimostrombidium_sp.	100	130	Rimostrombidium_sp.	100	130
SRR35279759.262989	Rimostrombidium_sp.	100	66	Rimostrombidium_sp.	100	66	Rimostrombidium_sp.	100	66	Rimostrombidium_sp.	100	66
SRR35279791.209513	Strombidium_caudispina	97	23	Strombidium_caudispina	98	23	Strombidium_caudispina	98	23	Strombidium_caudispina	98	23
SRR35279743.136255	Rimostrombidium_sp.	100	33	Rimostrombidium_sp.	100	33	Rimostrombidium_sp.	100	33	Rimostrombidium_sp.	100	33
SRR35279790.114183	Strombidium_caudispina	87	30	Strombidium_caudispina	97	30	Strombidium_caudispina	97	30	Strombidium_caudispina	97	30
SRR35279768.100992	Holosticha_diademata	100	15	Holosticha_diademata	100	15	Holosticha_diademata	100	15	Holosticha_diademata	96	15
SRR35279793.11146	Strombidium_caudispina	96	13	Strombidium_caudispina	98	13	Strombidium_caudispina	98	13	Strombidium_caudispina	96	13
SRR35279795.116797	Strombidium_caudispina	97	59	Strombidium_caudispina	99	59	Strombidium_caudispina	99	59	Strombidium_caudispina	97	59
SRR35279793.170078	Askenasia_sp.	100	17	Askenasia_sp.	100	17	Askenasia_sp.	100	17	Askenasia_sp.	100	17
SRR35279722.299507	Strombidiidae_unclassified	85	33	Strombidiidae_unclassified	100	33	Strombidiidae_unclassified	95	33	Strombidiidae_unclassified	100	33
SRR35279731.237913	Tintinnopsis_urnula	96	21	Tintinnopsis_urnula	100	21	Tintinnopsis_urnula	100	21	Tintinnopsis_urnula	96	21
SRR35279746.130653	Urotricha_sp.	100	3558	Urotricha_sp.	100	3558	Urotricha_sp.	100	3558	Urotricha_sp.	100	3558
SRR35279774.32362	Rimostrombidium_sp.	100	16	Rimostrombidium_sp.	100	16	Rimostrombidium_sp.	100	16	Rimostrombidium_sp.	100	16
SRR35279787.96949	Askenasia_sp.	100	33	Askenasia_sp.	100	33	Askenasia_sp.	100	33	Askenasia_sp.	96	33
SRR35279733.628836	Urotricha_sp.	100	22	Urotricha_sp.	100	22	Urotricha_sp.	100	22	Urotricha_sp.	98	22
SRR35279798.135867	Strombidiidae_unclassified	99	23	Strombidiidae_unclassified	100	23	Strombidiidae_unclassified	87	23	Strombidiidae_unclassified	94	23
SRR35279731.107152	Strombidium_caudispina	83	27	Strombidium_caudispina	85	27	Strombidium_caudispina	85	27	Strombidium_caudispina	83	27
SRR35279791.9707	Strombidium_caudispina	96	15	Strombidium_caudispina	96	15	Strombidium_caudispina	96	15	Strombidium_caudispina	96	15
SRR35279790.8829	Strombidium_caudispina	98	12	Strombidium_caudispina	98	12	Strombidium_caudispina	98	12	Strombidium_caudispina	98	12
SRR35279774.80658	Tintinnopsis_urnula	98	23	Tintinnopsis_urnula	98	23	Tintinnopsis_urnula	98	23	Tintinnopsis_urnula	98	23
SRR35279792.201784	Strombidium_caudispina	80	36	Strombidium_caudispina	86	36	Strombidium_caudispina	86	36	Strombidium_caudispina	85	36
SRR35279731.148454	Rimostrombidium_sp.	86	141	Rimostrombidium_sp.	98	141	Rimostrombidium_sp.	98	141	Rimostrombidium_sp.	94	141
SRR35279792.187460	Strombidium_caudispina	94	38	Strombidium_caudispina	96	38	Strombidium_caudispina	96	38	Strombidium_caudispina	96	38
SRR35279731.48971	Strombidium_sp.	100	27	Strombidium_sp.	100	27	Strombidium_sp.	100	27	Strombidium_sp.	98	27
SRR35279744.509866	Rimostrombidium_sp.	100	4755	Rimostrombidium_sp.	100	4755	Rimostrombidium_sp.	100	4755	Rimostrombidium_sp.	100	4755
SRR35279741.24533	Rimostrombidium_sp.	100	864	Rimostrombidium_sp.	100	864	Rimostrombidium_sp.	100	864	Rimostrombidium_sp.	100	864
SRR35279793.171446	Tintinnopsis_urnula	96	17	Tintinnopsis_urnula	100	17	Tintinnopsis_urnula	100	17	Tintinnopsis_urnula	96	17
SRR35279791.93448	Strombidium_caudispina	95	58	Strombidium_caudispina	95	58	Strombidium_caudispina	95	58	Strombidium_caudispina	93	58
SRR35279788.43666	Tintinnopsis_urnula	86	20	Tintinnopsis_urnula	96	20	Tintinnopsis_urnula	96	20	Tintinnopsis_urnula	95	20
SRR35279731.69168	Rimostrombidium_sp.	100	13	Rimostrombidium_sp.	100	13	Rimostrombidium_sp.	100	13	Rimostrombidium_sp.	100	13
SRR35279735.79151	Mesanophrys_carcini	97	42	Mesanophrys_carcini	98	42	Mesanophrys_carcini	98	42	Mesanophrys_carcini	98	42
SRR35279757.13253	Rimostrombidium_sp.	100	20	Rimostrombidium_sp.	100	20	Rimostrombidium_sp.	100	20	Rimostrombidium_sp.	100	20
SRR35279793.281283	Rimostrombidium_sp.	87	19	Rimostrombidium_sp.	88	19	Rimostrombidium_sp.	88	19	Rimostrombidium_sp.	85	19
SRR35279778.232864	Askenasia_sp.	87	15	Askenasia_sp.	89	15	Askenasia_sp.	89	15	Askenasia_sp.	88	15
SRR35279786.155069	Strombidium_caudispina	95	13	Strombidium_caudispina	94	13	Strombidium_caudispina	94	13	Strombidium_caudispina	93	13
SRR35279789.86349	Strombidium_caudispina	97	16	Strombidium_caudispina	99	16	Strombidium_caudispina	99	16	Strombidium_caudispina	99	16
SRR35279783.271013	Philasterida_unclassified	88	36	Philasterida_unclassified	95	36	Philasterida_unclassified	100	36	Philasterida_unclassified	100	36
SRR35279733.385315	Askenasia_sp.	100	16	Askenasia_sp.	100	16	Askenasia_sp.	100	16	Askenasia_sp.	100	16
SRR35279731.212463	Tintinnopsis_urnula	100	18	Tintinnopsis_urnula	100	18	Tintinnopsis_urnula	100	18	Tintinnopsis_urnula	100	18
SRR35279782.123041	Oligohymenophorea_unclassified	99	23	Oligohymenophorea_unclassified	97	23	Oligohymenophorea_unclassified	97	23	Oligohymenophorea_unclassified	98	23
SRR35279792.51115	Rimostrombidium_sp.	98	85	Rimostrombidium_sp.	100	85	Rimostrombidium_sp.	100	85	Rimostrombidium_sp.	98	85
SRR35279731.194274	Strombidium_caudispina	98	169	Strombidium_caudispina	98	169	Strombidium_caudispina	98	169	Strombidium_caudispina	98	169
SRR35279742.102040	Askenasia_sp.	100	38	Askenasia_sp.	100	38	Askenasia_sp.	100	38	Askenasia_sp.	100	38
SRR35279783.59863	Strombidium_caudispina	95	232	Strombidium_caudispina	96	232	Strombidium_caudispina	96	232	Strombidium_caudispina	96	232
SRR35279776.340507	Hexasterias_problematica	94	219	Hexasterias_problematica	93	219	Hexasterias_problematica	93	219	Hexasterias_problematica	93	219
SRR35279759.292497	Rimostrombidium_sp.	100	1913	Rimostrombidium_sp.	100	1913	Rimostrombidium_sp.	100	1913	Rimostrombidium_sp.	100	1913
SRR35279730.153424	Rimostrombidium_sp.	98	313	Rimostrombidium_sp.	100	313	Rimostrombidium_sp.	100	313	Rimostrombidium_sp.	98	313
SRR35279731.28166	Rimostrombidium_sp.	100	79	Rimostrombidium_sp.	100	79	Rimostrombidium_sp.	100	79	Rimostrombidium_sp.	100	79
SRR35279792.253555	Rimostrombidium_sp.	94	15	Rimostrombidium_sp.	99	15	Rimostrombidium_sp.	100	15	Rimostrombidium_sp.	93	15
SRR35279759.5544	Rimostrombidium_sp.	100	20	Rimostrombidium_sp.	100	20	Rimostrombidium_sp.	100	20	Rimostrombidium_sp.	100	20
SRR35279776.333845	Euplotes_unclassified	100	14	Euplotes_unclassified	100	14	Euplotes_unclassified	100	14	Euplotes_unclassified	100	14
SRR35279731.201942	Tintinnopsis_urnula	99	79	Tintinnopsis_urnula	100	79	Tintinnopsis_urnula	100	79	Tintinnopsis_urnula	99	79
SRR35279794.237774	Rimostrombidium_sp.	100	12	Rimostrombidium_sp.	100	12	Rimostrombidium_sp.	100	12	Rimostrombidium_sp.	100	12
SRR35279792.271555	Strombidium_caudispina	97	12	Strombidium_caudispina	98	12	Strombidium_caudispina	98	12	Strombidium_caudispina	98	12
SRR35279788.202752	Strombidium_caudispina	89	13	Strombidium_caudispina	93	13	Strombidium_caudispina	93	13	Strombidium_caudispina	91	13
SRR35279759.270728	Askenasia_sp.	100	18	Askenasia_sp.	100	18	Askenasia_sp.	100	18	Askenasia_sp.	100	18
SRR35279761.23274	Rimostrombidium_sp.	100	12	Rimostrombidium_sp.	100	12	Rimostrombidium_sp.	100	12	Rimostrombidium_sp.	100	12
SRR35279788.18420	Strombidium_caudispina	85	142	Strombidium_caudispina	91	142	Strombidium_caudispina	91	142	Strombidium_caudispina	86	142
SRR35279758.62063	Askenasia_sp.	100	12	Askenasia_sp.	100	12	Askenasia_sp.	100	12	Askenasia_sp.	100	12
SRR35279780.46908	Rimostrombidium_sp.	100	19	Rimostrombidium_sp.	100	19	Rimostrombidium_sp.	100	19	Rimostrombidium_sp.	99	19
SRR35279731.208302	Rimostrombidium_sp.	90	37	Rimostrombidium_sp.	100	37	Rimostrombidium_sp.	100	37	Rimostrombidium_sp.	89	37
SRR35279731.222607	Strombidium_caudispina	81	37	Strombidium_caudispina	85	37	Strombidium_caudispina	85	37	Strombidium_caudispina	81	37
SRR35279790.245669	Strombidium_caudispina	91	17	Strombidium_caudispina	90	17	Strombidium_caudispina	90	17	Strombidium_caudispina	89	17
SRR35279733.497838	Rimostrombidium_sp.	100	51	Rimostrombidium_sp.	100	51	Rimostrombidium_sp.	100	51	Rimostrombidium_sp.	100	51
SRR35279733.101934	Askenasia_sp.	100	18	Askenasia_sp.	100	18	Askenasia_sp.	100	18	Askenasia_sp.	97	18
SRR35279731.200005	Strombidium_unclassified	83	17	Strombidium_unclassified	90	17	Strombidium_unclassified	90	17	Strombidium_unclassified	88	17
SRR35279790.253461	Strombidium_caudispina	97	21	Strombidium_caudispina	98	21	Strombidium_caudispina	98	21	Strombidium_caudispina	98	21
SRR35279789.99760	Strombidium_caudispina	98	16	Strombidium_caudispina	98	16	Strombidium_caudispina	98	16	Strombidium_caudispina	96	16
SRR35279787.140261	Rimostrombidium_sp.	100	69	Rimostrombidium_sp.	100	69	Rimostrombidium_sp.	100	69	Rimostrombidium_sp.	100	69
SRR35279800.104953	Rimostrombidium_sp.	96	45	Rimostrombidium_sp.	100	45	Rimostrombidium_sp.	100	45	Rimostrombidium_sp.	95	45
SRR35279786.98163	Strombidium_caudispina	94	12	Strombidium_caudispina	95	12	Strombidium_caudispina	95	12	Strombidium_caudispina	95	12
SRR35279790.59667	Strombidium_caudispina	96	16	Strombidium_caudispina	98	16	Strombidium_caudispina	98	16	Strombidium_caudispina	97	16
SRR35279731.76153	Strombidium_caudispina	88	16	Strombidium_caudispina	97	16	Strombidium_caudispina	97	16	Strombidium_caudispina	96	16
SRR35279790.202995	Strombidium_caudispina	81	126	Strombidium_caudispina	99	126	Strombidium_caudispina	99	126	Strombidium_caudispina	99	126
SRR35279759.327812	Rimostrombidium_sp.	100	34	Rimostrombidium_sp.	100	34	Rimostrombidium_sp.	100	34	Rimostrombidium_sp.	100	34
SRR35279759.470402	Rimostrombidium_sp.	100	206	Rimostrombidium_sp.	100	206	Rimostrombidium_sp.	100	206	Rimostrombidium_sp.	100	206
SRR35279795.213156	Rimostrombidium_sp.	100	36	Rimostrombidium_sp.	100	36	Rimostrombidium_sp.	100	36	Rimostrombidium_sp.	100	36
SRR35279731.40520	Strombidium_caudispina	80	61	Strombidium_caudispina	93	61	Strombidium_caudispina	93	61	Strombidium_caudispina	81	61
SRR35279794.9274	Rimostrombidium_sp.	100	20	Rimostrombidium_sp.	100	20	Rimostrombidium_sp.	100	20	Rimostrombidium_sp.	100	20
SRR35279786.180391	Strombidium_caudispina	85	88	Strombidium_caudispina	92	88	Strombidium_caudispina	92	88	Strombidium_caudispina	91	88
SRR35279742.54801	Askenasia_sp.	100	26	Askenasia_sp.	100	26	Askenasia_sp.	100	26	Askenasia_sp.	96	26
SRR35279759.18750	Rimostrombidium_sp.	100	37	Rimostrombidium_sp.	100	37	Rimostrombidium_sp.	100	37	Rimostrombidium_sp.	100	37
SRR35279743.95572	Rimostrombidium_sp.	100	126	Rimostrombidium_sp.	100	126	Rimostrombidium_sp.	100	126	Rimostrombidium_sp.	100	126
SRR35279779.51882	Askenasia_sp.	100	15	Askenasia_sp.	100	15	Askenasia_sp.	100	15	Askenasia_sp.	99	15
SRR35279743.17166	Rimostrombidium_sp.	94	109	Rimostrombidium_sp.	98	109	Rimostrombidium_sp.	98	109	Rimostrombidium_sp.	95	109
SRR35279731.133216	Rimostrombidium_sp.	100	50	Rimostrombidium_sp.	100	50	Rimostrombidium_sp.	100	50	Rimostrombidium_sp.	100	50
SRR35279791.144434	Askenasia_sp.	100	13	Askenasia_sp.	100	13	Askenasia_sp.	100	13	Askenasia_sp.	100	13
SRR35279795.71278	Askenasia_sp.	100	25	Askenasia_sp.	100	25	Askenasia_sp.	100	25	Askenasia_sp.	97	25
SRR35279794.190480	Strombidium_sp.	100	161	Strombidium_sp.	100	161	Strombidium_sp.	100	161	Strombidium_sp.	98	161
SRR35279795.160213	Rimostrombidium_sp.	100	131	Rimostrombidium_sp.	100	131	Rimostrombidium_sp.	100	131	Rimostrombidium_sp.	100	131
SRR35279759.107376	Rimostrombidium_sp.	100	32	Rimostrombidium_sp.	100	32	Rimostrombidium_sp.	100	32	Rimostrombidium_sp.	100	32
SRR35279744.240648	Askenasia_sp.	100	2276	Askenasia_sp.	100	2276	Askenasia_sp.	100	2276	Askenasia_sp.	100	2276
SRR35279795.31290	Rimostrombidium_sp.	100	13	Rimostrombidium_sp.	100	13	Rimostrombidium_sp.	100	13	Rimostrombidium_sp.	100	13
SRR35279792.133179	Strombidium_caudispina	95	28	Strombidium_caudispina	96	28	Strombidium_caudispina	96	28	Strombidium_caudispina	96	28
SRR35279759.363164	Urotricha_sp.	93	228	Urotricha_sp.	100	228	Urotricha_sp.	100	228	Urotricha_sp.	98	228
SRR35279744.393558	Rimostrombidium_sp.	99	18	Rimostrombidium_sp.	100	18	Rimostrombidium_sp.	100	18	Rimostrombidium_sp.	99	18
SRR35279731.213473	Rimostrombidium_sp.	90	18	Rimostrombidium_sp.	100	18	Rimostrombidium_sp.	100	18	Rimostrombidium_sp.	89	18
SRR35279731.67289	Strombidium_caudispina	93	171	Strombidium_caudispina	99	171	Strombidium_caudispina	99	171	Strombidium_caudispina	99	171
SRR35279731.226508	Strombidium_caudispina	85	126	Strombidium_caudispina	91	126	Strombidium_caudispina	91	126	Strombidium_caudispina	86	126
SRR35279776.299845	Askenasia_sp.	100	27	Askenasia_sp.	100	27	Askenasia_sp.	100	27	Askenasia_sp.	99	27
SRR35279731.121069	Strombidium_paracapitatum	90	30	Strombidium_paracapitatum	93	30	Strombidium_paracapitatum	93	30	Strombidium_paracapitatum	84	30
SRR35279786.28706	Tintinnopsis_urnula	96	8	Tintinnopsis_urnula	100	8	Tintinnopsis_urnula	100	8	Tintinnopsis_urnula	98	8
SRR35279731.96274	Rimostrombidium_sp.	100	43	Rimostrombidium_sp.	100	43	Rimostrombidium_sp.	100	43	Rimostrombidium_sp.	100	43
SRR35279731.178392	Rimostrombidium_sp.	100	56	Rimostrombidium_sp.	100	56	Rimostrombidium_sp.	100	56	Rimostrombidium_sp.	100	56
SRR35279780.22563	Strombidium_sp.	99	46	Strombidium_sp.	100	46	Strombidium_sp.	100	46	Strombidium_sp.	99	46
SRR35279777.81050	Strombidium_caudispina	97	24	Strombidium_caudispina	98	24	Strombidium_caudispina	98	24	Strombidium_caudispina	98	24
SRR35279780.140865	Tintinnopsis_urnula	100	12	Tintinnopsis_urnula	100	12	Tintinnopsis_urnula	100	12	Tintinnopsis_urnula	100	12
SRR35279758.103429	Askenasia_sp.	100	6764	Askenasia_sp.	100	6764	Askenasia_sp.	100	6764	Askenasia_sp.	100	6764
SRR35279791.40282	Strombidium_caudispina	80	95	Strombidium_caudispina	93	95	Strombidium_caudispina	93	95	Strombidium_caudispina	81	95
SRR35279731.236419	Rimostrombidium_sp.	100	99	Rimostrombidium_sp.	100	99	Rimostrombidium_sp.	100	99	Rimostrombidium_sp.	100	99
SRR35279790.98043	Strombidium_caudispina	84	12	Strombidium_caudispina	87	12	Strombidium_caudispina	87	12	Strombidium_caudispina	84	12
SRR35279795.91907	Rimostrombidium_sp.	96	119	Rimostrombidium_sp.	100	119	Rimostrombidium_sp.	100	119	Rimostrombidium_sp.	96	119
SRR35279795.172439	Strombidium_caudispina	92	49	Strombidium_caudispina	100	49	Strombidium_caudispina	100	49	Strombidium_caudispina	100	49
SRR35279780.65125	Rimostrombidium_sp.	88	22	Rimostrombidium_sp.	92	22	Rimostrombidium_sp.	92	22	Rimostrombidium_sp.	87	22
SRR35279733.120041	Askenasia_sp.	100	80	Askenasia_sp.	100	80	Askenasia_sp.	100	80	Askenasia_sp.	100	80
SRR35279733.369556	Askenasia_sp.	96	96	Askenasia_sp.	95	96	Askenasia_sp.	95	96	Askenasia_sp.	96	96
SRR35279780.62840	Rimostrombidium_sp.	86	109	Rimostrombidium_sp.	100	109	Rimostrombidium_sp.	100	109	Rimostrombidium_sp.	83	109
SRR35279794.162626	Askenasia_sp.	100	14	Askenasia_sp.	100	14	Askenasia_sp.	100	14	Askenasia_sp.	97	14
SRR35279795.151343	Rimostrombidium_sp.	96	141	Rimostrombidium_sp.	100	141	Rimostrombidium_sp.	100	141	Rimostrombidium_sp.	96	141
SRR35279731.120349	Tintinnopsis_urnula	83	126	Tintinnopsis_urnula	91	126	Tintinnopsis_urnula	91	126	Tintinnopsis_urnula	81	126
SRR35279798.64747	Urotricha_sp.	100	35	Urotricha_sp.	100	35	Urotricha_sp.	100	35	Urotricha_sp.	100	35
SRR35279731.86136	Rimostrombidium_sp.	100	201	Rimostrombidium_sp.	100	201	Rimostrombidium_sp.	100	201	Rimostrombidium_sp.	100	201
SRR35279781.12191	Rimostrombidium_sp.	100	6	Rimostrombidium_sp.	100	6	Rimostrombidium_sp.	100	6	Rimostrombidium_sp.	100	6
SRR35279782.135771	Strombidinopsidae_unclassified	80	17	Strombidinopsidae_unclassified	86	17	Strombidinopsidae_unclassified	86	17	Strombidinopsidae_unclassified	80	17
SRR35279778.102507	Rimostrombidium_sp.	100	64	Rimostrombidium_sp.	100	64	Rimostrombidium_sp.	100	64	Rimostrombidium_sp.	100	64
SRR35279790.129891	Rimostrombidium_sp.	100	52	Rimostrombidium_sp.	100	52	Rimostrombidium_sp.	100	52	Rimostrombidium_sp.	100	52
SRR35279778.215411	Rimostrombidium_sp.	100	524	Rimostrombidium_sp.	100	524	Rimostrombidium_sp.	100	524	Rimostrombidium_sp.	100	524
SRR35279762.230730	Askenasia_sp.	100	20228	Askenasia_sp.	100	20228	Askenasia_sp.	100	20228	Askenasia_sp.	100	20228
SRR35279741.169263	Rimostrombidium_sp.	100	119	Rimostrombidium_sp.	100	119	Rimostrombidium_sp.	100	119	Rimostrombidium_sp.	100	119
SRR35279778.19769	Tintinnopsis_urnula	99	18	Tintinnopsis_urnula	99	18	Tintinnopsis_urnula	98	18	Tintinnopsis_urnula	94	18
SRR35279731.93472	Rimostrombidium_sp.	99	55	Rimostrombidium_sp.	100	55	Rimostrombidium_sp.	100	55	Rimostrombidium_sp.	100	55
SRR35279795.24580	Rimostrombidium_sp.	100	94	Rimostrombidium_sp.	100	94	Rimostrombidium_sp.	100	94	Rimostrombidium_sp.	100	94
SRR35279731.207663	Tintinnopsis_urnula	99	12	Tintinnopsis_urnula	100	12	Tintinnopsis_urnula	99	12	Tintinnopsis_urnula	99	12
SRR35279731.245740	Strombidium_caudispina	89	12	Strombidium_caudispina	90	12	Strombidium_caudispina	90	12	Strombidium_caudispina	90	12
SRR35279791.131240	Strombidium_caudispina	99	21	Strombidium_caudispina	99	21	Strombidium_caudispina	99	21	Strombidium_caudispina	99	21
SRR35279791.130138	Strombidium_caudispina	88	19	Strombidium_caudispina	94	19	Strombidium_caudispina	94	19	Strombidium_caudispina	93	19
SRR35279794.34787	Strombidium_unclassified	83	14	Strombidium_unclassified	94	14	Strombidium_unclassified	94	14	Strombidium_unclassified	86	14
SRR35279797.61395	Strombidiidae_unclassified	96	98	Strombidiidae_unclassified	99	98	Strombidiidae_unclassified	99	98	Strombidiidae_unclassified	100	98
SRR35279744.350230	Askenasia_sp.	100	51	Askenasia_sp.	100	51	Askenasia_sp.	100	51	Askenasia_sp.	99	51
SRR35279746.44675	Askenasia_sp.	100	15	Askenasia_sp.	100	15	Askenasia_sp.	100	15	Askenasia_sp.	100	15
SRR35279790.250049	Strombidium_caudispina	98	16	Strombidium_caudispina	98	16	Strombidium_caudispina	98	16	Strombidium_caudispina	98	16
SRR35279731.163507	Tintinnopsis_urnula	97	49	Tintinnopsis_urnula	99	49	Tintinnopsis_urnula	99	49	Tintinnopsis_urnula	96	49
SRR35279756.87889	Strombidiidae_unclassified	91	30	Strombidiidae_unclassified	100	30	Strombidiidae_unclassified	99	30	Strombidiidae_unclassified	100	30
SRR35279733.416092	Urotricha_sp.	100	63	Urotricha_sp.	100	63	Urotricha_sp.	100	63	Urotricha_sp.	100	63
SRR35279792.78806	Strombidium_caudispina	99	19	Strombidium_caudispina	99	19	Strombidium_caudispina	99	19	Strombidium_caudispina	99	19
SRR35279728.170178	Strombidium_caudispina	96	14	Strombidium_caudispina	95	14	Strombidium_caudispina	95	14	Strombidium_caudispina	95	14
SRR35279731.124605	Tintinnopsis_urnula	86	41	Tintinnopsis_urnula	96	41	Tintinnopsis_urnula	96	41	Tintinnopsis_urnula	95	41
SRR35279731.111689	Rimostrombidium_sp.	100	20	Rimostrombidium_sp.	100	20	Rimostrombidium_sp.	100	20	Rimostrombidium_sp.	100	20
SRR35279790.209659	Strombidium_caudispina	99	21	Strombidium_caudispina	99	21	Strombidium_caudispina	99	21	Strombidium_caudispina	99	21
SRR35279795.84052	Askenasia_sp.	100	22	Askenasia_sp.	100	22	Askenasia_sp.	100	22	Askenasia_sp.	94	22
SRR35279795.122464	Strombidium_caudispina	90	41	Strombidium_caudispina	99	41	Strombidium_caudispina	99	41	Strombidium_caudispina	99	41
SRR35279731.182629	Rimostrombidium_sp.	87	15	Rimostrombidium_sp.	88	15	Rimostrombidium_sp.	88	15	Rimostrombidium_sp.	85	15
SRR35279765.93887	Askenasia_sp.	100	98	Askenasia_sp.	100	98	Askenasia_sp.	100	98	Askenasia_sp.	100	98
SRR35279792.178877	Strombidium_caudispina	99	13	Strombidium_caudispina	99	13	Strombidium_caudispina	99	13	Strombidium_caudispina	99	13
SRR35279744.437755	Rimostrombidium_sp.	100	15	Rimostrombidium_sp.	100	15	Rimostrombidium_sp.	100	15	Rimostrombidium_sp.	99	15
SRR35279743.126931	Rimostrombidium_sp.	100	88	Rimostrombidium_sp.	100	88	Rimostrombidium_sp.	100	88	Rimostrombidium_sp.	100	88
SRR35279790.84257	Rimostrombidium_sp.	89	633	Rimostrombidium_sp.	98	633	Rimostrombidium_sp.	98	633	Rimostrombidium_sp.	89	633
SRR35279790.147839	Strombidium_caudispina	96	43	Strombidium_caudispina	95	43	Strombidium_caudispina	95	43	Strombidium_caudispina	95	43
SRR35279798.144352	Askenasia_sp.	100	14	Askenasia_sp.	100	14	Askenasia_sp.	100	14	Askenasia_sp.	99	14
SRR35279730.153790	Strombidium_paracapitatum	92	105	Strombidium_paracapitatum	96	105	Strombidium_paracapitatum	96	105	Strombidium_paracapitatum	80	105
SRR35279758.26898	Askenasia_sp.	100	6489	Askenasia_sp.	100	6489	Askenasia_sp.	100	6489	Askenasia_sp.	100	6489
SRR35279758.958	Askenasia_sp.	100	108	Askenasia_sp.	100	108	Askenasia_sp.	100	108	Askenasia_sp.	100	108
SRR35279765.408741	Askenasia_sp.	100	27	Askenasia_sp.	100	27	Askenasia_sp.	100	27	Askenasia_sp.	97	27
SRR35279729.144088	Tintinnopsis_urnula	99	52	Tintinnopsis_urnula	99	52	Tintinnopsis_urnula	100	52	Tintinnopsis_urnula	98	52
SRR35279758.105054	Askenasia_sp.	99	498	Askenasia_sp.	100	498	Askenasia_sp.	100	498	Askenasia_sp.	99	498
SRR35279759.68582	Rimostrombidium_sp.	100	14	Rimostrombidium_sp.	100	14	Rimostrombidium_sp.	100	14	Rimostrombidium_sp.	100	14
SRR35279731.116944	Tintinnopsis_urnula	99	12	Tintinnopsis_urnula	100	12	Tintinnopsis_urnula	99	12	Tintinnopsis_urnula	99	12
SRR35279747.28013	Hexasterias_problematica	90	335	Hexasterias_problematica	90	335	Hexasterias_problematica	90	335	Hexasterias_problematica	89	335
SRR35279759.379877	Rimostrombidium_sp.	100	51	Rimostrombidium_sp.	100	51	Rimostrombidium_sp.	100	51	Rimostrombidium_sp.	100	51
SRR35279731.166663	Tintinnopsis_urnula	99	52	Tintinnopsis_urnula	99	52	Tintinnopsis_urnula	100	52	Tintinnopsis_urnula	98	52
SRR35279784.25884	Spirotrachelostyla_tani	96	229	Spirotrachelostyla_tani	98	229	Spirotrachelostyla_tani	98	229	Spirotrachelostyla_tani	97	229
SRR35279731.84847	Strombidium_sp.	100	27	Strombidium_sp.	100	27	Strombidium_sp.	100	27	Strombidium_sp.	100	27
SRR35279788.103358	Strombidiidae_unclassified	83	13	Strombidiidae_unclassified	100	13	Strombidiidae_unclassified	87	13	Strombidiidae_unclassified	98	13
SRR35279759.431327	Rimostrombidium_sp.	100	240	Rimostrombidium_sp.	100	240	Rimostrombidium_sp.	100	240	Rimostrombidium_sp.	100	240
SRR35279757.13800	Rimostrombidium_sp.	99	12	Rimostrombidium_sp.	100	12	Rimostrombidium_sp.	100	12	Rimostrombidium_sp.	99	12
SRR35279742.71177	Rimostrombidium_sp.	100	71	Rimostrombidium_sp.	100	71	Rimostrombidium_sp.	100	71	Rimostrombidium_sp.	100	71
SRR35279788.107714	Strombidium_caudispina	95	12	Strombidium_caudispina	96	12	Strombidium_caudispina	96	12	Strombidium_caudispina	96	12
SRR35279746.211784	Rimostrombidium_sp.	100	53	Rimostrombidium_sp.	100	53	Rimostrombidium_sp.	100	53	Rimostrombidium_sp.	100	53
SRR35279759.138197	Rimostrombidium_sp.	100	109	Rimostrombidium_sp.	100	109	Rimostrombidium_sp.	100	109	Rimostrombidium_sp.	100	109
SRR35279759.337689	Rimostrombidium_sp.	100	74	Rimostrombidium_sp.	100	74	Rimostrombidium_sp.	100	74	Rimostrombidium_sp.	100	74
SRR35279735.1236	Askenasia_sp.	100	19	Askenasia_sp.	100	19	Askenasia_sp.	100	19	Askenasia_sp.	100	19
SRR35279790.4074	Strombidium_caudispina	98	117	Strombidium_caudispina	99	117	Strombidium_caudispina	99	117	Strombidium_caudispina	99	117
SRR35279735.14119	Urotricha_sp.	100	12	Urotricha_sp.	100	12	Urotricha_sp.	100	12	Urotricha_sp.	99	12
SRR35279743.43118	Askenasia_sp.	100	15	Askenasia_sp.	100	15	Askenasia_sp.	100	15	Askenasia_sp.	100	15
SRR35279791.6551	Askenasia_sp.	100	14	Askenasia_sp.	100	14	Askenasia_sp.	100	14	Askenasia_sp.	100	14
SRR35279795.165578	Rimostrombidium_sp.	100	71	Rimostrombidium_sp.	100	71	Rimostrombidium_sp.	100	71	Rimostrombidium_sp.	100	71
SRR35279743.53982	Rimostrombidium_sp.	100	169225	Rimostrombidium_sp.	100	169225	Rimostrombidium_sp.	100	169225	Rimostrombidium_sp.	100	169225
SRR35279786.183646	Strombidium_caudispina	88	17	Strombidium_caudispina	95	17	Strombidium_caudispina	95	17	Strombidium_caudispina	95	17
SRR35279725.19207	Strombidium_caudispina	83	58	Strombidium_caudispina	99	58	Strombidium_caudispina	99	58	Strombidium_caudispina	98	58
SRR35279731.247774	Rimostrombidium_sp.	99	60	Rimostrombidium_sp.	100	60	Rimostrombidium_sp.	100	60	Rimostrombidium_sp.	100	60
SRR35279744.290646	Askenasia_sp.	100	2	Askenasia_sp.	100	2	Askenasia_sp.	100	2	Askenasia_sp.	98	2
SRR35279792.33689	Pleurostomatida_unclassified	99	13	Pleurostomatida_unclassified	98	13	Pleurostomatida_unclassified	98	13	Pleurostomatida_unclassified	93	13
SRR35279733.328465	Helicostomella_subulata	100	118	Helicostomella_subulata	100	118	Helicostomella_subulata	100	118	Helicostomella_subulata	100	118
SRR35279741.111581	Rimostrombidium_sp.	100	591	Rimostrombidium_sp.	100	591	Rimostrombidium_sp.	100	591	Rimostrombidium_sp.	100	591
SRR35279751.6803	Askenasia_sp.	81	49	Askenasia_sp.	89	49	Askenasia_sp.	89	49	Askenasia_sp.	81	49
SRR35279789.179886	Strombidiidae_unclassified	80	35	Strombidiidae_unclassified	100	35	Strombidiidae_unclassified	83	35	Strombidiidae_unclassified	100	35
SRR35279787.252045	Rimostrombidium_sp.	100	28	Rimostrombidium_sp.	100	28	Rimostrombidium_sp.	100	28	Rimostrombidium_sp.	100	28
SRR35279759.200733	Rimostrombidium_sp.	100	114	Rimostrombidium_sp.	100	114	Rimostrombidium_sp.	100	114	Rimostrombidium_sp.	100	114
SRR35279722.89227	Cyclidium_glaucoma	98	13	Cyclidium_glaucoma	99	13	Cyclidium_glaucoma	99	13	Cyclidium_glaucoma	80	13
SRR35279744.81590	Askenasia_sp.	100	40	Askenasia_sp.	100	40	Askenasia_sp.	100	40	Askenasia_sp.	99	40
SRR35279790.10855	Rimostrombidium_sp.	99	26	Rimostrombidium_sp.	100	26	Rimostrombidium_sp.	100	26	Rimostrombidium_sp.	99	26
SRR35279730.25314	Strombidium_sp.	100	14	Strombidium_sp.	100	14	Strombidium_sp.	100	14	Strombidium_sp.	98	14
SRR35279734.482361	Rimostrombidium_sp.	100	113	Rimostrombidium_sp.	100	113	Rimostrombidium_sp.	100	113	Rimostrombidium_sp.	100	113
SRR35279759.5111	Rimostrombidium_sp.	100	38	Rimostrombidium_sp.	100	38	Rimostrombidium_sp.	100	38	Rimostrombidium_sp.	100	38
SRR35279731.8850	Strombidium_caudispina	81	46	Strombidium_caudispina	85	46	Strombidium_caudispina	85	46	Strombidium_caudispina	81	46
SRR35279766.88300	Rimostrombidium_sp.	100	4	Rimostrombidium_sp.	100	4	Rimostrombidium_sp.	100	4	Rimostrombidium_sp.	100	4
SRR35279732.54920	Askenasia_sp.	100	15	Askenasia_sp.	100	15	Askenasia_sp.	100	15	Askenasia_sp.	100	15
SRR35279733.637497	Urotricha_sp.	100	22	Urotricha_sp.	100	22	Urotricha_sp.	100	22	Urotricha_sp.	97	22
SRR35279741.188078	Hexasterias_problematica	95	92	Hexasterias_problematica	94	92	Hexasterias_problematica	94	92	Hexasterias_problematica	94	92
SRR35279744.215904	Askenasia_sp.	100	14	Askenasia_sp.	100	14	Askenasia_sp.	100	14	Askenasia_sp.	99	14
SRR35279787.238736	Rimostrombidium_sp.	100	65	Rimostrombidium_sp.	100	65	Rimostrombidium_sp.	100	65	Rimostrombidium_sp.	100	65
SRR35279735.288225	Strombidium_sp.	95	204	Strombidium_sp.	96	204	Strombidium_sp.	96	204	Strombidium_sp.	96	204
SRR35279788.41855	Strombidium_caudispina	88	12	Strombidium_caudispina	90	12	Strombidium_caudispina	90	12	Strombidium_caudispina	87	12
SRR35279778.246428	Tintinnopsis_urnula	99	22	Tintinnopsis_urnula	100	22	Tintinnopsis_urnula	99	22	Tintinnopsis_urnula	99	22
SRR35279774.6151	Rimostrombidium_sp.	98	5232	Rimostrombidium_sp.	100	5232	Rimostrombidium_sp.	100	5232	Rimostrombidium_sp.	98	5232
SRR35279759.411165	Rimostrombidium_sp.	100	117	Rimostrombidium_sp.	100	117	Rimostrombidium_sp.	100	117	Rimostrombidium_sp.	100	117
SRR35279731.213229	Rimostrombidium_sp.	98	15	Rimostrombidium_sp.	99	15	Rimostrombidium_sp.	99	15	Rimostrombidium_sp.	98	15
SRR35279794.161420	Rimostrombidium_sp.	99	12	Rimostrombidium_sp.	100	12	Rimostrombidium_sp.	100	12	Rimostrombidium_sp.	99	12
SRR35279733.230530	Tunicothrix_sp.	96	29	Tunicothrix_sp.	96	29	Tunicothrix_sp.	96	29	Tunicothrix_sp.	95	29
SRR35279769.60949	Tunicothrix_sp.	96	30	Tunicothrix_sp.	96	30	Tunicothrix_sp.	96	30	Tunicothrix_sp.	95	30
SRR35279726.75331	Strombidium_caudispina	83	41	Strombidium_caudispina	89	41	Strombidium_caudispina	89	41	Strombidium_caudispina	89	41
SRR35279727.49202	Strombidium_caudispina	98	116	Strombidium_caudispina	98	116	Strombidium_caudispina	98	116	Strombidium_caudispina	98	116
SRR35279731.137647	Rimostrombidium_sp.	85	15	Rimostrombidium_sp.	85	15	Rimostrombidium_sp.	85	15	Rimostrombidium_sp.	81	15
SRR35279788.52682	Strombidium_caudispina	84	247	Strombidium_caudispina	89	247	Strombidium_caudispina	89	247	Strombidium_caudispina	87	247
SRR35279794.248250	Strombidium_paracapitatum	100	27	Strombidium_paracapitatum	100	27	Strombidium_paracapitatum	100	27	Strombidium_paracapitatum	83	27
SRR35279759.50586	Rimostrombidium_sp.	99	15	Rimostrombidium_sp.	100	15	Rimostrombidium_sp.	100	15	Rimostrombidium_sp.	99	15
SRR35279795.213718	Rimostrombidium_sp.	100	75	Rimostrombidium_sp.	100	75	Rimostrombidium_sp.	100	75	Rimostrombidium_sp.	100	75
SRR35279776.452979	Askenasia_sp.	100	427	Askenasia_sp.	100	427	Askenasia_sp.	100	427	Askenasia_sp.	100	427
SRR35279794.86713	Rimostrombidium_sp.	99	20	Rimostrombidium_sp.	100	20	Rimostrombidium_sp.	100	20	Rimostrombidium_sp.	98	20
SRR35279743.102100	Urotricha_sp.	82	25	Urotricha_sp.	100	25	Urotricha_sp.	100	25	Urotricha_sp.	100	25
SRR35279735.107213	Aspidisca_fusca	100	14	Aspidisca_fusca	100	14	Aspidisca_fusca	100	14	Aspidisca_fusca	100	14
SRR35279719.90136	Rimostrombidium_sp.	99	12	Rimostrombidium_sp.	99	12	Rimostrombidium_sp.	99	12	Rimostrombidium_sp.	99	12
SRR35279792.198816	Rimostrombidium_sp.	100	14	Rimostrombidium_sp.	99	14	Rimostrombidium_sp.	99	14	Rimostrombidium_sp.	100	14
SRR35279789.48429	Strombidium_caudispina	91	14	Strombidium_caudispina	94	14	Strombidium_caudispina	94	14	Strombidium_caudispina	92	14
SRR35279772.11631	Tintinnopsis_urnula	100	15	Tintinnopsis_urnula	100	15	Tintinnopsis_urnula	100	15	Tintinnopsis_urnula	100	15
SRR35279777.120637	Strombidium_caudispina	95	39	Strombidium_caudispina	96	39	Strombidium_caudispina	96	39	Strombidium_caudispina	96	39
SRR35279790.128325	Strombidium_caudispina	91	16	Strombidium_caudispina	93	16	Strombidium_caudispina	93	16	Strombidium_caudispina	94	16
SRR35279790.44972	Strombidium_caudispina	97	19	Strombidium_caudispina	97	19	Strombidium_caudispina	97	19	Strombidium_caudispina	97	19
SRR35279792.271027	Strombidium_caudispina	96	12	Strombidium_caudispina	97	12	Strombidium_caudispina	97	12	Strombidium_caudispina	97	12
SRR35279731.92271	Strombidium_caudispina	95	27	Strombidium_caudispina	97	27	Strombidium_caudispina	97	27	Strombidium_caudispina	97	27
SRR35279788.46643	Tintinnopsis_urnula	100	41	Tintinnopsis_urnula	100	41	Tintinnopsis_urnula	100	41	Tintinnopsis_urnula	99	41
SRR35279731.118923	Rimostrombidium_sp.	100	103	Rimostrombidium_sp.	100	103	Rimostrombidium_sp.	100	103	Rimostrombidium_sp.	100	103
SRR35279765.254245	Askenasia_sp.	100	14	Askenasia_sp.	100	14	Askenasia_sp.	100	14	Askenasia_sp.	100	14
SRR35279741.45446	Rimostrombidium_sp.	89	15	Rimostrombidium_sp.	99	15	Rimostrombidium_sp.	99	15	Rimostrombidium_sp.	87	15
SRR35279791.79939	Strombidium_caudispina	91	26	Strombidium_caudispina	93	26	Strombidium_caudispina	93	26	Strombidium_caudispina	94	26
SRR35279731.90554	Rimostrombidium_sp.	99	56	Rimostrombidium_sp.	100	56	Rimostrombidium_sp.	100	56	Rimostrombidium_sp.	99	56
SRR35279777.134007	Strombidium_sp.	100	27	Strombidium_sp.	100	27	Strombidium_sp.	100	27	Strombidium_sp.	98	27
SRR35279778.61216	Tintinnopsis_urnula	99	42	Tintinnopsis_urnula	100	42	Tintinnopsis_urnula	99	42	Tintinnopsis_urnula	83	42
SRR35279792.84262	Rimostrombidium_sp.	100	21	Rimostrombidium_sp.	100	21	Rimostrombidium_sp.	100	21	Rimostrombidium_sp.	100	21
SRR35279743.132026	Urotricha_sp.	82	27	Urotricha_sp.	100	27	Urotricha_sp.	100	27	Urotricha_sp.	100	27
SRR35279795.156102	Rimostrombidium_sp.	98	119	Rimostrombidium_sp.	100	119	Rimostrombidium_sp.	100	119	Rimostrombidium_sp.	98	119
SRR35279795.68679	Strombidium_caudispina	99	24	Strombidium_caudispina	98	24	Strombidium_caudispina	98	24	Strombidium_caudispina	98	24
SRR35279780.117920	Strombidium_paracapitatum	90	15	Strombidium_paracapitatum	99	15	Strombidium_paracapitatum	99	15	Strombidium_paracapitatum	84	15
SRR35279795.97736	Rimostrombidium_sp.	99	21	Rimostrombidium_sp.	100	21	Rimostrombidium_sp.	100	21	Rimostrombidium_sp.	99	21
SRR35279789.105966	Askenasia_sp.	94	14	Askenasia_sp.	98	14	Askenasia_sp.	98	14	Askenasia_sp.	97	14
SRR35279738.20340	Askenasia_sp.	100	303	Askenasia_sp.	100	303	Askenasia_sp.	100	303	Askenasia_sp.	97	303
SRR35279750.239961	Askenasia_sp.	100	128	Askenasia_sp.	100	128	Askenasia_sp.	100	128	Askenasia_sp.	100	128
SRR35279746.231478	Askenasia_sp.	99	14	Askenasia_sp.	99	14	Askenasia_sp.	99	14	Askenasia_sp.	98	14
SRR35279744.445004	Askenasia_sp.	99	14	Askenasia_sp.	99	14	Askenasia_sp.	99	14	Askenasia_sp.	98	14
SRR35279788.86572	Strombidium_caudispina	95	25	Strombidium_caudispina	95	25	Strombidium_caudispina	95	25	Strombidium_caudispina	93	25
SRR35279778.203100	Strombidium_caudispina	99	14	Strombidium_caudispina	98	14	Strombidium_caudispina	98	14	Strombidium_caudispina	98	14
SRR35279731.49027	Tintinnopsis_urnula	100	12	Tintinnopsis_urnula	100	12	Tintinnopsis_urnula	100	12	Tintinnopsis_urnula	100	12
SRR35279735.94458	Strombidiidae_unclassified	99	16	Strombidiidae_unclassified	100	16	Strombidiidae_unclassified	87	16	Strombidiidae_unclassified	94	16
SRR35279733.55954	Askenasia_sp.	100	67	Askenasia_sp.	100	67	Askenasia_sp.	100	67	Askenasia_sp.	100	67
SRR35279730.140321	Tintinnopsis_urnula	100	14	Tintinnopsis_urnula	100	14	Tintinnopsis_urnula	100	14	Tintinnopsis_urnula	100	14
SRR35279794.180403	Strombidium_caudispina	87	39	Strombidium_caudispina	97	39	Strombidium_caudispina	97	39	Strombidium_caudispina	97	39
SRR35279790.34764	Strombidium_caudispina	92	14	Strombidium_caudispina	99	14	Strombidium_caudispina	99	14	Strombidium_caudispina	99	14
SRR35279793.140337	Strombidium_unclassified	83	13	Strombidium_unclassified	90	13	Strombidium_unclassified	90	13	Strombidium_unclassified	88	13
SRR35279731.167374	Strombidium_caudispina	87	87	Strombidium_caudispina	98	87	Strombidium_caudispina	98	87	Strombidium_caudispina	94	87
SRR35279758.14749	Askenasia_sp.	100	46	Askenasia_sp.	100	46	Askenasia_sp.	100	46	Askenasia_sp.	96	46
SRR35279759.107558	Rimostrombidium_sp.	100	47	Rimostrombidium_sp.	100	47	Rimostrombidium_sp.	100	47	Rimostrombidium_sp.	100	47
SRR35279743.267182	Rimostrombidium_sp.	100	6	Rimostrombidium_sp.	100	6	Rimostrombidium_sp.	100	6	Rimostrombidium_sp.	100	6
SRR35279741.9829	Rimostrombidium_sp.	100	5	Rimostrombidium_sp.	100	5	Rimostrombidium_sp.	100	5	Rimostrombidium_sp.	100	5
SRR35279786.236577	Parauronema_longum	86	27	Parauronema_longum	98	27	Parauronema_longum	98	27	Parauronema_longum	98	27
SRR35279791.76572	Rimostrombidium_sp.	96	27	Rimostrombidium_sp.	100	27	Rimostrombidium_sp.	100	27	Rimostrombidium_sp.	98	27
SRR35279729.266357	Rimostrombidium_sp.	100	15	Rimostrombidium_sp.	100	15	Rimostrombidium_sp.	100	15	Rimostrombidium_sp.	100	15
SRR35279790.173045	Rimostrombidium_sp.	94	18	Rimostrombidium_sp.	99	18	Rimostrombidium_sp.	100	18	Rimostrombidium_sp.	93	18
SRR35279730.261751	Strombidium_caudispina	95	138	Strombidium_caudispina	96	138	Strombidium_caudispina	96	138	Strombidium_caudispina	96	138
SRR35279790.231321	Strombidium_caudispina	83	23	Strombidium_caudispina	85	23	Strombidium_caudispina	85	23	Strombidium_caudispina	83	23
SRR35279790.24977	Strombidium_caudispina	99	12	Strombidium_caudispina	100	12	Strombidium_caudispina	100	12	Strombidium_caudispina	100	12
SRR35279792.226821	Strombidium_caudispina	98	22	Strombidium_caudispina	97	22	Strombidium_caudispina	97	22	Strombidium_caudispina	97	22
SRR35279779.34953	Tintinnopsis_urnula	98	2699	Tintinnopsis_urnula	99	2699	Tintinnopsis_urnula	97	2699	Tintinnopsis_urnula	91	2699
SRR35279744.448150	Rimostrombidium_sp.	100	77	Rimostrombidium_sp.	100	77	Rimostrombidium_sp.	100	77	Rimostrombidium_sp.	100	77
SRR35279728.6094	Tintinnopsis_urnula	97	31	Tintinnopsis_urnula	99	31	Tintinnopsis_urnula	99	31	Tintinnopsis_urnula	99	31
SRR35279778.163446	Tintinnopsis_urnula	100	23	Tintinnopsis_urnula	100	23	Tintinnopsis_urnula	100	23	Tintinnopsis_urnula	100	23
SRR35279795.228940	Tintinnopsis_urnula	99	114	Tintinnopsis_urnula	100	114	Tintinnopsis_urnula	100	114	Tintinnopsis_urnula	99	114
SRR35279731.29903	Rimostrombidium_sp.	100	38	Rimostrombidium_sp.	100	38	Rimostrombidium_sp.	100	38	Rimostrombidium_sp.	100	38
SRR35279731.63790	Tintinnopsis_urnula	100	47	Tintinnopsis_urnula	100	47	Tintinnopsis_urnula	100	47	Tintinnopsis_urnula	100	47
SRR35279731.112337	Rimostrombidium_sp.	89	236	Rimostrombidium_sp.	98	236	Rimostrombidium_sp.	98	236	Rimostrombidium_sp.	89	236
SRR35279790.110070	Strombidium_caudispina	88	12	Strombidium_caudispina	96	12	Strombidium_caudispina	96	12	Strombidium_caudispina	91	12
SRR35279791.46550	Strombidium_caudispina	93	19	Strombidium_caudispina	98	19	Strombidium_caudispina	98	19	Strombidium_caudispina	94	19
SRR35279783.10265	Aspidisca_unclassified	100	18	Aspidisca_unclassified	100	18	Aspidisca_unclassified	100	18	Aspidisca_unclassified	100	18
SRR35279735.261000	Askenasia_sp.	100	84	Askenasia_sp.	100	84	Askenasia_sp.	100	84	Askenasia_sp.	100	84
SRR35279795.38749	Rimostrombidium_sp.	100	113	Rimostrombidium_sp.	100	113	Rimostrombidium_sp.	100	113	Rimostrombidium_sp.	100	113
SRR35279790.4008	Strombidium_caudispina	88	14	Strombidium_caudispina	96	14	Strombidium_caudispina	96	14	Strombidium_caudispina	91	14
SRR35279795.247876	Strombidium_caudispina	83	14	Strombidium_caudispina	96	14	Strombidium_caudispina	96	14	Strombidium_caudispina	90	14
SRR35279795.211601	Askenasia_sp.	98	21	Askenasia_sp.	98	21	Askenasia_sp.	98	21	Askenasia_sp.	88	21
SRR35279727.87463	Tintinnopsis_urnula	98	17	Tintinnopsis_urnula	99	17	Tintinnopsis_urnula	99	17	Tintinnopsis_urnula	95	17
SRR35279731.100448	Strombidium_caudispina	96	37	Strombidium_caudispina	95	37	Strombidium_caudispina	95	37	Strombidium_caudispina	95	37
SRR35279782.110727	Spirotrachelostyla_tani	99	15	Spirotrachelostyla_tani	99	15	Spirotrachelostyla_tani	99	15	Spirotrachelostyla_tani	99	15
SRR35279780.155337	Rimostrombidium_sp.	86	70	Rimostrombidium_sp.	100	70	Rimostrombidium_sp.	100	70	Rimostrombidium_sp.	83	70
SRR35279724.176287	Strombidium_caudispina	94	12	Strombidium_caudispina	95	12	Strombidium_caudispina	95	12	Strombidium_caudispina	94	12
SRR35279777.160355	Rimostrombidium_sp.	99	50	Rimostrombidium_sp.	100	50	Rimostrombidium_sp.	100	50	Rimostrombidium_sp.	99	50
SRR35279757.20184	Rimostrombidium_sp.	100	11	Rimostrombidium_sp.	100	11	Rimostrombidium_sp.	100	11	Rimostrombidium_sp.	99	11
SRR35279786.120156	Strombidium_caudispina	96	13	Strombidium_caudispina	97	13	Strombidium_caudispina	97	13	Strombidium_caudispina	97	13
SRR35279788.116029	Strombidium_caudispina	100	17	Strombidium_caudispina	100	17	Strombidium_caudispina	100	17	Strombidium_caudispina	100	17
SRR35279790.86911	Strombidium_caudispina	96	23	Strombidium_caudispina	96	23	Strombidium_caudispina	96	23	Strombidium_caudispina	96	23
SRR35279790.80842	Strombidium_caudispina	87	33	Strombidium_caudispina	93	33	Strombidium_caudispina	93	33	Strombidium_caudispina	90	33
SRR35279791.228011	Strombidium_caudispina	95	12	Strombidium_caudispina	96	12	Strombidium_caudispina	96	12	Strombidium_caudispina	96	12
SRR35279790.28307	Strombidium_caudispina	96	12	Strombidium_caudispina	98	12	Strombidium_caudispina	98	12	Strombidium_caudispina	98	12
SRR35279731.186228	Strombidium_caudispina	98	12	Strombidium_caudispina	98	12	Strombidium_caudispina	98	12	Strombidium_caudispina	98	12
SRR35279790.150850	Strombidium_caudispina	98	13	Strombidium_caudispina	98	13	Strombidium_caudispina	98	13	Strombidium_caudispina	98	13
SRR35279791.153139	Tintinnopsis_urnula	100	26	Tintinnopsis_urnula	100	26	Tintinnopsis_urnula	99	26	Tintinnopsis_urnula	87	26

## Sheet: Table S10 - Euka02Ciliate Genus
Table S10 - Comparison of the amount of ASVs and reads of the Euka02 dataset assigned to a certain genera for each database version and the difference compared to previous database version
Genus	Baltic	ASV_v1	ASV_v2	ASV_v3	ASV_v4	ASV_diff_v1.2	ASV_diff_v1.3	ASV_diff_v2.3	ASV_diff_v1.4	ASV_diff_v3.4	reads_v1	reads_v4	reads_v2	reads_v3	reads_diff_v1.2	reads_diff_v1.3	reads_diff_v2.3	reads_diff_v1.4	reads_diff_v3.4
Cyclotrichium	TRUE	20	112	112	112	92	92	0	92	0	3882	327557	327557	327557	323675	323675	0	323675	0
Askenasia	TRUE	23	50	50	34	27	27	0	11	-16	104034	212675	254303	254303	150269	150269	0	108641	-41628
Strombidium	TRUE	1	12	12	11	11	11	0	10	-1	2000	43081	40816	40816	38816	38816	0	41081	2265
Hexasterias	FALSE	4	5	5	5	1	1	0	1	0	12358	12487	12487	12487	129	129	0	129	0
Phialina	TRUE	2	5	5	4	3	3	0	2	-1	177	521	631	631	454	454	0	344	-110
Epalxella	FALSE	0	4	4	3	4	4	0	3	-1	0	846	931	931	931	931	0	846	-85
Urotricha	TRUE	3	3	3	6	0	0	0	3	3	21796	31142	21796	21796	0	0	0	9346	9346
Pelagostrobilidium	TRUE	3	3	3	4	0	0	0	1	1	5270	6111	5270	5270	0	0	0	841	841
Euplotes	TRUE	3	3	3	3	0	0	0	0	0	349	349	349	349	0	0	0	0	0
Rimostrombidium	TRUE	3	3	3	3	0	0	0	0	0	3897	3897	3897	3897	0	0	0	0	0
Plagiocampa	TRUE	1	2	2	4	1	1	0	3	2	351	6208	5941	5941	5590	5590	0	5857	267
Aspidisca	TRUE	2	2	2	2	0	0	0	0	0	380	380	380	380	0	0	0	0	0
Histiobalantium	TRUE	2	2	2	2	0	0	0	0	0	135	135	135	135	0	0	0	0	0
Myxophyllum	FALSE	2	2	2	2	0	0	0	0	0	264	264	264	264	0	0	0	0	0
Spirotrachelostyla	FALSE	1	2	2	1	1	1	0	0	-1	287	287	494	494	207	207	0	0	-207
Frontonia-1	FALSE	0	2	0	0	2	0	-2	0	0	0	0	210	0	210	0	-210	0	0
Pseudovorticella	TRUE	2	1	1	3	-1	-1	0	1	2	319	540	118	118	-201	-201	0	221	422
Caenomorpha	TRUE	1	1	1	1	0	0	0	0	0	95	95	95	95	0	0	0	0	0
Colpoda	TRUE	0	1	1	1	1	1	0	1	0	0	1317	1317	1317	1317	1317	0	1317	0
Dartintinnus	FALSE	1	1	1	1	0	0	0	0	0	187	187	187	187	0	0	0	0	0
Kentrophyllum	FALSE	0	1	1	1	1	1	0	1	0	0	88	88	88	88	88	0	88	0
Miamiensis	FALSE	1	1	1	1	0	0	0	0	0	517	517	517	517	0	0	0	0	0
Orthoamphisiella	FALSE	0	1	1	1	1	1	0	1	0	0	146	146	146	146	146	0	146	0
Orthodonella	FALSE	0	1	1	1	1	1	0	1	0	0	120	120	120	120	120	0	120	0
Parauronema	FALSE	1	1	1	1	0	0	0	0	0	157	157	157	157	0	0	0	0	0
Pelagostrombidium	FALSE	1	1	1	1	0	0	0	0	0	8	8	8	8	0	0	0	0	0
Planeticovorticella	FALSE	1	1	1	1	0	0	0	0	0	170	170	170	170	0	0	0	0	0
Stenosemella	TRUE	1	1	1	1	0	0	0	0	0	273	273	273	273	0	0	0	0	0
Trachelophyllum	TRUE	0	1	1	1	1	1	0	1	0	0	113	113	113	113	113	0	113	0
Uronychia	TRUE	1	1	1	1	0	0	0	0	0	158	158	158	158	0	0	0	0	0
Didinium	TRUE	0	1	1	0	1	1	0	0	-1	0	0	330	330	330	330	0	0	-330
Mesanophrys	FALSE	0	1	1	0	1	1	0	0	-1	0	0	94	94	94	94	0	0	-94
Metopus_1	FALSE	1	1	0	0	0	-1	-1	-1	0	92	0	92	0	0	-92	-92	-92	0
Prototrachelocerca	FALSE	0	1	1	0	1	1	0	0	-1	0	0	522	522	522	522	0	0	-522
Tintinnopsis_03	FALSE	1	1	0	0	0	-1	-1	-1	0	363	0	363	0	0	-363	-363	-363	0
Tintinnopsis_05	FALSE	1	1	0	0	0	-1	-1	-1	0	86	0	86	0	0	-86	-86	-86	0
Halteria	TRUE	0	0	0	53	0	0	0	53	53	0	253460	0	0	0	0	0	253460	253460
Anteholosticha	TRUE	1	0	0	3	-1	-1	0	2	3	90	336	0	0	-90	-90	0	246	336
Cothurnia	TRUE	3	0	0	3	-3	-3	0	0	3	506	506	0	0	-506	-506	0	0	506
Frontonia	TRUE	0	0	3	3	0	3	3	3	0	0	327	0	327	0	327	327	327	0
Monodinium	TRUE	0	0	0	3	0	0	0	3	3	0	5333	0	0	0	0	0	5333	5333
Tintinnopsis	TRUE	0	0	2	3	0	2	2	3	1	0	2370	0	449	0	449	449	2370	1921
Balanion	TRUE	0	0	0	2	0	0	0	2	2	0	1415	0	0	0	0	0	1415	1415
Holosticha	TRUE	2	0	0	2	-2	-2	0	0	2	747	747	0	0	-747	-747	0	0	747
Metopus	TRUE	0	0	1	2	0	1	1	2	1	0	319	0	92	0	92	92	319	227
Spathidium	TRUE	0	0	0	2	0	0	0	2	2	0	375	0	0	0	0	0	375	375
Stentor	TRUE	2	0	0	2	-2	-2	0	0	2	81	81	0	0	-81	-81	0	0	81
Strobilidium	TRUE	0	0	0	2	0	0	0	2	2	0	241	0	0	0	0	0	241	241
Limnostrombidium	TRUE	0	0	0	1	0	0	0	1	1	0	180	0	0	0	0	0	180	180
Loxophyllum	TRUE	1	0	0	1	-1	-1	0	0	1	167	167	0	0	-167	-167	0	0	167
Paraspathidium	TRUE	0	0	0	1	0	0	0	1	1	0	315	0	0	0	0	0	315	315
Prorodon	TRUE	0	0	0	1	0	0	0	1	1	0	506	0	0	0	0	0	506	506
Zoothamnium	TRUE	0	0	0	1	0	0	0	1	1	0	320	0	0	0	0	0	320	320
Bergeriella	FALSE	1	0	0	0	-1	-1	0	-1	0	112	0	0	0	-112	-112	0	-112	0
Kentrophyllidae	FALSE	1	0	0	0	-1	-1	0	-1	0	88	0	0	0	-88	-88	0	-88	0

## Sheet: Table S11 - Euka02Ciliate ASV F
Table S11 - Taxonomic assignment of Ciliophora for the Euka02 dataset at the family level, bootstrap values, and read counts for each ASV across database versions
V1	Family.db1	Fami_perc.db1	total_reads.db1	Family.db2	Fami_perc.db2	total_reads.db2	Family.db3	Fami_perc.db3	total_reads.db3	Family.db4	Fami_perc.db4	total_reads.db4
ASV_105966	Sessilida	97	201							Vorticellidae	99	201
ASV_252638	Halteriidae	94	176							Halteriidae	93	176
ASV_425891	Sessilida	98	170	Sessilida	96	170	Vorticellidae	95	170	Vorticellidae	82	170
ASV_092677	Lacrymariidae	94	165	Lacrymariidae	89	165	Lacrymariidae	89	165	Lacrymariidae	99	165
ASV_432877	Halteriidae	100	288							Halteriidae	100	288
ASV_320337	Halteriidae	94	148							Halteriidae	95	148
ASV_113832	Didiniidae	98	401							Didiniidae	99	401
ASV_148832	Caenomorphidae	100	95	Caenomorphidae	100	95	Caenomorphidae	100	95	Caenomorphidae	100	95
ASV_370540	Halteriidae	99	662							Halteriidae	100	662
ASV_189116	Halteriidae	95	206							Halteriidae	95	206
ASV_430754	Sessilida	99	86	Sessilida	82	86				Vaginicolidae	96	86
ASV_319145	Halteriidae	99	148							Halteriidae	98	148
ASV_401149	Halteriidae	97	262							Halteriidae	98	262
ASV_242371	Sessilida	86	273							Vaginicolidae	89	273
ASV_362187	Halteriidae	98	285							Halteriidae	88	285
ASV_167553	Holophryidae	100	506							Prorodontidae	100	506
ASV_183801	Sessilida	95	320	Sessilida	89	320				Zoothamniidae	100	320
ASV_030086	Plagiocampidae	90	351	Plagiocampidae	100	351	Plagiocampidae	100	351	Plagiocampidae	100	351
ASV_204975	Strombidiidae	83	46	Strombidiidae	93	46	Strombidiidae	92	46	Strombidiidae	96	46
ASV_268873	Strobilidiidae	100	3541	Strobilidiidae	100	3541	Strobilidiidae	100	3541	Strobilidiidae	100	3541
ASV_429088	Trachelostylidae	93	287	Trachelostylidae	95	287	Trachelostylidae	95	287	Trachelostylidae	91	287
ASV_347248	Strombidiidae	96	432							Strombidiidae	95	432
ASV_347672	Histiobalantiidae	95	130	Histiobalantiidae	94	130	Histiobalantiidae	94	130	Histiobalantiidae	94	130
ASV_352625	Halteriidae	99	214							Halteriidae	99	214
ASV_041109	Philasterida	95	217	Philasterida	80	217
ASV_068729	Stentoridae	99	2							Stentoridae	96	2
ASV_324572	Halteriidae	96	253							Halteriidae	91	253
ASV_370829	Euplotidae	94	128	Euplotidae	94	128	Euplotidae	94	128	Euplotidae	94	128
ASV_147925	Pelagostrombidiidae	100	180							Pelagostrombidiidae	80	180
ASV_121915	Halteriidae	98	150							Halteriidae	95	150
ASV_133964	Strombidiidae	82	83	Strombidiidae	98	83	Strombidiidae	98	83	Strombidiidae	98	83
ASV_066372	Euplotidae	98	200	Euplotidae	100	200	Euplotidae	100	200	Euplotidae	100	200
ASV_250749	Strombidiidae	89	615	Strombidiidae	94	615	Strombidiidae	94	615	Strombidiidae	98	615
ASV_095375	TIN_11	81	115	TIN_11	80	115
ASV_360341	Halteriidae	97	144							Halteriidae	96	144
ASV_232077	Halteriidae	96	218							Halteriidae	92	218
ASV_355256	TIN_05	94	86	TIN_05	95	86	Codonellidae	96	86	Codonellidae	96	86
ASV_097190	Euplotidae	100	21	Euplotidae	100	21	Euplotidae	100	21	Euplotidae	100	21
ASV_233802	Aspidiscidae	100	113	Aspidiscidae	99	113	Aspidiscidae	99	113	Aspidiscidae	100	113
ASV_095014	Didiniidae	100	4602							Didiniidae	99	4602
ASV_347927	Sessilida	96	221							Vorticellidae	100	221
ASV_148715	Sessilida	90	40	Sessilida	91	40	Vorticellidae	86	40	Vorticellidae	85	40
ASV_153537	Strobilidiidae	96	3							Strobilidiidae	100	3
ASV_366807	Thigmophryidae	85	126	Thigmophryidae	82	126	Thigmophryidae	82	126	Thigmophryidae	82	126
ASV_253206	Strobilidiidae	100	36	Strobilidiidae	100	36	Strobilidiidae	100	36	Strobilidiidae	100	36
ASV_390909	Strobilidiidae	92	238							Strobilidiidae	95	238
ASV_309120	Philasterida	93	90	Philasterida	92	90
ASV_294425	Halteriidae	99	5343							Halteriidae	100	5343
ASV_084099	Histiobalantiidae	91	5	Histiobalantiidae	98	5	Histiobalantiidae	98	5	Histiobalantiidae	98	5
ASV_172691	Sessilida	100	147							Vaginicolidae	97	147
ASV_390828	Colpodida	85	1317	Colpodida	87	1317	Colpodidae	87	1317	Colpodidae	91	1317
ASV_135305	Strombidiidae	82	85	Strombidiidae	98	85	Strombidiidae	98	85	Strombidiidae	100	85
ASV_324118	Halteriidae	99	249							Halteriidae	96	249
ASV_420642	Strombidiidae	99	289	Strombidiidae	98	289	Strombidiidae	98	289	Strombidiidae	98	289
ASV_187346	Strombidiidae	81	89							Strombidiidae	92	89
ASV_182961	Tintinnidiidae	100	575
ASV_047293	Sessilida	90	179
ASV_017816	Pleurostomatida	86	203
ASV_043406	Metopidae	100	92	Metopidae	100	92	Metopidae	100	92	Metopidae	100	92
ASV_429653	Strombidiidae	96	8	Strombidiidae	99	8	Pelagostrombidiidae	99	8	Pelagostrombidiidae	98	8
ASV_339699	Halteriidae	98	146							Halteriidae	98	146
ASV_351112	Thigmophryidae	95	138	Thigmophryidae	94	138	Thigmophryidae	94	138	Thigmophryidae	94	138
ASV_324101	Philasterida	100	157	Philasterida	100	157	Parauronematidae	97	157	Parauronematidae	97	157
ASV_264896	Halteriidae	99	432							Halteriidae	100	432
ASV_080285	Trachelocercidae	100	522	Trachelocercidae	97	522	Trachelocercidae	97	522	Trachelocercidae	100	522
ASV_326294	Sessilida	99	85	Sessilida	100	85	Vorticellidae	100	85	Vorticellidae	100	85
ASV_330399	Holostichidae	83	90							Holostichidae	95	90
ASV_432985	Orthodonellidae	100	120	Orthodonellidae	93	120	Orthodonellidae	93	120	Orthodonellidae	93	120
ASV_242666	Sessilida	99	106	Sessilida	92	106
ASV_105391	TIN_03	92	363	TIN_03	92	363	Codonellidae	89	363	Codonellidae	86	363
ASV_321868	Halteriidae	100	126							Halteriidae	100	126
ASV_381011	Halteriidae	98	410							Halteriidae	100	410
ASV_367687	Halteriidae	93	619							Halteriidae	92	619
ASV_211916	Aspidiscidae	98	267	Aspidiscidae	99	267	Aspidiscidae	99	267	Aspidiscidae	99	267
ASV_193833	Strombidiidae	99	180
ASV_324122	Strombidiidae	86	2000	Strombidiidae	99	2000	Strombidiidae	99	2000	Strombidiidae	99	2000
ASV_037491	Halteriidae	97	101							Halteriidae	95	101
ASV_251589	Pleurostomatida	82	167							Litonotidae	86	167
ASV_390594	Halteriidae	99	237336							Halteriidae	99	237336
ASV_415771	Lacrymariidae	93	12	Lacrymariidae	94	12	Lacrymariidae	94	12	Lacrymariidae	94	12
ASV_262481	Lacrymariidae	86	115	Lacrymariidae	83	115	Lacrymariidae	83	115	Lacrymariidae	84	115
ASV_194856	Halteriidae	99	146							Halteriidae	99	146
ASV_045836	Didiniidae	100	330	Didiniidae	100	330	Didiniidae	100	330	Didiniidae	100	330
ASV_095477	Halteriidae	95	114							Halteriidae	93	114
ASV_423442	Halteriidae	95	231							Halteriidae	94	231
ASV_068748	Halteriidae	90	94							Halteriidae	92	94
ASV_401250	Halteriidae	97	134							Halteriidae	94	134
ASV_261864	Eutintinnidae	100	187	Eutintinnidae	100	187	Eutintinnidae	100	187	Eutintinnidae	100	187
ASV_269302	Halteriidae	96	92							Halteriidae	94	92
ASV_403977	Halteriidae	91	146							Halteriidae	92	146
ASV_148055	Strobilidiidae	100	59	Strobilidiidae	100	59	Strobilidiidae	100	59	Strobilidiidae	100	59
ASV_147760	Pleurostomatida	100	88	Pleurostomatida	100	88	Amphileptidae	100	88	Amphileptidae	100	88
ASV_150307	Halteriidae	93	124							Halteriidae	90	124
ASV_169131	Strobilidiidae	100	841							Strobilidiidae	100	841
ASV_390591	Stentoridae	97	79							Stentoridae	95	79
ASV_115133	Strombidiidae	83	436	Strombidiidae	100	436	Strombidiidae	100	436	Strombidiidae	100	436
ASV_287324	Strobilidiidae	87	311
ASV_261812	Halteriidae	85	235							Halteriidae	91	235
ASV_347067	Philasterida	100	517	Philasterida	100	517	Parauronematidae	100	517	Parauronematidae	100	517
ASV_029287	Sessilida	96	118	Sessilida	96	118	Vorticellidae	91	118	Vorticellidae	87	118
ASV_086367	Halteriidae	97	158							Halteriidae	97	158
ASV_432801	Strombidiidae	86	506	Strombidiidae	99	506	Strombidiidae	99	506	Strombidiidae	99	506
ASV_181712	Urotrichidae	96	19148	Urotrichidae	99	19148	Urotrichidae	99	19148	Urotrichidae	97	19148
ASV_229901	Sessilida	89	246
ASV_100186	Halteriidae	95	123							Halteriidae	95	123
ASV_302181	Halteriidae	95	147							Halteriidae	94	147
ASV_434171	Holostichidae	100	62							Holostichidae	100	62
ASV_073691	Halteriidae	99	133							Halteriidae	98	133
ASV_123375	Halteriidae	97	327							Halteriidae	95	327
ASV_181187	Halteriidae	94	124							Halteriidae	92	124
ASV_147869	Strombidiidae	83	237							Strombidiidae	89	237
ASV_429546	Halteriidae	92	295							Halteriidae	89	295
ASV_434846	Strombidiidae	100	676	Strombidiidae	100	676	Strombidiidae	100	676	Strombidiidae	100	676
ASV_371966	Halteriidae	97	106							Halteriidae	92	106
ASV_336525	Halteriidae	99	109							Halteriidae	100	109
ASV_369357	Philasterida	96	94	Philasterida	90	94	Orchitophryidae	89	94	Orchitophryidae	94	94
ASV_190680	Urotrichidae	97	451	Urotrichidae	100	451	Urotrichidae	100	451	Urotrichidae	98	451
ASV_073779	Halteriidae	80	1727
ASV_197540	Halteriidae	100	290							Halteriidae	99	290
ASV_290151	Pleurostomatida	93	142
ASV_270399	Strobilidiidae	100	3663	Strobilidiidae	99	3663	Strobilidiidae	99	3663	Strobilidiidae	100	3663
ASV_415743	Stenosemellidae	89	273	Stenosemellidae	89	273	Codonellopsidae	89	273	Codonellopsidae	89	273
ASV_181971	Strobilidiidae	100	211							Strobilidiidae	83	211
ASV_092821	Strobilidiidae	90	110							Strobilidiidae	90	110
ASV_413026	Halteriidae	89	110							Halteriidae	90	110
ASV_240491	Halteriidae	83	148							Halteriidae	92	148
ASV_371490	Halteriidae	98	683							Halteriidae	95	683
ASV_379665	Halteriidae	89	115							Halteriidae	86	115
ASV_151227	Halteriidae	97	186							Halteriidae	96	186
ASV_099839	Urotrichidae	98	2197	Urotrichidae	99	2197	Urotrichidae	99	2197	Urotrichidae	99	2197
ASV_258684	Halteriidae	98	109							Halteriidae	98	109
ASV_431892	Holostichidae	90	685							Holostichidae	89	685
ASV_113733	Strobilidiidae	100	297	Strobilidiidae	100	297	Strobilidiidae	100	297	Strobilidiidae	100	297
ASV_347810	Strobilidiidae	100	1571	Strobilidiidae	100	1571	Strobilidiidae	100	1571	Strobilidiidae	100	1571
ASV_354803	Uronychiidae	100	158	Uronychiidae	100	158	Uronychiidae	100	158	Uronychiidae	100	158
ASV_371516	Strobilidiidae	100	10333	Strombidinopsidae	80	10333	Strombidinopsidae	80	10333	Strobilidiidae	91	10333
ASV_073579	Peniculida	98	1485
ASV_366804	Halteriidae	95	119							Halteriidae	93	119
ASV_371714	Lacrymariidae	93	229	Lacrymariidae	90	229	Lacrymariidae	90	229	Lacrymariidae	89	229
ASV_081149	Oxytrichidae	99	146	Oxytrichidae	99	146
ASV_234136	Peniculida	98	186
ASV_041042				Epalxellidae	91	85	Epalxellidae	91	85
ASV_205430				Strombidiidae	98	10055	Strombidiidae	98	10055	Strombidiidae	98	10055
ASV_419349				Strombidiidae	95	163	Strombidiidae	95	163	Strombidiidae	96	163
ASV_205048				Trachelostylidae	89	207	Trachelostylidae	89	207	Trachelostylidae	92	207
ASV_120484				Epalxellidae	87	144	Epalxellidae	87	144	Epalxellidae	87	144
ASV_340905				Frontoniidae-1	92	116	Frontoniidae	97	116	Frontoniidae	94	116
ASV_433796				Strombidiidae	94	8173	Strombidiidae	94	8173	Strombidiidae	94	8173
ASV_097183				Epalxellidae	89	164	Epalxellidae	89	164	Epalxellidae	84	164
ASV_197205				Strombidiidae	89	150	Strombidiidae	89	150	Strombidiidae	92	150
ASV_048623				Epalxellidae	97	538	Epalxellidae	97	538	Epalxellidae	90	538
ASV_371827				Strombidiidae	99	674	Strombidiidae	99	674	Strombidiidae	100	674
ASV_296475				Strombidiidae	95	153	Strombidiidae	95	153	Strombidiidae	99	153
ASV_426639				Strombidiidae	87	1182	Strombidiidae	87	1182	Strombidiidae	85	1182
ASV_100494				Plagiocampidae	86	5590	Plagiocampidae	86	5590	Plagiocampidae	98	5590
ASV_415725				Strombidiidae	98	35624	Strombidiidae	98	35624	Strombidiidae	98	35624
ASV_087667				Strombidiidae	96	3994	Strombidiidae	96	3994	Strombidiidae	97	3994
ASV_266443				Lacrymariidae	89	110	Lacrymariidae	89	110
ASV_423480				Strombidiidae	93	207	Strombidiidae	93	207	Strombidiidae	99	207
ASV_058778				Oxytrichidae	89	257
ASV_167704				Strombidiidae	85	452	Strombidiidae	85	452	Strombidiidae	84	452
ASV_151742				Frontoniidae-1	84	94	Frontoniidae	84	94	Frontoniidae	84	94
ASV_080284				Strombidiidae	98	106	Strombidiidae	97	106	Strombidiidae	97	106
ASV_148934				Strombidiidae	82	96	Strombidiidae	82	96	Strombidiidae	82	96
ASV_369966				Strombidiidae	96	78	Strombidiidae	96	78	Strombidiidae	97	78
ASV_097670				Strombidiidae	97	103	Strombidiidae	97	103	Strombidiidae	97	103
ASV_299550							Didiniidae	99	454	Didiniidae	99	454
ASV_432605							Didiniidae	100	66	Didiniidae	100	66
ASV_121263							Didiniidae	100	137	Didiniidae	100	137
ASV_356766							Mesodiniidae	85	158
ASV_183100							Didiniidae	96	87	Didiniidae	96	87
ASV_066795							Mesodiniidae	80	253
ASV_430453							Didiniidae	100	142	Didiniidae	100	142
ASV_261782							Mesodiniidae	97	1126	Balanionidae	99	1126
ASV_093995							Didiniidae	100	104	Didiniidae	100	104
ASV_343924							Mesodiniidae	100	8426
ASV_210992							Mesodiniidae	99	151	Mesodiniidae	97	151
ASV_362303							Mesodiniidae	87	194	Mesodiniidae	81	194
ASV_429828							Didiniidae	93	112	Didiniidae	93	112
ASV_293412							Didiniidae	98	140	Didiniidae	98	140
ASV_251734							Mesodiniidae	91	23	Mesodiniidae	84	23
ASV_347799							Didiniidae	100	646	Didiniidae	100	646
ASV_429656							Didiniidae	99	1061	Didiniidae	99	1061
ASV_249269							Didiniidae	98	46	Didiniidae	98	46
ASV_340565							Didiniidae	99	47	Didiniidae	98	47
ASV_420986							Didiniidae	100	414	Didiniidae	100	414
ASV_355558							Didiniidae	99	101	Didiniidae	99	101
ASV_431988							Didiniidae	99	268	Didiniidae	99	268
ASV_347928							Didiniidae	99	365	Didiniidae	99	365
ASV_123033							Mesodiniidae	91	114021	Mesodiniidae	86	114021
ASV_367642							Didiniidae	98	173	Didiniidae	98	173
ASV_429301							Didiniidae	99	151	Didiniidae	99	151
ASV_364027							Prorodontidae	91	72	Prorodontidae	90	72
ASV_269598							Didiniidae	98	130	Didiniidae	98	130
ASV_047503							Didiniidae	100	36	Didiniidae	100	36
ASV_343913							Didiniidae	100	807	Didiniidae	100	807
ASV_370934							Didiniidae	99	371	Didiniidae	100	371
ASV_234064							Didiniidae	98	199	Didiniidae	98	199
ASV_095194							Mesodiniidae	87	90
ASV_125637							Didiniidae	100	68	Didiniidae	100	68
ASV_266422							Didiniidae	98	202	Didiniidae	99	202
ASV_268888							Mesodiniidae	81	287
ASV_066397							Didiniidae	100	43	Didiniidae	100	43
ASV_083966							Didiniidae	95	20	Didiniidae	95	20
ASV_366318							Didiniidae	100	89	Didiniidae	100	89
ASV_262965							Mesodiniidae	89	215	Mesodiniidae	84	215
ASV_232052							Didiniidae	99	94	Didiniidae	99	94
ASV_372065							Didiniidae	100	271	Didiniidae	100	271
ASV_422477							Mesodiniidae	94	127	Mesodiniidae	87	127
ASV_121152							Didiniidae	97	158	Didiniidae	96	158
ASV_290781							Didiniidae	100	68	Didiniidae	99	68
ASV_205722							Didiniidae	99	177	Didiniidae	99	177
ASV_369193							Trachelophyllidae	99	113	Trachelophyllidae	95	113
ASV_076962							Prorodontidae	96	129	Prorodontidae	94	129
ASV_265037							Mesodiniidae	94	64	Mesodiniidae	88	64
ASV_296355							Didiniidae	100	33	Didiniidae	100	33
ASV_073796							Mesodiniidae	82	289
ASV_278921							Didiniidae	87	107	Didiniidae	87	107
ASV_233736							Mesodiniidae	88	2404	Mesodiniidae	82	2404
ASV_407008							Mesodiniidae	97	101	Mesodiniidae	87	101
ASV_250430							Didiniidae	100	208	Didiniidae	100	208
ASV_040989							Mesodiniidae	99	318	Mesodiniidae	96	318
ASV_429098							Mesodiniidae	100	347	Mesodiniidae	90	347
ASV_232351							Didiniidae	97	133	Didiniidae	98	133
ASV_123629							Didiniidae	100	57	Didiniidae	100	57
ASV_037824							Didiniidae	82	39	Didiniidae	82	39
ASV_289396							Didiniidae	100	127	Didiniidae	100	127
ASV_169591							Mesodiniidae	82	390
ASV_350407							Didiniidae	100	239	Didiniidae	100	239
ASV_314748							Didiniidae	100	33	Didiniidae	100	33
ASV_266290							Didiniidae	98	150	Didiniidae	98	150
ASV_357082							Mesodiniidae	100	135	Mesodiniidae	95	135
ASV_253924							Didiniidae	99	181	Didiniidae	99	181
ASV_270100							Mesodiniidae	81	148
ASV_232524							Didiniidae	87	140	Didiniidae	86	140
ASV_227619							Mesodiniidae	83	99	Mesodiniidae	81	99
ASV_210621							Mesodiniidae	95	88321	Mesodiniidae	95	88321
ASV_119004							Didiniidae	100	42	Didiniidae	100	42
ASV_237950							Mesodiniidae	99	107	Mesodiniidae	92	107
ASV_112794							Didiniidae	100	45	Didiniidae	100	45
ASV_080705							Didiniidae	100	42	Didiniidae	100	42
ASV_434076							Didiniidae	99	81	Didiniidae	98	81
ASV_262006							Didiniidae	100	49	Didiniidae	100	49
ASV_041279							Didiniidae	99	109	Didiniidae	99	109
ASV_038122							Didiniidae	99	54	Didiniidae	99	54
ASV_093853							Didiniidae	98	117	Didiniidae	98	117
ASV_185456							Didiniidae	98	201	Didiniidae	98	201
ASV_121449							Mesodiniidae	80	118	Mesodiniidae	81	118
ASV_083145							Didiniidae	100	148	Didiniidae	99	148
ASV_408512							Didiniidae	99	35	Didiniidae	98	35
ASV_309060							Mesodiniidae	81	129	Mesodiniidae	80	129
ASV_232399							Mesodiniidae	87	39
ASV_420182							Didiniidae	98	87	Didiniidae	98	87
ASV_042813							Mesodiniidae	88	72	Mesodiniidae	83	72
ASV_143664							Mesodiniidae	89	98	Mesodiniidae	83	98
ASV_344058							Didiniidae	96	26	Didiniidae	96	26
ASV_331119							Didiniidae	99	60	Didiniidae	99	60
ASV_324302							Didiniidae	99	303	Didiniidae	99	303
ASV_339383							Didiniidae	99	89	Didiniidae	99	89
ASV_087635							Didiniidae	100	300357	Didiniidae	100	300357
ASV_372205							Mesodiniidae	87	165
ASV_145283							Didiniidae	96	219	Didiniidae	96	219
ASV_029979							Prorodontidae	96	11959	Prorodontidae	96	11959
ASV_105972							Didiniidae	98	127	Didiniidae	98	127
ASV_131083							Frontoniidae	90	117	Frontoniidae	96	117
ASV_434571							Didiniidae	87	166	Didiniidae	87	166
ASV_115509							Didiniidae	97	144	Didiniidae	97	144
ASV_270800							Didiniidae	99	98	Didiniidae	98	98
ASV_091968							Didiniidae	99	44	Didiniidae	99	44
ASV_035408							Didiniidae	100	34	Didiniidae	99	34
ASV_339694							Didiniidae	99	460	Didiniidae	98	460
ASV_068807							Prorodontidae	81	129	Prorodontidae	81	129
ASV_289416							Mesodiniidae	93	213	Mesodiniidae	94	213
ASV_141201							Didiniidae	99	402	Didiniidae	99	402
ASV_261698							Mesodiniidae	95	3044	Mesodiniidae	90	3044
ASV_043409							Mesodiniidae	83	285	Mesodiniidae	84	285
ASV_420827							Mesodiniidae	83	45
ASV_364581							Didiniidae	99	66	Didiniidae	99	66
ASV_357050							Mesodiniidae	84	518
ASV_177869							Didiniidae	98	110	Didiniidae	98	110
ASV_084264							Didiniidae	99	144	Didiniidae	99	144
ASV_130975							Didiniidae	98	134	Didiniidae	98	134
ASV_366775							Didiniidae	100	422	Didiniidae	100	422
ASV_210721							Didiniidae	99	492	Didiniidae	98	492
ASV_369399							Didiniidae	98	225	Didiniidae	98	225
ASV_270539							Didiniidae	99	267	Didiniidae	99	267
ASV_367747							Didiniidae	96	232	Didiniidae	96	232
ASV_433003							Didiniidae	97	548	Didiniidae	97	548
ASV_148512							Didiniidae	100	418	Didiniidae	100	418
ASV_148880							Didiniidae	100	222	Didiniidae	100	222
ASV_263196							Didiniidae	100	348	Didiniidae	100	348
ASV_035811							Didiniidae	100	207	Didiniidae	100	207
ASV_125618							Didiniidae	99	102	Didiniidae	99	102
ASV_134862							Mesodiniidae	86	312
ASV_164307							Didiniidae	99	217	Didiniidae	99	217
ASV_305588							Prorodontidae	97	198	Prorodontidae	97	198
ASV_123252							Didiniidae	98	66	Didiniidae	98	66
ASV_148853							Didiniidae	100	507	Didiniidae	100	507
ASV_095542							Mesodiniidae	95	267	Mesodiniidae	94	267
ASV_121685							Didiniidae	82	23	Didiniidae	82	23
ASV_037421							Didiniidae	100	155	Didiniidae	99	155
ASV_134745							Mesodiniidae	94	160	Mesodiniidae	86	160
ASV_414320							Didiniidae	96	54	Didiniidae	96	54
ASV_178684							Didiniidae	100	31	Didiniidae	100	31
ASV_408486							Didiniidae	100	26	Didiniidae	100	26
ASV_323516							Mesodiniidae	99	173
ASV_314415							Didiniidae	100	264	Didiniidae	100	264
ASV_253500							Didiniidae	100	6114	Didiniidae	100	6114
ASV_252625							Didiniidae	89	93	Didiniidae	89	93
ASV_427200							Mesodiniidae	96	113	Mesodiniidae	89	113
ASV_059159							Mesodiniidae	90	275	Mesodiniidae	90	275
ASV_263358							Didiniidae	100	132	Didiniidae	100	132
ASV_323584							Mesodiniidae	91	286	Mesodiniidae	89	286
ASV_367113							Didiniidae	97	58	Didiniidae	98	58
ASV_370274							Didiniidae	98	521	Didiniidae	98	521
ASV_079978							Mesodiniidae	98	95	Mesodiniidae	96	95
ASV_120416							Didiniidae	99	174	Didiniidae	99	174
ASV_240054							Mesodiniidae	94	62	Mesodiniidae	85	62
ASV_370974							Didiniidae	100	557	Didiniidae	100	557
ASV_287632							Didiniidae	100	191	Didiniidae	100	191
ASV_115070							Didiniidae	99	211	Didiniidae	99	211
ASV_347196							Didiniidae	96	257	Didiniidae	96	257
ASV_235616							Mesodiniidae	84	29250
ASV_254322							Didiniidae	100	33	Didiniidae	100	33
ASV_233758							Didiniidae	97	362	Didiniidae	96	362
ASV_253025							Mesodiniidae	87	68
ASV_092754							Mesodiniidae	90	259	Mesodiniidae	84	259
ASV_299850							Didiniidae	100	123	Didiniidae	100	123
ASV_381085							Didiniidae	97	852	Didiniidae	97	852
ASV_187674							Mesodiniidae	81	52
ASV_217796							Mesodiniidae	97	351	Mesodiniidae	92	351
ASV_054888							Didiniidae	99	216	Didiniidae	99	216
ASV_114346							Mesodiniidae	96	60	Mesodiniidae	89	60
ASV_209973							Didiniidae	98	74	Didiniidae	98	74
ASV_369173							Didiniidae	99	76	Didiniidae	99	76
ASV_167667										Plagiocampidae	99	170
ASV_323778										Plagiocampidae	82	97
ASV_146202										Mesodiniidae	84	66
ASV_235987										Mesodiniidae	94	95
ASV_367423										Holostichidae	85	134
ASV_052688										Spathidiidae	85	106
ASV_252821										Halteriidae	95	140
ASV_123108										Spathidiidae	84	315
ASV_037129										Halteriidae	82	270
ASV_429708										Codonellidae	86	1921
ASV_181764										Strobilidiidae	84	229
ASV_433295										Urotrichidae	82	8903
ASV_004854										Halteriidae	89	235
ASV_359894										Halteriidae	91	92
ASV_239977										Urotrichidae	81	172
ASV_250694										Spathidiidae	86	269
ASV_097550										Urotrichidae	92	271
ASV_097224										Holostichidae	86	112
ASV_083415										Halteriidae	86	209
ASV_369396										Metopidae	86	227
ASV_431515										Balanionidae	82	289

## Sheet: Table S12 - Euka02Ciliate ASV S
Table S12 - Taxonomic assignment of Ciliophora for the Euka02 dataset at the species level, bootstrap values, and read counts for each ASV across database versions
V1	Species.v1	Spec_perc.v1	total_reads.v1	Species.v2	Spec_perc.v2	total_reads.v2	Species.v3	Spec_perc.v3	total_reads.v3	Species.v4	Spec_perc.v4	total_reads.v4
ASV_425891	Planeticovorticella_paradoxa	96	170	Planeticovorticella_paradoxa	95	170	Planeticovorticella_paradoxa	95	170	Planeticovorticella_paradoxa	82	170
ASV_270450	Hypotrichia_unclassified	99	37	Hypotrichia_unclassified	94	37	Hypotrichia_unclassified	94	37	Hypotrichia_unclassified	98	37
ASV_148832	Caenomorpha_sp.	100	95	Caenomorpha_sp.	100	95	Caenomorpha_sp.	100	95	Caenomorpha_sp.	95	95
ASV_430453	Cyclotrichium_sp.	83	142	Cyclotrichium_sp.	100	142	Cyclotrichium_sp.	100	142	Cyclotrichium_sp.	100	142
ASV_251734	Askenasia_sp.	85	23	Askenasia_sp.	91	23	Askenasia_sp.	91	23	Askenasia_sp.	84	23
ASV_030086	Plagiocampa_sp.	90	351	Plagiocampa_sp.	100	351	Plagiocampa_sp.	100	351	Plagiocampa_sp.	100	351
ASV_204975	Strombidiidae_unclassified	83	46	Strombidiidae_unclassified	93	46	Strombidiidae_unclassified	92	46	Strombidiidae_unclassified	96	46
ASV_232052	Cyclotrichium_sp.	86	94	Cyclotrichium_sp.	98	94	Cyclotrichium_sp.	98	94	Cyclotrichium_sp.	98	94
ASV_364027	Hexasterias_problematica	94	72	Hexasterias_problematica	91	72	Hexasterias_problematica	91	72	Hexasterias_problematica	90	72
ASV_268873	Rimostrombidium_sp.	99	3541	Rimostrombidium_sp.	100	3541	Rimostrombidium_sp.	100	3541	Rimostrombidium_sp.	100	3541
ASV_076962	Hexasterias_problematica	96	129	Hexasterias_problematica	96	129	Hexasterias_problematica	96	129	Hexasterias_problematica	94	129
ASV_429088	Spirotrachelostyla_tani	92	287	Spirotrachelostyla_tani	95	287	Spirotrachelostyla_tani	95	287	Spirotrachelostyla_tani	87	287
ASV_210621	Askenasia_sp.	94	88321	Askenasia_sp.	95	88321	Askenasia_sp.	95	88321	Askenasia_sp.	95	88321
ASV_347672	Histiobalantium_sp.	95	130	Histiobalantium_sp.	94	130	Histiobalantium_sp.	94	130	Histiobalantium_sp.	94	130
ASV_041109	Philasterida_unclassified	95	217	Philasterida_unclassified	80	217	Philasterida_unclassified	100	217	Philasterida_unclassified	100	217
ASV_355558	Cyclotrichium_sp.	87	101	Cyclotrichium_sp.	98	101	Cyclotrichium_sp.	98	101	Cyclotrichium_sp.	98	101
ASV_370829	Euplotes_unclassified	94	128	Euplotes_unclassified	94	128	Euplotes_unclassified	94	128	Euplotes_unclassified	94	128
ASV_289082	Choreotrichida_unclassified	87	376	Choreotrichida_unclassified	91	376	Choreotrichida_unclassified	92	376	Choreotrichida_unclassified	94	376
ASV_372065	Cyclotrichium_sp.	81	271	Cyclotrichium_sp.	100	271	Cyclotrichium_sp.	100	271	Cyclotrichium_sp.	100	271
ASV_350407	Cyclotrichium_sp.	85	239	Cyclotrichium_sp.	100	239	Cyclotrichium_sp.	100	239	Cyclotrichium_sp.	100	239
ASV_237950	Askenasia_sp.	98	107	Askenasia_sp.	99	107	Askenasia_sp.	99	107	Askenasia_sp.	92	107
ASV_066372	Euplotes_unclassified	98	200	Euplotes_unclassified	100	200	Euplotes_unclassified	100	200	Euplotes_unclassified	100	200
ASV_233802	Aspidisca_leptaspis	100	113	Aspidisca_leptaspis	93	113	Aspidisca_leptaspis	93	113	Aspidisca_leptaspis	100	113
ASV_357082	Askenasia_sp.	88	135	Askenasia_sp.	100	135	Askenasia_sp.	100	135	Askenasia_sp.	94	135
ASV_429098	Askenasia_sp.	97	347	Askenasia_sp.	100	347	Askenasia_sp.	100	347	Askenasia_sp.	90	347
ASV_041279	Cyclotrichium_sp.	80	109	Cyclotrichium_sp.	99	109	Cyclotrichium_sp.	99	109	Cyclotrichium_sp.	99	109
ASV_029979	Hexasterias_problematica	98	11959	Hexasterias_problematica	96	11959	Hexasterias_problematica	96	11959	Hexasterias_problematica	96	11959
ASV_037824	Cyclotrichium_unclassified	82	39	Cyclotrichium_unclassified	82	39	Cyclotrichium_unclassified	82	39	Cyclotrichium_unclassified	82	39
ASV_434076	Cyclotrichium_sp.	81	81	Cyclotrichium_sp.	98	81	Cyclotrichium_sp.	98	81	Cyclotrichium_sp.	97	81
ASV_309120	Philasterida_unclassified	93	90	Philasterida_unclassified	92	90	Philasterida_unclassified	89	90	Philasterida_unclassified	89	90
ASV_084099	Histiobalantium_sp.	90	5	Histiobalantium_sp.	98	5	Histiobalantium_sp.	98	5	Histiobalantium_sp.	98	5
ASV_253924	Cyclotrichium_sp.	82	181	Cyclotrichium_sp.	99	181	Cyclotrichium_sp.	99	181	Cyclotrichium_sp.	99	181
ASV_434571	Cyclotrichium_unclassified	87	166	Cyclotrichium_unclassified	87	166	Cyclotrichium_unclassified	87	166	Cyclotrichium_unclassified	87	166
ASV_083145	Cyclotrichium_sp.	80	148	Cyclotrichium_sp.	100	148	Cyclotrichium_sp.	100	148	Cyclotrichium_sp.	99	148
ASV_040989	Askenasia_sp.	97	318	Askenasia_sp.	99	318	Askenasia_sp.	99	318	Askenasia_sp.	90	318
ASV_262965	Askenasia_sp.	86	215	Askenasia_sp.	89	215	Askenasia_sp.	89	215	Askenasia_sp.	82	215
ASV_043406	Metopus_sp.	95	92	Metopus_sp.	100	92	Metopus_sp.	100	92	Metopus_sp.	99	92
ASV_324302	Cyclotrichium_sp.	82	303	Cyclotrichium_sp.	99	303	Cyclotrichium_sp.	99	303	Cyclotrichium_sp.	99	303
ASV_429653	Pelagostrombidium_sp.	96	8	Pelagostrombidium_sp.	99	8	Pelagostrombidium_sp.	99	8	Pelagostrombidium_sp.	98	8
ASV_407008	Askenasia_sp.	94	101	Askenasia_sp.	97	101	Askenasia_sp.	97	101	Askenasia_sp.	87	101
ASV_324101	Parauronema_longum	100	157	Parauronema_longum	97	157	Parauronema_longum	97	157	Parauronema_longum	97	157
ASV_042813	Askenasia_sp.	82	72	Askenasia_sp.	88	72	Askenasia_sp.	88	72	Askenasia_sp.	83	72
ASV_266290	Cyclotrichium_sp.	82	150	Cyclotrichium_sp.	98	150	Cyclotrichium_sp.	98	150	Cyclotrichium_sp.	98	150
ASV_242666	Sessilida_unclassified	99	106	Sessilida_unclassified	92	106	Sessilida_unclassified	94	106	Sessilida_unclassified	95	106
ASV_289416	Askenasia_sp.	91	213	Askenasia_sp.	93	213	Askenasia_sp.	93	213	Askenasia_sp.	94	213
ASV_211916	Aspidisca_unclassified	98	267	Aspidisca_unclassified	99	267	Aspidisca_unclassified	99	267	Aspidisca_unclassified	99	267
ASV_261698	Askenasia_sp.	90	3044	Askenasia_sp.	95	3044	Askenasia_sp.	95	3044	Askenasia_sp.	90	3044
ASV_261864	Dartintinnus_alderae	92	187	Dartintinnus_alderae	95	187	Dartintinnus_alderae	95	187	Dartintinnus_alderae	95	187
ASV_148055	Rimostrombidium_sp.	100	59	Rimostrombidium_sp.	100	59	Rimostrombidium_sp.	100	59	Rimostrombidium_sp.	100	59
ASV_269366	Hypotrichia_unclassified	95	91	Hypotrichia_unclassified	84	91	Hypotrichia_unclassified	84	91	Hypotrichia_unclassified	96	91
ASV_347067	Miamiensis_avidus	100	517	Miamiensis_avidus	100	517	Miamiensis_avidus	100	517	Miamiensis_avidus	100	517
ASV_432801	Strombidiidae_unclassified	86	506	Strombidiidae_unclassified	99	506	Strombidiidae_unclassified	99	506	Strombidiidae_unclassified	99	506
ASV_305588	Hexasterias_problematica	99	198	Hexasterias_problematica	97	198	Hexasterias_problematica	97	198	Hexasterias_problematica	97	198
ASV_181712	Urotricha_sp.	96	19148	Urotricha_sp.	99	19148	Urotricha_sp.	99	19148	Urotricha_sp.	97	19148
ASV_427200	Askenasia_sp.	90	113	Askenasia_sp.	96	113	Askenasia_sp.	96	113	Askenasia_sp.	89	113
ASV_134745	Askenasia_sp.	87	160	Askenasia_sp.	94	160	Askenasia_sp.	94	160	Askenasia_sp.	86	160
ASV_095542	Askenasia_sp.	94	267	Askenasia_sp.	95	267	Askenasia_sp.	95	267	Askenasia_sp.	94	267
ASV_323584	Askenasia_sp.	85	286	Askenasia_sp.	91	286	Askenasia_sp.	91	286	Askenasia_sp.	89	286
ASV_254322	Cyclotrichium_sp.	84	33	Cyclotrichium_sp.	99	33	Cyclotrichium_sp.	99	33	Cyclotrichium_sp.	99	33
ASV_190680	Urotricha_sp.	97	451	Urotricha_sp.	100	451	Urotricha_sp.	100	451	Urotricha_sp.	98	451
ASV_164246	Colpodea_X_unclassified	96	155	Colpodea_X_unclassified	90	155	Colpodea_X_unclassified	90	155	Colpodea_X_unclassified	87	155
ASV_059159	Askenasia_sp.	86	275	Askenasia_sp.	90	275	Askenasia_sp.	90	275	Askenasia_sp.	90	275
ASV_415743	Stenosemella_pacifica	89	273	Stenosemella_pacifica	89	273	Stenosemella_pacifica	89	273	Stenosemella_pacifica	89	273
ASV_233758	Cyclotrichium_sp.	85	362	Cyclotrichium_sp.	95	362	Cyclotrichium_sp.	95	362	Cyclotrichium_sp.	94	362
ASV_114346	Askenasia_sp.	90	60	Askenasia_sp.	96	60	Askenasia_sp.	96	60	Askenasia_sp.	89	60
ASV_099839	Urotricha_sp.	93	2197	Urotricha_sp.	99	2197	Urotricha_sp.	99	2197	Urotricha_sp.	99	2197
ASV_240054	Askenasia_sp.	82	62	Askenasia_sp.	94	62	Askenasia_sp.	94	62	Askenasia_sp.	85	62
ASV_079978	Askenasia_sp.	95	95	Askenasia_sp.	98	95	Askenasia_sp.	98	95	Askenasia_sp.	96	95
ASV_381085	Cyclotrichium_sp.	84	852	Cyclotrichium_sp.	94	852	Cyclotrichium_sp.	94	852	Cyclotrichium_sp.	94	852
ASV_347810	Pelagostrobilidium_sp.	97	1571	Pelagostrobilidium_sp.	97	1571	Pelagostrobilidium_sp.	97	1571	Pelagostrobilidium_sp.	97	1571
ASV_354803	Uronychia_sp.	89	158	Uronychia_sp.	88	158	Uronychia_sp.	88	158	Uronychia_sp.	88	158
ASV_339659	Choreotrichida_unclassified	82	105	Choreotrichida_unclassified	84	105	Choreotrichida_unclassified	88	105	Choreotrichida_unclassified	83	105
