# Supplementary material for: pr2‐Wormifier: A Bioinformatics Pipeline to Create Custom Reference Databases for Improved Metabarcoding of Marine Protists
Source: Mol Ecol Resour. 2026 Jun 23;26(5):e70168. doi: 10.1111/1755-0998.70168 (PMC13288752; doi:10.1111/1755-0998.70168)
Supplement: Supplementary file 3 — Table S13: Comparison of the amount of ASVs and reads of the TAREuk dataset assigned to a certain genera for each database version and the difference compared to the previous database version. Table S14: Taxonomic assignment of Dinophyceae for the TAREuk dataset at the family level, bootstrap values and read counts for each ASV across database versions. Table S15: Taxonomic assignment of Dinophyceae for the TAREuk dataset at the species level, bootstrap values and read counts for each ASV across database versions. Table S16: Comparison of the amount of ASVs and reads of the Euka02 dataset assigned to a certain genera for each database version and the difference compared to previous database version. Table S17: Taxonomic assignment of Dinophyceae for the Euka02 datasetat the family level, bootstrap values and read counts for each ASV across database versions. Table S18: Taxonomic assignment of Dinophyceae for the Euka02 dataset at the species level, bootstrap values and read counts for each ASV across database versions. [file MEN-26-e70168-s001.xlsx]

## Sheet: Overview
Table	Content/Titel	Refers to	Taxon	Dataset
Table S13 - TAREuk Dinofl Genus	Comparison of the amount of ASVs and reads of the TAREuk dataset assigned to a certain genera for each database version and the difference compared to previous database version	Assignment	Dinophceae	TAREuk
Table S14 - TAREuk Dinofl. ASV Family Level	Taxonomic assignment of Dinophyceae for the TAREuk datasetat the family level, bootstrap values, and read counts for each ASV across database versions	Assignment	Dinophceae	TAREuk
Table S15 -TAREuk Dinofl. ASV Species Level	Taxonomic assignment of Dinophyceae for the TAREuk dataset at the species level, bootstrap values, and read counts for each ASV across database versions	Assignment	Dinophceae	TAREuk
Table S16 - Euka02 Dinofl. Genus Assignment	Comparison of the amount of ASVs and reads of the Euka02 dataset assigned to a certain genera for each database version and the difference compared to previous database version	Assignment	Dinophceae	Euka02
Table S17 - Euka02 Dinofl. ASV Family Level	Taxonomic assignment of Dinophyceae for the Euka02 datasetat the family level, bootstrap values, and read counts for each ASV across database versions	Assignment	Dinophceae	Euka02
Table S18 - Euka02 Dinofl. ASV Species Level	Taxonomic assignment of Dinophyceae for the Euka02 dataset at the species level, bootstrap values, and read counts for each ASV across database versions	Assignment	Dinophceae	Euka02
Overview
Database V1	PR2 (v.5.1.1)
Database V2	Cleaned PR2 database
Database V3	Cleaned PR2 database with WoRMS/Algaebase taxonomy
Database V4	Cleaned PR2 database with WoRMS/Algaebase taxonomy and additional NCBI sequences
TAREuk	Metabarcoding eDNA dataset from seawater and surface sediments from Nguyen et al. (2026)
Euka02	Metabarcoding sedimentary ancient DNA data set from Romahn et al. (2025)

## Sheet: Table S13 - TAREuk Dinofl Genus
Table S13 - Comparison of the amount of ASVs and reads of the TAREuk dataset assigned to a certain genera for each database version and the difference compared to the previous database version
Genus	Baltic	ASV_v1	ASV_v2	ASV_v3	ASV_v4	ASV_diff_v1.2	ASV_diff_v1.3	ASV_diff_v2.3	ASV_diff_v1.4	ASV_diff_v3.4	reads_v1	reads_v2	reads_v3	reads_v4	reads_diff_v1.2	reads_diff_v1.3	reads_diff_v2.3	reads_diff_v1.4	reads_diff_v3.4
Alexandrium	TRUE	2	2	2	2	0	0	0	0	0	53	53	53	53	0	0	0	0	0
Amphidiniopsis	TRUE	0	0	0	3	0	0	0	3	3	0	0	0	530	0	0	0	530	530
Amylax	TRUE	7	7	7	7	0	0	0	0	0	759	759	759	759	0	0	0	0	0
Ansanella	FALSE	26	26	26	6	0	0	0	-20	-20	5854	5854	5854	316	0	0	0	-5538	-5538
Apocalathium	FALSE	42	44	44	44	2	2	0	2	0	7303	7332	7332	7332	29	29	0	29	0
Azadinium	FALSE	0	1	1	1	1	1	0	1	0	0	19	19	19	19	19	0	19	0
Balechina	FALSE	4	4	4	4	0	0	0	0	0	607	607	607	607	0	0	0	0	0
Biecheleria	FALSE	254	257	257	216	3	3	0	-38	-41	168569	168641	168641	165452	72	72	0	-3117	-3189
Biecheleriopsis	FALSE	14	14	14	8	0	0	0	-6	-6	2073	2073	2073	513	0	0	0	-1560	-1560
Borghiella	FALSE	4	4	4	4	0	0	0	0	0	176	176	176	176	0	0	0	0	0
Chytriodinium	FALSE	1	1	1	3	0	0	0	2	2	19	19	19	2322	0	0	0	2303	2303
Dactylodinium	FALSE	2	2	2	2	0	0	0	0	0	45	45	45	45	0	0	0	0	0
Dinophysis	TRUE	3	3	3	3	0	0	0	0	0	195	195	195	195	0	0	0	0	0
Dissodinium	TRUE	4	4	4	4	0	0	0	0	0	1333	1333	1333	1333	0	0	0	0	0
Fragilidium	TRUE	2	2	2	2	0	0	0	0	0	103	103	103	103	0	0	0	0	0
Gymnodinium	TRUE	154	172	142	63	18	-12	-30	-91	-79	78108	78482	76038	68697	374	-2070	-2444	-9411	-7341
Gyrodinium	TRUE	119	196	200	204	77	81	4	85	4	18897	67440	67632	67696	48543	48735	192	48799	64
Heterocapsa	TRUE	108	108	102	93	0	-6	-6	-15	-9	35200	35106	34918	34652	-94	-282	-188	-548	-266
Islandinium	FALSE	18	18	18	16	0	0	0	-2	-2	2594	2594	2594	2560	0	0	0	-34	-34
Karlodinium	FALSE	3	7	7	8	4	4	0	5	1	64	22699	22699	22736	22635	22635	0	22672	37
Levanderina	FALSE	2	2	2	2	0	0	0	0	0	406	406	406	406	0	0	0	0	0
Luciella	FALSE	2	2	2	2	0	0	0	0	0	548	548	548	548	0	0	0	0	0
Margalefidinium	FALSE	1	1	1	1	0	0	0	0	0	13	13	13	13	0	0	0	0	0
Nematodinium	FALSE	0	0	1	1	0	1	1	1	0	0	0	15	15	0	15	15	15	0
Nusuttodinium	FALSE	15	15	15	10	0	0	0	-5	-5	14472	14587	14587	14275	115	115	0	-197	-312
Oxytoxum	TRUE	0	0	0	7	0	0	0	7	7	0	0	0	2873	0	0	0	2873	2873
Pelagodinium	FALSE	42	42	42	38	0	0	0	-4	-4	20493	20493	20493	20377	0	0	0	-116	-116
Pentapharsodinium	TRUE	10	10	10	10	0	0	0	0	0	183	183	183	183	0	0	0	0	0
Pfiesteria	FALSE	1	1	1	1	0	0	0	0	0	12	12	12	12	0	0	0	0	0
Polarella	FALSE	2	2	2	2	0	0	0	0	0	169	169	169	169	0	0	0	0	0
Prorocentrum	TRUE	88	121	126	124	33	38	5	36	-2	46968	49838	49978	49901	2870	3010	140	2933	-77
Protoceratium	TRUE	2	2	2	2	0	0	0	0	0	127	127	127	127	0	0	0	0	0
Protoperidinium	TRUE	6	6	6	6	0	0	0	0	0	492	492	492	492	0	0	0	0	0
Scrippsiella	TRUE	3	3	1	1	0	-2	-2	-2	0	864	864	15	15	0	-849	-849	-849	0
Sourniaea	FALSE	4	4	4	4	0	0	0	0	0	137	137	137	137	0	0	0	0	0
Takayama	FALSE	0	124	125	125	124	125	1	125	0	0	70882	70985	70985	70882	70985	103	70985	0
Tripos	FALSE	0	69	69	67	69	69	0	67	-2	0	117523	117523	117431	117523	117523	0	117431	-92
Unruhdinium	FALSE	2	2	2	2	0	0	0	0	0	214	214	214	214	0	0	0	0	0
Warnowia	TRUE	25	25	23	29	0	-2	-2	4	6	6151	6151	6120	6259	0	-31	-31	108	139
Yihiella	FALSE	6	8	8	8	2	2	0	2	0	1906	2303	2303	2303	397	397	0	397	0

## Sheet: Table S14 - TAREuk Dinofl ASV F
Table S14 - Taxonomic assignment of Dinophyceae for the TAREuk dataset at the family level, bootstrap values, and read counts for each ASV across database versions
V1	Family.db1	Fami_perc.db1	total_reads.db1	Family.db2	Fami_perc.db2	total_reads.db2	Family.db3	Fami_perc.db3	total_reads.db3	Family.db4	Fami_perc.db4	total_reads.db4
SRR35279734.475683	Prorocentraceae	96	60	Prorocentraceae	96	60	Prorocentraceae	96	60	Prorocentraceae	96	60
SRR35279756.118830	Heterocapsaceae	96	17	Heterocapsaceae	95	17	Peridiniaceae	95	17	Peridiniaceae	95	17
SRR35279744.100922	Thoracosphaeraceae	98	33	Thoracosphaeraceae	99	33	Thoracosphaeraceae	98	33	Thoracosphaeraceae	98	33
SRR35279769.53559	Heterocapsaceae	82	34	Heterocapsaceae	82	34
SRR35279734.348214	Gymnodiniaceae	95	6462	Gymnodiniaceae	96	6462	Gymnodiniaceae	92	6462	Gymnodiniaceae	90	6462
SRR35279790.179722	Kareniaceae	89	29	Kareniaceae	90	29	Kareniaceae	90	29	Kareniaceae	90	29
SRR35279773.35281	Gymnodiniaceae	91	19	Gymnodiniaceae	91	19	Gymnodiniaceae	88	19
SRR35279783.111557	Suessiaceae	100	16	Suessiaceae	100	16	Suessiaceae	100	16	Suessiaceae	100	16
SRR35279786.151491	Prorocentraceae	96	2630	Prorocentraceae	97	2630	Prorocentraceae	97	2630	Prorocentraceae	96	2630
SRR35279790.139653	Gymnodiniaceae	97	41	Gymnodiniaceae	97	41
SRR35279719.109566	Amphidiniopsidaceae	100	16	Amphidiniopsidaceae	100	16	Protoperidiniaceae	100	16	Protoperidiniaceae	100	16
SRR35279792.270320	Heterocapsaceae	91	16	Heterocapsaceae	90	16	Peridiniaceae	81	16
SRR35279794.81426	Heterocapsaceae	93	26	Heterocapsaceae	93	26	Peridiniaceae	89	26	Peridiniaceae	85	26
SRR35279792.29310	Gymnodiniaceae	92	34	Gymnodiniaceae	95	34	Gyrodiniaceae	89	34	Gyrodiniaceae	94	34
SRR35279720.40507	Suessiaceae	97	12	Suessiaceae	97	12	Suessiaceae	97	12	Suessiaceae	97	12
SRR35279720.7662	Suessiaceae	100	31	Suessiaceae	100	31	Suessiaceae	100	31	Suessiaceae	100	31
SRR35279719.133319	Suessiaceae	99	14	Suessiaceae	99	14	Suessiaceae	99	14	Suessiaceae	99	14
SRR35279720.149211	Suessiaceae	100	17	Suessiaceae	100	17	Suessiaceae	100	17	Suessiaceae	100	17
SRR35279769.75648	Gymnodiniaceae	88	40	Gymnodiniaceae	92	40	Gymnodiniaceae	81	40
SRR35279767.21864	Suessiaceae	99	14	Suessiaceae	100	14	Suessiaceae	100	14	Suessiaceae	90	14
SRR35279788.115376	Gymnodiniaceae	90	35	Gymnodiniaceae	98	35	Gyrodiniaceae	97	35	Gyrodiniaceae	97	35
SRR35279789.159027	Gymnodiniaceae	81	23	Gymnodiniaceae	83	23
SRR35279720.175549	Suessiaceae	89	25	Suessiaceae	90	25	Suessiaceae	90	25	Suessiaceae	82	25
SRR35279790.119390	Gymnodiniaceae	95	14	Gymnodiniaceae	94	14	Gymnodiniaceae	87	14	Gymnodiniaceae	83	14
SRR35279733.90261	Suessiaceae	100	22	Suessiaceae	100	22	Suessiaceae	100	22
SRR35279786.255720	Gymnodiniaceae	83	66	Gymnodiniaceae	87	66
SRR35279780.66855	Heterocapsaceae	98	69	Heterocapsaceae	98	69	Peridiniaceae	98	69	Peridiniaceae	98	69
SRR35279798.33648	Lingulodiniaceae	100	31	Lingulodiniaceae	100	31	Lingulodiniaceae	100	31	Lingulodiniaceae	100	31
SRR35279719.32735	Suessiaceae	100	15	Suessiaceae	100	15	Suessiaceae	100	15	Suessiaceae	100	15
SRR35279719.148917	Suessiaceae	95	24	Suessiaceae	95	24	Suessiaceae	95	24	Suessiaceae	94	24
SRR35279786.169423	Prorocentraceae	84	12	Prorocentraceae	87	12	Prorocentraceae	87	12	Prorocentraceae	85	12
SRR35279719.127865	Gymnodiniaceae	86	38	Gymnodiniaceae	90	38	Gymnodiniaceae	90	38	Gymnodiniaceae	87	38
SRR35279780.157134	Gymnodiniaceae	93	41	Gymnodiniaceae	94	41
SRR35279786.220622	Gymnodiniaceae	92	88	Gymnodiniaceae	96	88	Gyrodiniaceae	96	88	Gyrodiniaceae	96	88
SRR35279794.96140	Gymnodiniaceae	89	22	Gymnodiniaceae	92	22
SRR35279719.9303	Suessiaceae	86	17	Suessiaceae	85	17	Suessiaceae	85	17
SRR35279787.95973	Prorocentraceae	93	16	Prorocentraceae	95	16	Prorocentraceae	95	16	Prorocentraceae	96	16
SRR35279799.155287	Heterocapsaceae	99	10646	Heterocapsaceae	99	10646	Peridiniaceae	99	10646	Peridiniaceae	99	10646
SRR35279736.79837	Suessiaceae	100	580	Suessiaceae	100	580	Suessiaceae	100	580
SRR35279720.124890	Gymnodiniaceae	95	72	Gymnodiniaceae	96	72	Gymnodiniaceae	92	72	Gymnodiniaceae	91	72
SRR35279787.573705	Prorocentraceae	92	88	Prorocentraceae	93	88	Prorocentraceae	93	88	Prorocentraceae	94	88
SRR35279750.123347	Suessiaceae	100	20	Suessiaceae	100	20	Suessiaceae	100	20
SRR35279744.280391	Thoracosphaeraceae	99	44	Thoracosphaeraceae	99	44	Thoracosphaeraceae	93	44	Thoracosphaeraceae	93	44
SRR35279733.188569	Suessiaceae	100	13	Suessiaceae	100	13	Suessiaceae	100	13
SRR35279794.54442	Gymnodiniaceae	91	147	Gymnodiniaceae	100	147
SRR35279792.25114	Suessiaceae	100	56	Suessiaceae	100	56	Suessiaceae	100	56	Suessiaceae	82	56
SRR35279790.27709	Suessiaceae	100	13	Suessiaceae	99	13	Suessiaceae	99	13	Suessiaceae	98	13
SRR35279720.170539	Suessiaceae	93	74	Suessiaceae	95	74	Suessiaceae	95	74
SRR35279784.49899	Suessiaceae	100	13	Suessiaceae	100	13	Suessiaceae	100	13	Suessiaceae	86	13
SRR35279790.262322	Gymnodiniaceae	99	100	Gymnodiniaceae	99	100	Gyrodiniaceae	100	100	Gyrodiniaceae	100	100
SRR35279784.43115	Suessiaceae	100	13	Suessiaceae	100	13	Suessiaceae	100	13	Suessiaceae	100	13
SRR35279750.78913	Suessiaceae	100	14	Suessiaceae	100	14	Suessiaceae	100	14	Suessiaceae	100	14
SRR35279792.110203	Prorocentraceae	91	21	Prorocentraceae	92	21	Prorocentraceae	92	21	Prorocentraceae	92	21
SRR35279786.246168	Gymnodiniaceae	98	38	Gymnodiniaceae	98	38	Gyrodiniaceae	98	38	Gyrodiniaceae	98	38
SRR35279790.164608	Gymnodiniaceae	94	13	Gymnodiniaceae	100	13	Gyrodiniaceae	98	13	Gyrodiniaceae	98	13
SRR35279791.27078	Heterocapsaceae	98	13	Heterocapsaceae	98	13	Peridiniaceae	98	13	Peridiniaceae	98	13
SRR35279769.74490	Gymnodiniaceae	95	31	Gymnodiniaceae	98	31	Gymnodiniaceae	94	31
SRR35279733.168014	Protoperidiniaceae	100	62	Protoperidiniaceae	100	62	Protoperidiniaceae	100	62	Protoperidiniaceae	100	62
SRR35279725.57575	Gymnodiniaceae	90	260	Gymnodiniaceae	93	260	Gymnodiniaceae	88	260
SRR35279751.138854	Thoracosphaeraceae	87	45	Thoracosphaeraceae	87	45
SRR35279792.141198	Gymnodiniaceae	89	25	Gymnodiniaceae	92	25
SRR35279720.168087	Suessiaceae	98	13	Suessiaceae	98	13	Suessiaceae	98	13	Suessiaceae	97	13
SRR35279726.151978	Thoracosphaeraceae	98	214	Thoracosphaeraceae	98	214	Thoracosphaeraceae	95	214	Thoracosphaeraceae	95	214
SRR35279774.17756	Gymnodiniaceae	95	13	Gymnodiniaceae	96	13	Gyrodiniaceae	86	13
SRR35279721.9436	Suessiaceae	100	16	Suessiaceae	100	16	Suessiaceae	100	16	Suessiaceae	99	16
SRR35279800.105158	Gymnodiniaceae	97	531	Gymnodiniaceae	97	531
SRR35279784.17862	Thoracosphaeraceae	99	30	Thoracosphaeraceae	99	30	Thoracosphaeraceae	97	30	Thoracosphaeraceae	97	30
SRR35279720.94686	Suessiaceae	100	102	Suessiaceae	100	102	Suessiaceae	100	102	Suessiaceae	99	102
SRR35279789.115663	Suessiaceae	100	9	Suessiaceae	100	9	Suessiaceae	100	9	Suessiaceae	100	9
SRR35279786.117963	Gymnodiniaceae	99	72	Gymnodiniaceae	99	72	Gyrodiniaceae	100	72	Gyrodiniaceae	100	72
SRR35279792.114086	Heterocapsaceae	87	16	Heterocapsaceae	88	16	Peridiniaceae	84	16
SRR35279791.242081	Gymnodiniaceae	89	45	Gymnodiniaceae	93	45
SRR35279786.38109	Gymnodiniaceae	92	37	Gymnodiniaceae	92	37	Gyrodiniaceae	91	37	Gyrodiniaceae	91	37
SRR35279794.239124	Suessiaceae	100	15	Suessiaceae	100	15	Suessiaceae	100	15	Suessiaceae	89	15
SRR35279793.16871	Suessiaceae	97	14	Suessiaceae	97	14	Suessiaceae	97	14
SRR35279791.71290	Prorocentraceae	90	13	Prorocentraceae	89	13	Prorocentraceae	89	13	Prorocentraceae	90	13
SRR35279767.59851	Suessiaceae	100	49	Suessiaceae	100	49	Suessiaceae	100	49	Suessiaceae	100	49
SRR35279721.37705	Suessiaceae	97	32	Suessiaceae	99	32	Suessiaceae	99	32
SRR35279794.259799	Prorocentraceae	82	15	Prorocentraceae	82	15	Prorocentraceae	82	15	Prorocentraceae	82	15
SRR35279790.170605	Gymnodiniaceae	81	25	Gymnodiniaceae	89	25	Gyrodiniaceae	89	25	Gyrodiniaceae	89	25
SRR35279792.242730	Warnowiaceae	94	15	Warnowiaceae	93	15	Warnowiaceae	93	15	Warnowiaceae	94	15
SRR35279769.20338	Suessiaceae	100	12	Suessiaceae	100	12	Suessiaceae	100	12	Suessiaceae	100	12
SRR35279780.80788	Gymnodiniaceae	89	26	Gymnodiniaceae	90	26
SRR35279784.101227	Suessiaceae	97	37	Suessiaceae	97	37	Suessiaceae	97	37	Suessiaceae	98	37
SRR35279798.101020	Suessiaceae	100	20	Suessiaceae	100	20	Suessiaceae	100	20	Suessiaceae	100	20
SRR35279728.181804	Thoracosphaeraceae	98	38	Thoracosphaeraceae	98	38	Thoracosphaeraceae	95	38	Thoracosphaeraceae	95	38
SRR35279787.178165	Prorocentraceae	82	159	Prorocentraceae	87	159	Prorocentraceae	87	159	Prorocentraceae	87	159
SRR35279797.173936	Suessiaceae	100	47	Suessiaceae	100	47	Suessiaceae	100	47	Suessiaceae	100	47
SRR35279719.130472	Gymnodiniaceae	91	28	Gymnodiniaceae	92	28	Gymnodiniaceae	92	28	Gymnodiniaceae	91	28
SRR35279719.1108	Suessiaceae	100	65	Suessiaceae	100	65	Suessiaceae	100	65	Suessiaceae	90	65
SRR35279794.73711	Heterocapsaceae	93	12	Heterocapsaceae	93	12	Peridiniaceae	86	12
SRR35279774.22025	Prorocentraceae	81	69	Prorocentraceae	83	69	Prorocentraceae	83	69	Prorocentraceae	83	69
SRR35279795.190767	Suessiaceae	98	98	Suessiaceae	99	98	Suessiaceae	99	98
SRR35279769.55046	Amphidiniopsidaceae	96	12	Amphidiniopsidaceae	96	12	Protoperidiniaceae	99	12	Protoperidiniaceae	100	12
SRR35279789.10237	Gymnodiniaceae	91	13	Gymnodiniaceae	91	13
SRR35279720.30392	Suessiaceae	97	12	Suessiaceae	97	12	Suessiaceae	97	12
SRR35279782.72590	Suessiaceae	100	16	Suessiaceae	100	16	Suessiaceae	100	16	Suessiaceae	94	16
SRR35279733.427157	Suessiaceae	100	2967	Suessiaceae	100	2967	Suessiaceae	100	2967	Suessiaceae	100	2967
SRR35279751.87408	Gymnodiniaceae	100	129	Gymnodiniaceae	100	129	Gymnodiniaceae	89	129	Gymnodiniaceae	81	129
SRR35279759.492677	Warnowiaceae	92	15	Warnowiaceae	92	15	Warnowiaceae	92	15	Warnowiaceae	95	15
SRR35279750.102066	Suessiaceae	100	16	Suessiaceae	100	16	Suessiaceae	100	16	Suessiaceae	100	16
SRR35279798.4540	Protoceratiaceae	100	62	Protoceratiaceae	100	62	Protoceratiaceae	100	62	Protoceratiaceae	100	62
SRR35279751.31191	Gymnodiniaceae	100	234	Gymnodiniaceae	100	234	Gymnodiniaceae	88	234	Gymnodiniaceae	96	234
SRR35279791.121503	Heterocapsaceae	97	19	Heterocapsaceae	97	19	Peridiniaceae	97	19	Peridiniaceae	97	19
SRR35279794.110898	Suessiaceae	97	16	Suessiaceae	97	16	Suessiaceae	97	16	Suessiaceae	89	16
SRR35279794.79269	Suessiaceae	97	31	Suessiaceae	98	31	Suessiaceae	98	31
SRR35279791.213846	Thoracosphaeraceae	83	22	Thoracosphaeraceae	89	22	Ensiculiferaceae	84	22	Ensiculiferaceae	84	22
SRR35279720.195520	Suessiaceae	89	35	Suessiaceae	90	35	Suessiaceae	90	35	Suessiaceae	82	35
SRR35279786.200957	Gymnodiniaceae	96	26	Gymnodiniaceae	96	26	Gyrodiniaceae	96	26	Gyrodiniaceae	96	26
SRR35279733.459671	Suessiaceae	100	31	Suessiaceae	100	31	Suessiaceae	100	31	Suessiaceae	100	31
SRR35279795.247246	Gymnodiniaceae	87	100	Gymnodiniaceae	87	100
SRR35279734.476519	Prorocentraceae	98	16384	Prorocentraceae	98	16384	Prorocentraceae	98	16384	Prorocentraceae	98	16384
SRR35279795.56003	Gymnodiniaceae	89	181	Gymnodiniaceae	93	181	Gymnodiniaceae	85	181
SRR35279769.112288	Amphidiniopsidaceae	100	55	Amphidiniopsidaceae	100	55	Protoperidiniaceae	100	55	Protoperidiniaceae	100	55
SRR35279720.219295	Suessiaceae	97	27	Suessiaceae	97	27	Suessiaceae	97	27	Suessiaceae	80	27
SRR35279774.68052	Gymnodiniaceae	89	11	Gymnodiniaceae	89	11	Gymnodiniaceae	83	11
SRR35279786.166720	Gymnodiniaceae	97	22	Gymnodiniaceae	98	22	Gyrodiniaceae	97	22	Gyrodiniaceae	97	22
SRR35279791.41948	Prorocentraceae	83	45	Prorocentraceae	89	45	Prorocentraceae	89	45	Prorocentraceae	89	45
SRR35279783.206998	Suessiaceae	99	22	Suessiaceae	99	22	Suessiaceae	99	22
SRR35279720.45431	Gymnodiniaceae	92	282	Gymnodiniaceae	92	282	Gymnodiniaceae	89	282	Gymnodiniaceae	91	282
SRR35279720.36620	Suessiaceae	100	18	Suessiaceae	100	18	Suessiaceae	100	18	Suessiaceae	100	18
SRR35279790.17626	Heterocapsaceae	81	24	Heterocapsaceae	82	24	Peridiniaceae	82	24	Peridiniaceae	83	24
SRR35279790.268227	Gymnodiniaceae	95	209	Gymnodiniaceae	98	209	Gyrodiniaceae	91	209	Gyrodiniaceae	94	209
SRR35279728.22864	Gymnodiniaceae	89	14	Gymnodiniaceae	97	14	Gyrodiniaceae	96	14	Gyrodiniaceae	97	14
SRR35279794.142446	Suessiaceae	97	12	Suessiaceae	97	12	Suessiaceae	97	12	Suessiaceae	80	12
SRR35279794.53993	Gymnodiniaceae	98	16	Gymnodiniaceae	98	16	Gymnodiniaceae	96	16	Gymnodiniaceae	94	16
SRR35279794.97377	Heterocapsaceae	100	46	Heterocapsaceae	100	46	Peridiniaceae	99	46	Peridiniaceae	99	46
SRR35279742.83257	Gymnodiniaceae	100	13	Gymnodiniaceae	100	13	Gyrodiniaceae	100	13	Gyrodiniaceae	100	13
SRR35279720.17364	Suessiaceae	96	13	Suessiaceae	97	13	Suessiaceae	97	13	Suessiaceae	85	13
SRR35279719.10762	Suessiaceae	100	25	Suessiaceae	100	25	Suessiaceae	100	25	Suessiaceae	100	25
SRR35279720.71534	Suessiaceae	99	46	Suessiaceae	97	46	Suessiaceae	97	46
SRR35279791.165997	Heterocapsaceae	80	28	Heterocapsaceae	82	28	Peridiniaceae	82	28	Peridiniaceae	82	28
SRR35279791.145080	Gymnodiniaceae	84	49	Gymnodiniaceae	90	49	Gyrodiniaceae	89	49	Gyrodiniaceae	94	49
SRR35279794.111534	Gymnodiniaceae	93	33	Gymnodiniaceae	97	33	Gyrodiniaceae	81	33	Gyrodiniaceae	86	33
SRR35279792.171788	Gymnodiniaceae	93	25	Gymnodiniaceae	97	25	Gyrodiniaceae	97	25	Gyrodiniaceae	97	25
SRR35279793.18017	Gymnodiniaceae	91	1	Gymnodiniaceae	92	1
SRR35279728.83393	Suessiaceae	100	15	Suessiaceae	100	15	Suessiaceae	100	15	Suessiaceae	93	15
SRR35279728.32317	Gymnodiniaceae	100	14	Gymnodiniaceae	100	14	Gyrodiniaceae	100	14	Gyrodiniaceae	100	14
SRR35279783.275613	Suessiaceae	100	13	Suessiaceae	100	13	Suessiaceae	100	13	Suessiaceae	100	13
SRR35279720.64445	Suessiaceae	91	28	Suessiaceae	91	28	Suessiaceae	91	28
SRR35279720.201073	Suessiaceae	100	14	Suessiaceae	100	14	Suessiaceae	100	14
SRR35279719.172064	Suessiaceae	100	248	Suessiaceae	100	248	Suessiaceae	100	248
SRR35279720.70873	Suessiaceae	100	1269	Suessiaceae	100	1269	Suessiaceae	100	1269	Suessiaceae	99	1269
SRR35279794.238294	Gymnodiniaceae	97	83	Gymnodiniaceae	97	83
SRR35279733.495039	Amphidiniopsidaceae	100	1048	Amphidiniopsidaceae	100	1048	Protoperidiniaceae	100	1048	Protoperidiniaceae	100	1048
SRR35279782.137855	Suessiaceae	100	28	Suessiaceae	100	28	Suessiaceae	100	28	Suessiaceae	100	28
SRR35279794.71716	Heterocapsaceae	98	13	Heterocapsaceae	98	13	Peridiniaceae	98	13	Peridiniaceae	98	13
SRR35279720.55547	Suessiaceae	99	17	Suessiaceae	99	17	Suessiaceae	99	17	Suessiaceae	99	17
SRR35279767.42690	Gymnodiniaceae	92	14	Gymnodiniaceae	94	14	Gymnodiniaceae	92	14	Gymnodiniaceae	93	14
SRR35279776.315452	Heterocapsaceae	83	23
SRR35279787.111377	Gymnodiniaceae	95	13	Gymnodiniaceae	96	13	Gymnodiniaceae	89	13
SRR35279797.154433	Suessiaceae	100	14	Suessiaceae	100	14	Suessiaceae	100	14	Suessiaceae	100	14
SRR35279751.54231	Thoracosphaeraceae	93	16	Thoracosphaeraceae	90	16	Thoracosphaeraceae	87	16	Thoracosphaeraceae	80	16
SRR35279792.112987	Gymnodiniaceae	97	16	Gymnodiniaceae	97	16	Gymnodiniaceae	95	16	Gymnodiniaceae	94	16
SRR35279719.60047	Suessiaceae	100	40	Suessiaceae	100	40	Suessiaceae	100	40	Suessiaceae	87	40
SRR35279786.174122	Thoracosphaeraceae	83	13	Thoracosphaeraceae	87	13	Ensiculiferaceae	87	13	Ensiculiferaceae	87	13
SRR35279786.152422	Gymnodiniaceae	91	14	Gymnodiniaceae	93	14	Gyrodiniaceae	91	14	Gyrodiniaceae	93	14
SRR35279720.40412	Suessiaceae	93	40	Suessiaceae	95	40	Suessiaceae	95	40
SRR35279720.50246	Suessiaceae	99	35	Suessiaceae	99	35	Suessiaceae	99	35	Suessiaceae	99	35
SRR35279719.186642	Suessiaceae	98	32	Suessiaceae	97	32	Suessiaceae	97	32
SRR35279774.4479	Suessiaceae	91	54	Suessiaceae	91	54	Suessiaceae	91	54
SRR35279794.60770	Gymnodiniaceae	92	168	Gymnodiniaceae	93	168
SRR35279792.220234	Suessiaceae	100	24	Suessiaceae	100	24	Suessiaceae	100	24	Suessiaceae	88	24
SRR35279793.270803	Heterocapsaceae	97	19	Heterocapsaceae	97	19	Peridiniaceae	94	19	Peridiniaceae	94	19
SRR35279786.22438	Gymnodiniaceae	91	16	Gymnodiniaceae	91	16	Gymnodiniaceae	85	16
SRR35279732.163349	Gymnodiniaceae	96	15	Gymnodiniaceae	97	15	Gyrodiniaceae	96	15	Gyrodiniaceae	96	15
SRR35279786.127168	Gymnodiniaceae	96	14	Gymnodiniaceae	99	14	Gyrodiniaceae	97	14	Gyrodiniaceae	97	14
SRR35279795.63425	Suessiaceae	97	37	Suessiaceae	98	37	Suessiaceae	98	37
SRR35279794.101131	Suessiaceae	100	121	Suessiaceae	100	121	Suessiaceae	100	121
SRR35279791.37453	Suessiaceae	95	21	Suessiaceae	96	21	Suessiaceae	96	21
SRR35279791.59850	Dinophysaceae	95	16	Dinophysaceae	95	16	Dinophysaceae	95	16	Dinophysaceae	95	16
SRR35279794.249830	Warnowiaceae	96	17	Warnowiaceae	96	17	Warnowiaceae	96	17	Warnowiaceae	96	17
SRR35279791.213021	Gymnodiniaceae	89	28	Gymnodiniaceae	93	28
SRR35279791.228954	Gymnodiniaceae	94	12	Gymnodiniaceae	100	12	Gyrodiniaceae	98	12	Gyrodiniaceae	98	12
SRR35279794.30124	Heterocapsaceae	89	12	Heterocapsaceae	93	12	Peridiniaceae	90	12	Peridiniaceae	87	12
SRR35279782.47182	Suessiaceae	100	32	Suessiaceae	100	32	Suessiaceae	100	32	Suessiaceae	100	32
SRR35279769.43305	Suessiaceae	100	24	Suessiaceae	100	24	Suessiaceae	100	24	Suessiaceae	100	24
SRR35279720.127355	Gymnodiniaceae	96	20	Gymnodiniaceae	97	20				Gymnodiniaceae	86	20
SRR35279750.33137	Suessiaceae	100	1350	Suessiaceae	100	1350	Suessiaceae	100	1350	Suessiaceae	100	1350
SRR35279756.208654	Gymnodiniaceae	81	158	Gymnodiniaceae	98	158
SRR35279776.208372	Heterocapsaceae	86	18
SRR35279787.598815	Gymnodiniaceae	82	38	Gymnodiniaceae	86	38
SRR35279790.68840	Gymnodiniaceae	86	20	Gymnodiniaceae	92	20	Gymnodiniaceae	87	20
SRR35279749.193233	Suessiaceae	99	29	Suessiaceae	99	29	Suessiaceae	99	29	Suessiaceae	99	29
SRR35279720.89529	Suessiaceae	100	12	Suessiaceae	100	12	Suessiaceae	100	12	Suessiaceae	100	12
SRR35279794.52905	Gymnodiniaceae	86	19	Gymnodiniaceae	92	19	Gymnodiniaceae	87	19
SRR35279769.68923	Gymnodiniaceae	91	43	Gymnodiniaceae	91	43	Gymnodiniaceae	81	43	Gymnodiniaceae	85	43
SRR35279776.136600	Gymnodiniaceae	88	49	Gymnodiniaceae	93	49
SRR35279733.79057	Heterocapsaceae	94	55	Heterocapsaceae	94	55	Peridiniaceae	94	55	Peridiniaceae	94	55
SRR35279736.127829	Amphidiniopsidaceae	100	16	Amphidiniopsidaceae	100	16	Protoperidiniaceae	100	16	Protoperidiniaceae	100	16
SRR35279720.77584	Amphidiniopsidaceae	100	13	Amphidiniopsidaceae	100	13	Protoperidiniaceae	100	13	Protoperidiniaceae	100	13
SRR35279720.193197	Suessiaceae	90	15	Suessiaceae	89	15	Suessiaceae	89	15
SRR35279767.145006	Suessiaceae	100	45	Suessiaceae	100	45	Suessiaceae	100	45	Suessiaceae	99	45
SRR35279793.124396	Heterocapsaceae	92	12	Heterocapsaceae	92	12	Peridiniaceae	92	12	Peridiniaceae	94	12
SRR35279792.96838	Gymnodiniaceae	81	27	Gymnodiniaceae	89	27	Gyrodiniaceae	89	27	Gyrodiniaceae	89	27
SRR35279794.50788	Heterocapsaceae	98	35	Heterocapsaceae	98	35	Peridiniaceae	98	35	Peridiniaceae	98	35
SRR35279750.175772	Suessiaceae	100	17	Suessiaceae	100	17	Suessiaceae	100	17	Suessiaceae	100	17
SRR35279720.201190	Heterocapsaceae	93	32	Heterocapsaceae	91	32	Peridiniaceae	90	32	Peridiniaceae	90	32
SRR35279719.156409	Suessiaceae	97	15	Suessiaceae	97	15	Suessiaceae	97	15
SRR35279720.84797	Gymnodiniaceae	87	20	Gymnodiniaceae	90	20	Gymnodiniaceae	82	20
SRR35279769.12105	Amphidiniopsidaceae	100	16	Amphidiniopsidaceae	100	16	Protoperidiniaceae	100	16	Protoperidiniaceae	100	16
SRR35279733.490274	Suessiaceae	97	227	Suessiaceae	97	227	Suessiaceae	96	227
SRR35279789.144256	Gymnodiniaceae	90	412	Gymnodiniaceae	93	412	Gymnodiniaceae	88	412
SRR35279751.81241	Thoracosphaeraceae	94	918	Thoracosphaeraceae	88	918	Thoracosphaeraceae	83	918
SRR35279725.71869	Gymnodiniaceae	90	19	Gymnodiniaceae	91	19	Gyrodiniaceae	93	19	Gyrodiniaceae	93	19
SRR35279798.29257	Suessiaceae	100	455	Suessiaceae	100	455	Suessiaceae	100	455
SRR35279797.126174	Suessiaceae	100	40	Suessiaceae	100	40	Suessiaceae	100	40	Suessiaceae	100	40
SRR35279736.136236	Suessiaceae	100	66780	Suessiaceae	100	66780	Suessiaceae	100	66780	Suessiaceae	100	66780
SRR35279793.106698	Heterocapsaceae	100	205	Heterocapsaceae	100	205	Peridiniaceae	100	205	Peridiniaceae	100	205
SRR35279795.241453	Suessiaceae	100	732	Suessiaceae	100	732	Suessiaceae	100	732	Suessiaceae	90	732
SRR35279720.147489	Gymnodiniaceae	97	52	Gymnodiniaceae	98	52	Gymnodiniaceae	91	52	Gymnodiniaceae	86	52
SRR35279733.650172	Suessiaceae	100	33	Suessiaceae	100	33	Suessiaceae	100	33	Suessiaceae	100	33
SRR35279720.100031	Suessiaceae	99	97	Suessiaceae	97	97	Suessiaceae	97	97
SRR35279762.141217	Pyrophacaceae	100	38	Pyrophacaceae	100	38	Pyrocystaceae	100	38	Pyrocystaceae	100	38
SRR35279797.83580	Suessiaceae	100	15	Suessiaceae	100	15	Suessiaceae	100	15	Suessiaceae	100	15
SRR35279759.222304	Suessiaceae	100	28	Suessiaceae	100	28	Suessiaceae	100	28	Suessiaceae	84	28
SRR35279720.190339	Lingulodiniaceae	100	43	Lingulodiniaceae	100	43	Lingulodiniaceae	100	43	Lingulodiniaceae	100	43
SRR35279749.112945	Thoracosphaeraceae	100	12	Thoracosphaeraceae	100	12	Pfiesteriaceae	100	12	Pfiesteriaceae	100	12
SRR35279720.154506	Suessiaceae	94	16	Suessiaceae	94	16	Suessiaceae	94	16
SRR35279719.72362	Chytriodiniaceae	98	12	Chytriodiniaceae	98	12	Gymnodiniales_familia_incertae_sedis	85	12	Gymnodiniales_familia_incertae_sedis	85	12
SRR35279731.77538	Gymnodiniaceae	88	84	Gymnodiniaceae	89	84
SRR35279793.4983	Heterocapsaceae	82	88	Heterocapsaceae	83	88	Peridiniaceae	83	88
SRR35279791.174192	Gymnodiniaceae	95	45	Gymnodiniaceae	96	45
SRR35279794.210192	Heterocapsaceae	82	30	Heterocapsaceae	82	30
SRR35279792.109710	Suessiaceae	100	83	Suessiaceae	100	83	Suessiaceae	100	83	Suessiaceae	100	83
SRR35279733.201047	Suessiaceae	90	12	Suessiaceae	89	12	Suessiaceae	89	12
SRR35279769.165063	Thoracosphaeraceae	99	59	Thoracosphaeraceae	99	59	Thoracosphaeraceae	98	59	Thoracosphaeraceae	98	59
SRR35279792.198899	Gymnodiniaceae	98	691	Gymnodiniaceae	100	691	Gyrodiniaceae	98	691	Gyrodiniaceae	98	691
SRR35279767.25519	Gymnodiniaceae	92	181	Gymnodiniaceae	93	181
SRR35279726.62455	Gymnodiniaceae	83	13	Gymnodiniaceae	83	13	Gyrodiniaceae	81	13	Gyrodiniaceae	86	13
SRR35279789.92606	Gymnodiniaceae	94	26	Gymnodiniaceae	95	26	Gymnodiniaceae	96	26
SRR35279720.64341	Thoracosphaeraceae	97	44	Thoracosphaeraceae	97	44	Thoracosphaeraceae	91	44	Thoracosphaeraceae	92	44
SRR35279719.16056	Suessiaceae	100	88	Suessiaceae	100	88	Suessiaceae	100	88	Suessiaceae	100	88
SRR35279790.66489	Gymnodiniaceae	97	24	Gymnodiniaceae	98	24	Gyrodiniaceae	94	24	Gyrodiniaceae	94	24
SRR35279792.54028	Gymnodiniaceae	82	30	Gymnodiniaceae	82	30
SRR35279790.183680	Gymnodiniaceae	99	224	Gymnodiniaceae	99	224	Gyrodiniaceae	98	224	Gyrodiniaceae	99	224
SRR35279794.115006	Gymnodiniaceae	84	80	Gymnodiniaceae	89	80
SRR35279790.59941	Gymnodiniaceae	87	38	Gymnodiniaceae	90	38				Gymnodiniaceae	92	38
SRR35279787.145982	Prorocentraceae	86	288	Prorocentraceae	90	288	Prorocentraceae	90	288	Prorocentraceae	90	288
SRR35279750.87701	Suessiaceae	100	129	Suessiaceae	100	129	Suessiaceae	100	129	Suessiaceae	100	129
SRR35279800.176937	Thoracosphaeraceae	96	32	Thoracosphaeraceae	96	32	Thoracosphaeraceae	91	32	Thoracosphaeraceae	91	32
SRR35279791.104652	Gymnodiniaceae	94	27	Gymnodiniaceae	96	27	Gymnodiniaceae	87	27
SRR35279751.145373	Thoracosphaeraceae	98	2662	Thoracosphaeraceae	98	2662	Thoracosphaeraceae	94	2662	Thoracosphaeraceae	94	2662
SRR35279790.172127	Heterocapsaceae	83	1477	Heterocapsaceae	83	1477	Peridiniaceae	83	1477	Peridiniaceae	85	1477
SRR35279721.61905	Suessiaceae	100	60	Suessiaceae	100	60	Suessiaceae	100	60	Suessiaceae	100	60
SRR35279793.111727	Gymnodiniaceae	83	434	Gymnodiniaceae	85	434
SRR35279786.200984	Heterocapsaceae	97	12	Heterocapsaceae	97	12	Peridiniaceae	95	12	Peridiniaceae	94	12
SRR35279794.197395	Gymnodiniaceae	86	31	Gymnodiniaceae	89	31
SRR35279731.37157	Heterocapsaceae	90	17	Heterocapsaceae	91	17	Peridiniaceae	81	17
SRR35279792.251526	Gymnodiniaceae	100	12	Gymnodiniaceae	100	12	Gyrodiniaceae	100	12	Gyrodiniaceae	100	12
SRR35279719.164932	Suessiaceae	97	16	Suessiaceae	99	16	Suessiaceae	99	16	Suessiaceae	99	16
SRR35279726.13975	Gymnodiniaceae	90	43	Gymnodiniaceae	91	43	Gyrodiniaceae	93	43	Gyrodiniaceae	93	43
SRR35279719.120193	Suessiaceae	100	16	Suessiaceae	100	16	Suessiaceae	100	16
SRR35279731.6866	Gymnodiniaceae	88	142	Gymnodiniaceae	89	142
SRR35279793.197405	Gymnodiniaceae	86	12	Gymnodiniaceae	86	12	Gyrodiniaceae	85	12	Gyrodiniaceae	84	12
SRR35279790.190813	Gymnodiniaceae	85	31	Gymnodiniaceae	93	31	Gymnodiniaceae	87	31
SRR35279719.27967	Suessiaceae	100	25	Suessiaceae	100	25	Suessiaceae	100	25	Suessiaceae	100	25
SRR35279786.97261	Gymnodiniaceae	97	23	Gymnodiniaceae	98	23	Gyrodiniaceae	94	23	Gyrodiniaceae	94	23
SRR35279736.32349	Suessiaceae	100	33	Suessiaceae	100	33	Suessiaceae	100	33	Suessiaceae	100	33
SRR35279791.57200	Gymnodiniaceae	94	845	Gymnodiniaceae	97	845	Gymnodiniaceae	95	845	Gymnodiniaceae	86	845
SRR35279733.481753	Heterocapsaceae	100	50	Heterocapsaceae	100	50	Peridiniaceae	99	50	Peridiniaceae	99	50
SRR35279797.118388	Thoracosphaeraceae	99	81	Thoracosphaeraceae	99	81	Thoracosphaeraceae	95	81	Thoracosphaeraceae	95	81
SRR35279793.115557	Gymnodiniaceae	95	26	Gymnodiniaceae	95	26	Gymnodiniaceae	91	26	Gymnodiniaceae	81	26
SRR35279734.490932	Gymnodiniaceae	81	17	Gymnodiniaceae	92	17
SRR35279765.512568	Gymnodiniaceae	93	31	Gymnodiniaceae	95	31	Gyrodiniaceae	95	31	Gyrodiniaceae	95	31
SRR35279782.56127	Amphidiniopsidaceae	100	24	Amphidiniopsidaceae	100	24	Protoperidiniaceae	100	24	Protoperidiniaceae	100	24
SRR35279721.57769	Suessiaceae	100	92	Suessiaceae	100	92	Suessiaceae	100	92
SRR35279731.175642	Suessiaceae	100	52	Suessiaceae	100	52	Suessiaceae	100	52	Suessiaceae	92	52
SRR35279791.217297	Gymnodiniaceae	89	22	Gymnodiniaceae	92	22
SRR35279789.2926	Gymnodiniaceae	100	29	Gymnodiniaceae	100	29	Gymnodiniaceae	100	29	Gymnodiniaceae	99	29
SRR35279792.73631	Prorocentraceae	84	26	Prorocentraceae	91	26	Prorocentraceae	91	26	Prorocentraceae	92	26
SRR35279749.55637	Thoracosphaeraceae	100	39	Thoracosphaeraceae	100	39	Thoracosphaeraceae	99	39	Thoracosphaeraceae	99	39
SRR35279750.111185	Protoperidiniaceae	94	19	Protoperidiniaceae	96	19	Protoperidiniaceae	96	19	Protoperidiniaceae	96	19
SRR35279768.11227	Suessiaceae	91	19	Suessiaceae	91	19	Suessiaceae	91	19
SRR35279719.123088	Suessiaceae	100	33	Suessiaceae	100	33	Suessiaceae	100	33
SRR35279750.228209	Protoperidiniaceae	94	15	Protoperidiniaceae	96	15	Protoperidiniaceae	96	15	Protoperidiniaceae	96	15
SRR35279774.50022	Gymnodiniaceae	80	462	Gymnodiniaceae	80	462	Gyrodiniaceae	80	462	Gyrodiniaceae	81	462
SRR35279743.130553	Gymnodiniaceae	87	15	Gymnodiniaceae	88	15				Gyrodiniaceae	84	15
SRR35279791.163384	Prorocentraceae	88	22	Prorocentraceae	90	22	Prorocentraceae	90	22	Prorocentraceae	91	22
SRR35279797.146785	Suessiaceae	89	34	Suessiaceae	87	34	Suessiaceae	87	34	Suessiaceae	81	34
SRR35279791.34264	Gymnodiniaceae	83	101	Gymnodiniaceae	86	101
SRR35279792.219931	Gymnodiniaceae	88	15	Gymnodiniaceae	92	15
SRR35279795.213144	Gymnodiniaceae	90	50	Gymnodiniaceae	90	50
SRR35279769.40639	Amphidiniopsidaceae	96	22	Amphidiniopsidaceae	96	22	Protoperidiniaceae	99	22	Protoperidiniaceae	100	22
SRR35279733.370560	Thoracosphaeraceae	99	52	Thoracosphaeraceae	99	52	Thoracosphaeraceae	93	52	Thoracosphaeraceae	93	52
SRR35279733.631723	Gymnodiniaceae	93	68	Gymnodiniaceae	96	68	Gyrodiniaceae	95	68	Gyrodiniaceae	96	68
SRR35279793.278609	Gymnodiniaceae	99	15	Gymnodiniaceae	99	15	Gymnodiniaceae	98	15	Gymnodiniaceae	84	15
SRR35279765.412348	Prorocentraceae	100	16	Prorocentraceae	100	16	Prorocentraceae	100	16	Prorocentraceae	100	16
SRR35279793.257542	Gymnodiniaceae	93	69	Gymnodiniaceae	93	69	Gyrodiniaceae	88	69	Gyrodiniaceae	88	69
SRR35279794.23859	Prorocentraceae	100	24	Prorocentraceae	100	24	Prorocentraceae	100	24	Prorocentraceae	100	24
SRR35279794.273833	Gymnodiniaceae	84	19	Gymnodiniaceae	89	19	Gymnodiniaceae	84	19
SRR35279797.15623	Suessiaceae	100	13	Suessiaceae	100	13	Suessiaceae	100	13	Suessiaceae	100	13
SRR35279790.251559	Gymnodiniaceae	98	53	Gymnodiniaceae	98	53
SRR35279795.164073	Suessiaceae	100	27	Suessiaceae	100	27	Suessiaceae	100	27	Suessiaceae	93	27
SRR35279795.167912	Gymnodiniaceae	97	16	Gymnodiniaceae	97	16	Gyrodiniaceae	97	16	Gyrodiniaceae	97	16
SRR35279791.31554	Gymnodiniaceae	87	12	Gymnodiniaceae	92	12	Gyrodiniaceae	88	12	Gyrodiniaceae	89	12
SRR35279720.97316	Suessiaceae	100	12	Suessiaceae	100	12	Suessiaceae	100	12	Suessiaceae	90	12
SRR35279738.5707	Prorocentraceae	99	18	Prorocentraceae	99	18	Prorocentraceae	99	18	Prorocentraceae	98	18
SRR35279720.36358	Gymnodiniaceae	95	16	Gymnodiniaceae	95	16	Gymnodiniaceae	84	16	Gymnodiniaceae	81	16
SRR35279794.191137	Prorocentraceae	91	68	Prorocentraceae	93	68	Prorocentraceae	93	68	Prorocentraceae	93	68
SRR35279789.252454	Prorocentraceae	81	43	Prorocentraceae	83	43	Prorocentraceae	83	43	Prorocentraceae	83	43
SRR35279786.65974	Gymnodiniaceae	98	54	Gymnodiniaceae	98	54	Gyrodiniaceae	98	54	Gyrodiniaceae	98	54
SRR35279733.371018	Suessiaceae	100	60	Suessiaceae	100	60	Suessiaceae	100	60
SRR35279768.46796	Amphidiniopsidaceae	100	20	Amphidiniopsidaceae	100	20	Protoperidiniaceae	100	20	Protoperidiniaceae	100	20
SRR35279734.506087	Gymnodiniaceae	86	12	Gymnodiniaceae	98	12	Gyrodiniaceae	96	12	Gyrodiniaceae	96	12
SRR35279733.109880	Suessiaceae	100	17	Suessiaceae	100	17	Suessiaceae	100	17	Suessiaceae	100	17
SRR35279775.3306	Gymnodiniaceae	100	989	Gymnodiniaceae	100	989	Gyrodiniaceae	100	989	Gyrodiniaceae	100	989
SRR35279793.263996	Thoracosphaeraceae	99	26	Thoracosphaeraceae	99	26	Thoracosphaeraceae	95	26	Thoracosphaeraceae	95	26
SRR35279733.448156	Suessiaceae	100	35	Suessiaceae	100	35	Suessiaceae	100	35	Suessiaceae	100	35
SRR35279719.80820	Thoracosphaeraceae	87	43	Thoracosphaeraceae	87	43
SRR35279719.145998	Suessiaceae	100	17	Suessiaceae	100	17	Suessiaceae	100	17	Suessiaceae	100	17
SRR35279778.10048	Gymnodiniaceae	90	30	Gymnodiniaceae	91	30	Gymnodiniaceae	85	30
SRR35279790.13275	Gymnodiniaceae	83	332	Gymnodiniaceae	85	332
SRR35279782.36898	Heterocapsaceae	99	29	Heterocapsaceae	99	29	Peridiniaceae	99	29	Peridiniaceae	99	29
SRR35279791.37725	Prorocentraceae	90	52	Prorocentraceae	90	52	Prorocentraceae	90	52	Prorocentraceae	90	52
SRR35279787.165496	Prorocentraceae	87	16	Prorocentraceae	88	16	Prorocentraceae	88	16	Prorocentraceae	88	16
SRR35279750.10924	Suessiaceae	100	347	Suessiaceae	100	347	Suessiaceae	100	347	Suessiaceae	100	347
SRR35279733.611732	Thoracosphaeraceae	95	126	Thoracosphaeraceae	95	126
SRR35279735.201591	Suessiaceae	100	30	Suessiaceae	100	30	Suessiaceae	100	30	Suessiaceae	100	30
SRR35279793.106046	Dinophysaceae	99	104	Dinophysaceae	99	104	Dinophysaceae	99	104	Dinophysaceae	99	104
SRR35279721.8556	Thoracosphaeraceae	92	15	Thoracosphaeraceae	93	15	Thoracosphaeraceae	84	15	Thoracosphaeraceae	81	15
SRR35279764.63677	Suessiaceae	100	15	Suessiaceae	100	15	Suessiaceae	100	15	Suessiaceae	100	15
SRR35279790.193435	Gymnodiniaceae	93	22	Gymnodiniaceae	99	22	Gymnodiniaceae	89	22
SRR35279792.85183	Prorocentraceae	87	43	Prorocentraceae	89	43	Prorocentraceae	89	43	Prorocentraceae	89	43
SRR35279749.191402	Heterocapsaceae	98	335	Heterocapsaceae	98	335	Peridiniaceae	98	335	Peridiniaceae	98	335
SRR35279765.535641	Gymnodiniaceae	87	17	Gymnodiniaceae	93	17	Gymnodiniaceae	80	17
SRR35279791.196422	Gymnodiniaceae	87	21	Gymnodiniaceae	98	21	Gyrodiniaceae	97	21	Gyrodiniaceae	97	21
SRR35279797.134154	Thoracosphaeraceae	91	18
SRR35279793.66289	Prorocentraceae	81	13	Prorocentraceae	84	13	Prorocentraceae	84	13	Prorocentraceae	83	13
SRR35279794.106461	Gymnodiniaceae	100	24	Gymnodiniaceae	100	24	Gymnodiniaceae	93	24	Gymnodiniaceae	84	24
SRR35279794.155718	Prorocentraceae	95	13	Prorocentraceae	96	13	Prorocentraceae	96	13	Prorocentraceae	96	13
SRR35279790.184590	Warnowiaceae	94	16	Warnowiaceae	93	16	Warnowiaceae	93	16	Warnowiaceae	94	16
SRR35279792.226713	Thoracosphaeraceae	91	16	Thoracosphaeraceae	93	16	Ensiculiferaceae	93	16	Ensiculiferaceae	93	16
SRR35279720.224540	Suessiaceae	100	28	Suessiaceae	100	28	Suessiaceae	100	28	Suessiaceae	100	28
SRR35279791.174086	Heterocapsaceae	97	17	Heterocapsaceae	97	17	Peridiniaceae	97	17	Peridiniaceae	97	17
SRR35279792.190870	Prorocentraceae	89	37	Prorocentraceae	92	37	Prorocentraceae	92	37	Prorocentraceae	91	37
SRR35279733.43474	Suessiaceae	100	585	Suessiaceae	100	585	Suessiaceae	100	585
SRR35279774.69565	Suessiaceae	82	20	Suessiaceae	82	20
SRR35279733.592826	Lingulodiniaceae	100	27	Lingulodiniaceae	100	27	Lingulodiniaceae	100	27	Lingulodiniaceae	100	27
SRR35279769.44264	Suessiaceae	100	36	Suessiaceae	100	36	Suessiaceae	100	36	Suessiaceae	100	36
SRR35279794.41020	Warnowiaceae	92	52	Warnowiaceae	92	52	Warnowiaceae	92	52	Warnowiaceae	95	52
SRR35279719.176579	Suessiaceae	100	32	Suessiaceae	100	32	Suessiaceae	100	32
SRR35279733.205073	Suessiaceae	100	75	Suessiaceae	100	75	Suessiaceae	100	75	Suessiaceae	98	75
SRR35279797.138847	Protoperidiniaceae	100	166	Protoperidiniaceae	100	166	Protoperidiniaceae	100	166	Protoperidiniaceae	100	166
SRR35279753.60852	Gymnodiniaceae	100	301	Gymnodiniaceae	100	301	Ptychodiscaceae	100	301	Ptychodiscaceae	100	301
SRR35279745.206949	Gymnodiniaceae	88	22	Gymnodiniaceae	91	22	Gyrodiniaceae	92	22	Gyrodiniaceae	92	22
SRR35279765.287711	Prorocentraceae	92	225	Prorocentraceae	96	225	Prorocentraceae	96	225	Prorocentraceae	96	225
SRR35279793.79818	Heterocapsaceae	99	40	Heterocapsaceae	99	40	Peridiniaceae	99	40	Peridiniaceae	99	40
SRR35279733.440998	Thoracosphaeraceae	99	289	Thoracosphaeraceae	99	289	Pfiesteriaceae	98	289	Pfiesteriaceae	98	289
SRR35279735.285298	Suessiaceae	99	35	Suessiaceae	99	35	Suessiaceae	99	35	Suessiaceae	89	35
SRR35279793.95392	Gymnodiniaceae	83	25	Gymnodiniaceae	86	25
SRR35279793.258683	Warnowiaceae	89	15	Warnowiaceae	90	15	Warnowiaceae	90	15	Warnowiaceae	92	15
SRR35279719.126126	Suessiaceae	100	19	Suessiaceae	100	19	Suessiaceae	100	19	Suessiaceae	99	19
SRR35279733.110545	Suessiaceae	100	3552	Suessiaceae	100	3552	Suessiaceae	100	3552	Suessiaceae	100	3552
SRR35279793.78720	Gymnodiniaceae	98	56	Gymnodiniaceae	98	56
SRR35279720.89564	Suessiaceae	100	78	Suessiaceae	100	78	Suessiaceae	100	78	Suessiaceae	99	78
SRR35279720.198458	Suessiaceae	87	12	Suessiaceae	87	12	Suessiaceae	87	12
SRR35279793.283303	Heterocapsaceae	98	72	Heterocapsaceae	99	72	Peridiniaceae	99	72	Peridiniaceae	99	72
SRR35279720.20521	Gymnodiniaceae	82	16	Gymnodiniaceae	95	16
SRR35279720.3273	Suessiaceae	100	126	Suessiaceae	100	126	Suessiaceae	100	126	Suessiaceae	99	126
SRR35279731.43671	Gymnodiniaceae	95	188	Gymnodiniaceae	98	188	Gyrodiniaceae	91	188	Gyrodiniaceae	94	188
SRR35279780.163267	Warnowiaceae	84	13	Warnowiaceae	84	13	Warnowiaceae	84	13	Warnowiaceae	84	13
SRR35279789.9838	Gymnodiniaceae	86	25	Gymnodiniaceae	89	25
SRR35279720.26998	Suessiaceae	100	14	Suessiaceae	100	14	Suessiaceae	100	14	Suessiaceae	87	14
SRR35279791.49714	Gymnodiniaceae	100	21	Gymnodiniaceae	100	21	Gyrodiniaceae	100	21	Gyrodiniaceae	100	21
SRR35279745.367670	Gymnodiniaceae	93	402	Gymnodiniaceae	94	402	Gymnodiniaceae	90	402
SRR35279788.18909	Heterocapsaceae	96	15	Heterocapsaceae	95	15	Peridiniaceae	93	15	Peridiniaceae	92	15
SRR35279792.139334	Gymnodiniaceae	90	17	Gymnodiniaceae	89	17
SRR35279726.49877	Gymnodiniaceae	95	20	Gymnodiniaceae	96	20	Gyrodiniaceae	96	20	Gyrodiniaceae	96	20
SRR35279794.43976	Heterocapsaceae	89	268	Heterocapsaceae	89	268	Peridiniaceae	89	268	Peridiniaceae	89	268
SRR35279719.60875	Suessiaceae	100	19	Suessiaceae	100	19	Suessiaceae	100	19
SRR35279721.14741	Suessiaceae	98	12	Suessiaceae	98	12	Suessiaceae	98	12
SRR35279794.214593	Gymnodiniaceae	94	1158	Gymnodiniaceae	97	1158	Gymnodiniaceae	95	1158	Gymnodiniaceae	86	1158
SRR35279789.75559	Heterocapsaceae	100	103	Heterocapsaceae	100	103	Peridiniaceae	100	103	Peridiniaceae	100	103
SRR35279733.322286	Thoracosphaeraceae	94	882	Thoracosphaeraceae	88	882	Thoracosphaeraceae	83	882
SRR35279734.44941	Heterocapsaceae	97	278	Heterocapsaceae	96	278	Peridiniaceae	96	278	Peridiniaceae	96	278
SRR35279774.9844	Gymnodiniaceae	80	495	Gymnodiniaceae	80	495	Gyrodiniaceae	80	495	Gyrodiniaceae	81	495
SRR35279788.51886	Prorocentraceae	92	25	Prorocentraceae	93	25	Prorocentraceae	93	25	Prorocentraceae	93	25
SRR35279792.164111	Prorocentraceae	97	254	Prorocentraceae	97	254	Prorocentraceae	97	254	Prorocentraceae	98	254
SRR35279794.117712	Gymnodiniaceae	90	7	Gymnodiniaceae	91	7
SRR35279791.111125	Gymnodiniaceae	85	26	Gymnodiniaceae	86	26
SRR35279795.234369	Warnowiaceae	89	31	Warnowiaceae	89	31	Warnowiaceae	89	31	Warnowiaceae	92	31
SRR35279793.245179	Heterocapsaceae	99	22	Heterocapsaceae	99	22	Peridiniaceae	99	22	Peridiniaceae	99	22
SRR35279793.130913	Gymnodiniaceae	92	110	Gymnodiniaceae	96	110	Gyrodiniaceae	96	110	Gyrodiniaceae	96	110
SRR35279794.23446	Gymnodiniaceae	94	252	Gymnodiniaceae	96	252	Gymnodiniaceae	88	252
SRR35279793.17527	Warnowiaceae	88	26	Warnowiaceae	89	26	Warnowiaceae	89	26	Warnowiaceae	94	26
SRR35279793.127147	Heterocapsaceae	82	79	Heterocapsaceae	83	79	Peridiniaceae	83	79
SRR35279792.60280	Gymnodiniaceae	96	117	Gymnodiniaceae	96	117	Gyrodiniaceae	93	117	Gyrodiniaceae	93	117
SRR35279720.4195	Suessiaceae	100	15	Suessiaceae	99	15	Suessiaceae	99	15
SRR35279719.140854	Suessiaceae	95	15	Suessiaceae	95	15	Suessiaceae	95	15	Suessiaceae	94	15
SRR35279733.400395	Suessiaceae	100	21	Suessiaceae	100	21	Suessiaceae	100	21	Suessiaceae	100	21
SRR35279733.62017	Thoracosphaeraceae	97	593	Thoracosphaeraceae	96	593	Thoracosphaeraceae	86	593	Thoracosphaeraceae	86	593
SRR35279719.21842	Suessiaceae	88	246	Suessiaceae	89	246	Suessiaceae	89	246
SRR35279769.110618	Suessiaceae	100	14	Suessiaceae	100	14	Suessiaceae	100	14	Suessiaceae	100	14
SRR35279720.43386	Suessiaceae	95	13	Suessiaceae	95	13	Suessiaceae	95	13
SRR35279786.9663	Prorocentraceae	81	12	Prorocentraceae	90	12	Prorocentraceae	90	12	Prorocentraceae	89	12
SRR35279791.215600	Gymnodiniaceae	99	16	Gymnodiniaceae	99	16	Gyrodiniaceae	99	16	Gyrodiniaceae	99	16
SRR35279776.99306	Warnowiaceae	80	40	Warnowiaceae	80	40	Warnowiaceae	80	40
SRR35279794.62712	Gymnodiniaceae	97	241	Gymnodiniaceae	97	241	Gymnodiniaceae	91	241
SRR35279760.5567	Thoracosphaeraceae	99	77	Thoracosphaeraceae	99	77	Thoracosphaeraceae	99	77	Thoracosphaeraceae	99	77
SRR35279743.327975	Gymnodiniaceae	100	2321	Gymnodiniaceae	100	2321	Gyrodiniaceae	100	2321	Gyrodiniaceae	100	2321
SRR35279733.156768	Suessiaceae	100	6460	Suessiaceae	100	6460	Suessiaceae	100	6460	Suessiaceae	100	6460
SRR35279789.139563	Prorocentraceae	90	20	Prorocentraceae	90	20	Prorocentraceae	90	20	Prorocentraceae	90	20
SRR35279791.198731	Prorocentraceae	97	16	Prorocentraceae	98	16	Prorocentraceae	98	16	Prorocentraceae	96	16
SRR35279797.39612	Suessiaceae	100	13	Suessiaceae	100	13	Suessiaceae	100	13	Suessiaceae	100	13
SRR35279792.120088	Gymnodiniaceae	84	27	Gymnodiniaceae	83	27
SRR35279795.23759	Gymnodiniaceae	81	15	Gymnodiniaceae	87	15	Gymnodiniaceae	83	15
SRR35279792.194519	Prorocentraceae	96	13	Prorocentraceae	96	13	Prorocentraceae	96	13	Prorocentraceae	96	13
SRR35279767.57370	Amphidiniopsidaceae	82	27	Amphidiniopsidaceae	87	27	Protoperidiniaceae	96	27	Protoperidiniaceae	96	27
SRR35279794.256831	Suessiaceae	97	42	Suessiaceae	97	42	Suessiaceae	97	42
SRR35279793.52674	Heterocapsaceae	87	21	Heterocapsaceae	89	21
SRR35279782.57792	Gymnodiniaceae	100	181	Gymnodiniaceae	100	181	Gymnodiniaceae	100	181	Gymnodiniaceae	100	181
SRR35279782.67700	Suessiaceae	96	22	Suessiaceae	97	22	Suessiaceae	97	22
SRR35279734.227281	Prorocentraceae	89	44	Prorocentraceae	89	44	Prorocentraceae	89	44	Prorocentraceae	89	44
SRR35279721.5948	Gymnodiniaceae	95	16	Gymnodiniaceae	95	16	Gymnodiniaceae	95	16	Gymnodiniaceae	94	16
SRR35279722.93657	Gymnodiniaceae	94	8	Gymnodiniaceae	95	8	Gymnodiniaceae	88	8
SRR35279786.149886	Heterocapsaceae	98	87	Heterocapsaceae	98	87	Peridiniaceae	98	87	Peridiniaceae	98	87
SRR35279793.41339	Gymnodiniaceae	81	23	Gymnodiniaceae	96	23				Gyrodiniaceae	83	23
SRR35279720.39154	Gymnodiniaceae	95	58	Gymnodiniaceae	96	58	Gymnodiniaceae	94	58	Gymnodiniaceae	89	58
SRR35279719.162180	Suessiaceae	99	14	Suessiaceae	99	14	Suessiaceae	99	14	Suessiaceae	98	14
SRR35279798.65629	Suessiaceae	100	13	Suessiaceae	100	13	Suessiaceae	100	13	Suessiaceae	100	13
SRR35279719.29893	Suessiaceae	100	79	Suessiaceae	100	79	Suessiaceae	100	79	Suessiaceae	96	79
SRR35279782.55657	Suessiaceae	100	1975	Suessiaceae	100	1975	Suessiaceae	100	1975
SRR35279733.590876	Gymnodiniaceae	100	7081	Gymnodiniaceae	100	7081	Gymnodiniaceae	96	7081	Gymnodiniaceae	91	7081
SRR35279790.26530	Gymnodiniaceae	83	26	Gymnodiniaceae	85	26
SRR35279795.195541	Gymnodiniaceae	83	21	Gymnodiniaceae	85	21
SRR35279793.266671	Gymnodiniaceae	92	77	Gymnodiniaceae	92	77	Gymnodiniaceae	81	77
SRR35279719.146729	Suessiaceae	85	19	Suessiaceae	85	19	Suessiaceae	85	19
SRR35279782.133819	Suessiaceae	100	17	Suessiaceae	100	17	Suessiaceae	100	17	Suessiaceae	94	17
SRR35279782.124278	Suessiaceae	89	32	Suessiaceae	91	32	Suessiaceae	91	32
SRR35279791.197764	Gymnodiniaceae	90	70	Gymnodiniaceae	93	70
SRR35279720.94316	Suessiaceae	100	43	Suessiaceae	100	43	Suessiaceae	100	43	Suessiaceae	98	43
SRR35279774.39826	Gymnodiniaceae	100	27	Gymnodiniaceae	100	27	Gyrodiniaceae	100	27	Gyrodiniaceae	100	27
SRR35279769.92440	Amphidiniopsidaceae	100	14	Amphidiniopsidaceae	100	14	Protoperidiniaceae	100	14	Protoperidiniaceae	100	14
SRR35279750.228197	Suessiaceae	100	52	Suessiaceae	100	52	Suessiaceae	100	52	Suessiaceae	86	52
SRR35279733.502416	Suessiaceae	100	45	Suessiaceae	100	45	Suessiaceae	100	45	Suessiaceae	100	45
SRR35279733.390920	Suessiaceae	100	83	Suessiaceae	100	83	Suessiaceae	100	83	Suessiaceae	100	83
SRR35279795.181286	Heterocapsaceae	80	32
SRR35279769.50198	Suessiaceae	100	2473	Suessiaceae	100	2473	Suessiaceae	100	2473	Suessiaceae	88	2473
SRR35279719.165666	Suessiaceae	96	23	Suessiaceae	97	23	Suessiaceae	97	23
SRR35279720.141406	Suessiaceae	100	34	Suessiaceae	100	34	Suessiaceae	100	34
SRR35279792.265883	Gymnodiniaceae	87	137	Gymnodiniaceae	87	137
SRR35279778.124319	Gymnodiniaceae	82	13	Gymnodiniaceae	93	13
SRR35279794.174883	Gymnodiniaceae	88	21	Gymnodiniaceae	95	21	Gymnodiniaceae	87	21
SRR35279782.24409	Gymnodiniaceae	88	12	Gymnodiniaceae	91	12
SRR35279720.218513	Suessiaceae	99	18	Suessiaceae	99	18	Suessiaceae	99	18	Suessiaceae	99	18
SRR35279733.626839	Suessiaceae	100	1206	Suessiaceae	100	1206	Suessiaceae	100	1206	Suessiaceae	100	1206
SRR35279798.63620	Suessiaceae	99	26	Suessiaceae	98	26	Suessiaceae	98	26	Suessiaceae	99	26
SRR35279749.113039	Suessiaceae	100	12	Suessiaceae	100	12	Suessiaceae	100	12	Suessiaceae	100	12
SRR35279720.128208	Suessiaceae	100	14	Suessiaceae	100	14	Suessiaceae	100	14	Suessiaceae	100	14
SRR35279733.583391	Suessiaceae	100	26	Suessiaceae	100	26	Suessiaceae	100	26	Suessiaceae	100	26
SRR35279720.192600	Suessiaceae	98	127	Suessiaceae	97	127	Suessiaceae	97	127	Suessiaceae	96	127
SRR35279751.146368	Suessiaceae	100	14	Suessiaceae	100	14	Suessiaceae	100	14	Suessiaceae	100	14
SRR35279791.83186	Warnowiaceae	88	16	Warnowiaceae	89	16	Warnowiaceae	89	16	Warnowiaceae	94	16
SRR35279789.82762	Gymnodiniaceae	88	14	Gymnodiniaceae	91	14
SRR35279792.52759	Gymnodiniaceae	99	25	Gymnodiniaceae	99	25	Gyrodiniaceae	99	25	Gyrodiniaceae	99	25
SRR35279733.155636	Gymnodiniaceae	100	7022	Gymnodiniaceae	100	7022	Gymnodiniaceae	96	7022	Gymnodiniaceae	91	7022
SRR35279786.45561	Heterocapsaceae	91	169	Heterocapsaceae	91	169	Peridiniaceae	91	169	Peridiniaceae	91	169
SRR35279792.90850	Gymnodiniaceae	90	34	Gymnodiniaceae	90	34	Gyrodiniaceae	87	34	Gyrodiniaceae	88	34
SRR35279790.128956	Gymnodiniaceae	86	15	Gymnodiniaceae	87	15
SRR35279784.1038	Heterocapsaceae	95	13	Heterocapsaceae	96	13	Peridiniaceae	94	13	Peridiniaceae	94	13
SRR35279789.28354	Prorocentraceae	84	17	Prorocentraceae	87	17	Prorocentraceae	87	17	Prorocentraceae	85	17
SRR35279720.48687	Amphidiniopsidaceae	82	20	Amphidiniopsidaceae	87	20	Protoperidiniaceae	96	20	Protoperidiniaceae	96	20
SRR35279794.79065	Gymnodiniaceae	99	14	Gymnodiniaceae	98	14	Gymnodiniaceae	93	14	Gymnodiniaceae	93	14
SRR35279782.23841	Chytriodiniaceae	98	28	Chytriodiniaceae	98	28	Gymnodiniales_familia_incertae_sedis	85	28	Gymnodiniales_familia_incertae_sedis	85	28
SRR35279793.278185	Suessiaceae	100	14	Suessiaceae	100	14	Suessiaceae	100	14
SRR35279794.207723	Kareniaceae	83	16	Kareniaceae	83	16	Kareniaceae	83	16	Kareniaceae	81	16
SRR35279788.16462	Prorocentraceae	81	12	Prorocentraceae	84	12	Prorocentraceae	84	12	Prorocentraceae	83	12
SRR35279719.166362	Suessiaceae	93	117	Suessiaceae	93	117	Suessiaceae	93	117
SRR35279719.82043	Suessiaceae	100	56	Suessiaceae	100	56	Suessiaceae	100	56
SRR35279782.123871	Suessiaceae	100	40	Suessiaceae	100	40	Suessiaceae	100	40	Suessiaceae	88	40
SRR35279726.78869	Gymnodiniaceae	97	697	Gymnodiniaceae	97	697	Gyrodiniaceae	96	697	Gyrodiniaceae	97	697
SRR35279791.118852	Gymnodiniaceae	86	31	Gymnodiniaceae	100	31	Gyrodiniaceae	87	31	Gyrodiniaceae	88	31
SRR35279793.218303	Gymnodiniaceae	97	13	Gymnodiniaceae	97	13	Gymnodiniaceae	85	13
SRR35279720.24464	Suessiaceae	100	18	Suessiaceae	100	18	Suessiaceae	100	18	Suessiaceae	100	18
SRR35279792.103998	Gymnodiniaceae	80	38	Gymnodiniaceae	88	38
SRR35279728.83116	Suessiaceae	99	6	Suessiaceae	99	6	Suessiaceae	99	6	Suessiaceae	82	6
SRR35279790.100212	Gymnodiniaceae	90	13	Gymnodiniaceae	89	13
SRR35279774.67785	Gymnodiniaceae	87	35	Gymnodiniaceae	88	35				Gyrodiniaceae	84	35
SRR35279721.28150	Gymnodiniaceae	88	22	Gymnodiniaceae	93	22
SRR35279719.100275	Suessiaceae	100	42	Suessiaceae	100	42	Suessiaceae	100	42	Suessiaceae	100	42
SRR35279749.34375	Pyrocystaceae	100	23	Pyrocystaceae	100	23	Pyrophacaceae	100	23	Pyrophacaceae	100	23
SRR35279740.55947	Suessiaceae	100	25	Suessiaceae	100	25	Suessiaceae	100	25	Suessiaceae	100	25
SRR35279795.215854	Gymnodiniaceae	100	2492	Gymnodiniaceae	100	2492	Gyrodiniaceae	100	2492	Gyrodiniaceae	100	2492
SRR35279721.23718	Suessiaceae	99	24	Suessiaceae	99	24	Suessiaceae	99	24	Suessiaceae	99	24
SRR35279790.235698	Gymnodiniaceae	99	281	Gymnodiniaceae	99	281	Gyrodiniaceae	99	281	Gyrodiniaceae	99	281
SRR35279780.8230	Gymnodiniaceae	93	137	Gymnodiniaceae	98	137
SRR35279795.149440	Gymnodiniaceae	84	41	Gymnodiniaceae	87	41
SRR35279790.175876	Gymnodiniaceae	83	25	Gymnodiniaceae	91	25
SRR35279792.123525	Gymnodiniaceae	97	6	Gymnodiniaceae	98	6	Gyrodiniaceae	95	6	Gyrodiniaceae	94	6
SRR35279792.160344	Gymnodiniaceae	91	25	Gymnodiniaceae	91	25	Gymnodiniaceae	86	25
SRR35279776.171676	Gymnodiniaceae	100	502	Gymnodiniaceae	100	502	Gymnodiniaceae	95	502	Gymnodiniaceae	92	502
SRR35279790.48275	Gymnodiniaceae	88	82	Gymnodiniaceae	90	82
SRR35279787.537618	Prorocentraceae	81	158	Prorocentraceae	92	158	Prorocentraceae	92	158	Prorocentraceae	92	158
SRR35279791.13910	Gymnodiniaceae	93	54	Gymnodiniaceae	92	54	Gymnodiniaceae	86	54
SRR35279794.164707	Heterocapsaceae	98	37	Heterocapsaceae	98	37	Peridiniaceae	98	37	Peridiniaceae	98	37
SRR35279768.31082	Gymnodiniaceae	94	361	Gymnodiniaceae	95	361
SRR35279733.205429	Amphidiniopsidaceae	100	15	Amphidiniopsidaceae	100	15	Protoperidiniaceae	100	15	Protoperidiniaceae	100	15
SRR35279721.44462	Suessiaceae	100	43	Suessiaceae	100	43	Suessiaceae	100	43	Suessiaceae	100	43
SRR35279720.54707	Suessiaceae	100	7825	Suessiaceae	100	7825	Suessiaceae	100	7825	Suessiaceae	100	7825
SRR35279719.82665	Suessiaceae	87	15	Suessiaceae	91	15	Suessiaceae	91	15
SRR35279745.535490	Gymnodiniaceae	86	50	Gymnodiniaceae	89	50				Gymnodiniaceae	85	50
SRR35279790.168215	Prorocentraceae	82	32	Prorocentraceae	84	32	Prorocentraceae	84	32	Prorocentraceae	85	32
SRR35279720.225269	Suessiaceae	100	15	Suessiaceae	100	15	Suessiaceae	100	15	Suessiaceae	100	15
SRR35279768.61302	Suessiaceae	94	16	Suessiaceae	96	16	Suessiaceae	96	16	Suessiaceae	93	16
SRR35279720.156770	Gymnodiniaceae	93	53	Gymnodiniaceae	93	53	Gymnodiniaceae	83	53
SRR35279733.6684	Suessiaceae	100	18	Suessiaceae	100	18	Suessiaceae	100	18	Suessiaceae	100	18
SRR35279743.227450	Gymnodiniaceae	100	33	Gymnodiniaceae	100	33	Gyrodiniaceae	99	33	Gyrodiniaceae	99	33
SRR35279794.132376	Heterocapsaceae	83	93	Heterocapsaceae	83	93	Peridiniaceae	83	93	Peridiniaceae	81	93
SRR35279793.53682	Gymnodiniaceae	92	15	Gymnodiniaceae	93	15	Gymnodiniaceae	84	15
SRR35279790.103592	Gymnodiniaceae	100	22	Gymnodiniaceae	100	22	Gyrodiniaceae	100	22	Gyrodiniaceae	100	22
SRR35279794.32785	Gymnodiniaceae	99	412	Gymnodiniaceae	99	412	Gyrodiniaceae	99	412	Gyrodiniaceae	99	412
SRR35279726.133369	Gymnodiniaceae	100	12	Gymnodiniaceae	100	12	Ptychodiscaceae	100	12	Ptychodiscaceae	100	12
SRR35279794.272766	Gymnodiniaceae	83	148	Gymnodiniaceae	86	148
SRR35279795.142366	Gymnodiniaceae	83	51	Gymnodiniaceae	87	51
SRR35279720.52859	Suessiaceae	100	45	Suessiaceae	100	45	Suessiaceae	100	45
SRR35279792.150539	Gymnodiniaceae	89	13	Gymnodiniaceae	90	13
SRR35279791.225409	Gymnodiniaceae	92	24	Gymnodiniaceae	92	24	Gyrodiniaceae	91	24	Gyrodiniaceae	91	24
SRR35279794.65096	Gymnodiniaceae	90	14	Gymnodiniaceae	93	14	Gymnodiniaceae	86	14
SRR35279736.50247	Suessiaceae	100	16	Suessiaceae	100	16	Suessiaceae	100	16	Suessiaceae	100	16
SRR35279720.4463	Suessiaceae	100	7632	Suessiaceae	100	7632	Suessiaceae	100	7632	Suessiaceae	100	7632
SRR35279799.161512	Thoracosphaeraceae	89	20	Thoracosphaeraceae	90	20	Thoracosphaeraceae	90	20	Thoracosphaeraceae	92	20
SRR35279791.211500	Suessiaceae	97	12	Suessiaceae	97	12	Suessiaceae	97	12
SRR35279720.40310	Suessiaceae	100	640	Suessiaceae	100	640	Suessiaceae	100	640	Suessiaceae	84	640
SRR35279797.48883	Suessiaceae	100	286	Suessiaceae	100	286	Suessiaceae	100	286
SRR35279720.192651	Suessiaceae	99	23	Suessiaceae	99	23	Suessiaceae	99	23
SRR35279720.51135	Suessiaceae	100	45	Suessiaceae	100	45	Suessiaceae	100	45
SRR35279731.28060	Suessiaceae	100	217	Suessiaceae	100	217	Suessiaceae	100	217
SRR35279795.51800	Gymnodiniaceae	100	56	Gymnodiniaceae	100	56	Gyrodiniaceae	100	56	Gyrodiniaceae	100	56
SRR35279794.259540	Gymnodiniaceae	90	22	Gymnodiniaceae	93	22	Gymnodiniaceae	94	22	Gymnodiniaceae	81	22
SRR35279759.445986	Gymnodiniaceae	91	31	Gymnodiniaceae	91	31	Gymnodiniaceae	80	31	Gymnodiniaceae	98	31
SRR35279794.137924	Gymnodiniaceae	92	445	Gymnodiniaceae	92	445	Gymnodiniaceae	86	445
SRR35279790.236526	Kareniaceae	89	19	Kareniaceae	90	19	Kareniaceae	90	19	Kareniaceae	90	19
SRR35279749.16247	Kryptoperidiniaceae	89	100	Kryptoperidiniaceae	91	100	Kryptoperidiniaceae	91	100	Kryptoperidiniaceae	90	100
SRR35279750.114132	Thoracosphaeraceae	81	265	Thoracosphaeraceae	83	265				Thoracosphaeraceae	82	265
SRR35279793.280479	Gymnodiniaceae	92	67	Gymnodiniaceae	95	67	Gymnodiniaceae	88	67
SRR35279722.107040	Gymnodiniaceae	93	40	Gymnodiniaceae	97	40	Gymnodiniaceae	92	40	Gymnodiniaceae	86	40
SRR35279776.459322	Prorocentraceae	81	22	Prorocentraceae	82	22	Prorocentraceae	82	22	Prorocentraceae	82	22
SRR35279797.6238	Suessiaceae	100	23	Suessiaceae	100	23	Suessiaceae	100	23	Suessiaceae	100	23
SRR35279733.65135	Suessiaceae	100	36	Suessiaceae	100	36	Suessiaceae	100	36	Suessiaceae	100	36
SRR35279721.46255	Suessiaceae	100	87	Suessiaceae	100	87	Suessiaceae	100	87
SRR35279733.277117	Gymnodiniaceae	96	26	Gymnodiniaceae	96	26	Gymnodiniaceae	90	26	Gymnodiniaceae	88	26
SRR35279794.135660	Prorocentraceae	92	117	Prorocentraceae	93	117	Prorocentraceae	93	117	Prorocentraceae	94	117
SRR35279733.201574	Thoracosphaeraceae	86	122
SRR35279720.56239	Suessiaceae	99	14	Suessiaceae	99	14	Suessiaceae	99	14
SRR35279745.211632	Gymnodiniaceae	93	303	Gymnodiniaceae	94	303
SRR35279794.66259	Gymnodiniaceae	93	458	Gymnodiniaceae	93	458	Gymnodiniaceae	84	458	Gymnodiniaceae	84	458
SRR35279794.10202	Heterocapsaceae	95	16	Heterocapsaceae	96	16	Peridiniaceae	96	16	Peridiniaceae	96	16
SRR35279733.461056	Suessiaceae	99	51	Suessiaceae	99	51	Suessiaceae	99	51	Suessiaceae	99	51
SRR35279769.121687	Suessiaceae	92	14	Suessiaceae	94	14	Suessiaceae	94	14
SRR35279782.108826	Suessiaceae	100	420	Suessiaceae	100	420	Suessiaceae	100	420	Suessiaceae	100	420
SRR35279735.267692	Thoracosphaeraceae	91	123	Thoracosphaeraceae	89	123
SRR35279719.91004	Thoracosphaeraceae	90	15	Thoracosphaeraceae	92	15	Thoracosphaeraceae	90	15	Thoracosphaeraceae	84	15
SRR35279720.31813	Suessiaceae	98	12	Suessiaceae	98	12	Suessiaceae	98	12
SRR35279720.133625	Suessiaceae	89	20	Suessiaceae	88	20	Suessiaceae	88	20
SRR35279776.119523	Gymnodiniaceae	81	31039	Gymnodiniaceae	83	31039
SRR35279745.291063	Prorocentraceae	82	26	Prorocentraceae	89	26	Prorocentraceae	89	26	Prorocentraceae	89	26
SRR35279776.245495	Gymnodiniaceae	81	365	Gymnodiniaceae	88	365
SRR35279735.316275	Heterocapsaceae	96	2078	Heterocapsaceae	96	2078	Peridiniaceae	96	2078	Peridiniaceae	96	2078
SRR35279786.101466	Gymnodiniaceae	91	69	Gymnodiniaceae	92	69	Gymnodiniaceae	82	69
SRR35279745.270180	Gymnodiniaceae	92	12	Gymnodiniaceae	94	12	Gymnodiniaceae	89	12
SRR35279787.511547	Prorocentraceae	86	267	Prorocentraceae	90	267	Prorocentraceae	90	267	Prorocentraceae	90	267
SRR35279794.27255	Prorocentraceae	100	2014	Prorocentraceae	100	2014	Prorocentraceae	100	2014	Prorocentraceae	100	2014
SRR35279764.35875	Suessiaceae	100	47	Suessiaceae	100	47	Suessiaceae	100	47	Suessiaceae	98	47
SRR35279797.123069	Suessiaceae	97	16	Suessiaceae	97	16	Suessiaceae	97	16	Suessiaceae	97	16
SRR35279719.162924	Suessiaceae	100	18	Suessiaceae	100	18	Suessiaceae	100	18	Suessiaceae	96	18
SRR35279747.102257	Thoracosphaeraceae	100	42	Thoracosphaeraceae	100	42	Thoracosphaeraceae	99	42	Thoracosphaeraceae	99	42
SRR35279747.28533	Thoracosphaeraceae	99	41	Thoracosphaeraceae	99	41	Thoracosphaeraceae	95	41	Thoracosphaeraceae	95	41
SRR35279733.637360	Protoperidiniaceae	100	66	Protoperidiniaceae	100	66	Protoperidiniaceae	100	66	Protoperidiniaceae	100	66
SRR35279784.68002	Thoracosphaeraceae	99	178	Thoracosphaeraceae	98	178	Thoracosphaeraceae	81	178	Thoracosphaeraceae	83	178
SRR35279751.143981	Suessiaceae	100	26	Suessiaceae	100	26	Suessiaceae	100	26	Suessiaceae	100	26
SRR35279798.125664	Suessiaceae	100	30	Suessiaceae	100	30	Suessiaceae	100	30	Suessiaceae	100	30
SRR35279749.85371	Suessiaceae	100	15	Suessiaceae	100	15	Suessiaceae	100	15	Suessiaceae	100	15
SRR35279733.288699	Suessiaceae	100	157	Suessiaceae	100	157	Suessiaceae	100	157	Suessiaceae	100	157
SRR35279793.272709	Gymnodiniaceae	85	18	Gymnodiniaceae	100	18
SRR35279794.2985	Gymnodiniaceae	88	13	Gymnodiniaceae	91	13
SRR35279791.198833	Gymnodiniaceae	100	55	Gymnodiniaceae	100	55	Gyrodiniaceae	99	55	Gyrodiniaceae	99	55
SRR35279726.28099	Gymnodiniaceae	97	726	Gymnodiniaceae	97	726	Gyrodiniaceae	96	726	Gyrodiniaceae	97	726
SRR35279795.88352	Warnowiaceae	80	42	Warnowiaceae	80	42	Warnowiaceae	80	42
SRR35279720.40378	Lingulodiniaceae	100	21	Lingulodiniaceae	100	21	Lingulodiniaceae	100	21	Lingulodiniaceae	100	21
SRR35279794.266427	Gymnodiniaceae	90	36	Gymnodiniaceae	94	36	Gymnodiniaceae	92	36
SRR35279798.133658	Suessiaceae	100	93	Suessiaceae	100	93	Suessiaceae	100	93	Suessiaceae	100	93
SRR35279786.174458	Prorocentraceae	99	38	Prorocentraceae	99	38	Prorocentraceae	99	38	Prorocentraceae	98	38
SRR35279740.36818	Prorocentraceae	95	69	Prorocentraceae	95	69	Prorocentraceae	95	69	Prorocentraceae	95	69
SRR35279794.7774	Gymnodiniaceae	93	24	Gymnodiniaceae	93	24	Gymnodiniaceae	86	24
SRR35279789.150986	Prorocentraceae	96	18	Prorocentraceae	96	18	Prorocentraceae	96	18	Prorocentraceae	95	18
SRR35279794.220081	Lingulodiniaceae	100	13	Lingulodiniaceae	100	13	Lingulodiniaceae	100	13	Lingulodiniaceae	100	13
SRR35279720.206566	Suessiaceae	100	35	Suessiaceae	100	35	Suessiaceae	100	35	Suessiaceae	91	35
SRR35279759.96880	Gymnodiniaceae	89	43	Gymnodiniaceae	98	43	Gyrodiniaceae	98	43	Gyrodiniaceae	98	43
SRR35279720.1856	Suessiaceae	100	30	Suessiaceae	100	30	Suessiaceae	100	30	Suessiaceae	100	30
SRR35279721.23139	Suessiaceae	100	15	Suessiaceae	100	15	Suessiaceae	100	15
SRR35279794.9238	Gymnodiniaceae	80	23	Gymnodiniaceae	88	23	Gymnodiniaceae	83	23	Gymnodiniaceae	86	23
SRR35279720.3278	Gymnodiniaceae	81	73	Gymnodiniaceae	80	73
SRR35279794.268427	Suessiaceae	87	13	Suessiaceae	87	13	Suessiaceae	89	13
SRR35279793.277449	Heterocapsaceae	91	18	Heterocapsaceae	91	18	Peridiniaceae	82	18	Peridiniaceae	81	18
SRR35279720.99431	Suessiaceae	99	14	Suessiaceae	99	14	Suessiaceae	99	14
SRR35279769.34165	Suessiaceae	100	26	Suessiaceae	100	26	Suessiaceae	100	26	Suessiaceae	99	26
SRR35279774.7548	Heterocapsaceae	80	13
SRR35279794.198173	Suessiaceae	99	5	Suessiaceae	99	5	Suessiaceae	99	5	Suessiaceae	85	5
SRR35279745.16296	Prorocentraceae	100	16	Prorocentraceae	100	16	Prorocentraceae	100	16	Prorocentraceae	100	16
SRR35279733.5389	Suessiaceae	100	15	Suessiaceae	100	15	Suessiaceae	100	15	Suessiaceae	100	15
SRR35279720.171002	Suessiaceae	100	134	Suessiaceae	100	134	Suessiaceae	100	134	Suessiaceae	99	134
SRR35279720.232633	Suessiaceae	100	12	Suessiaceae	100	12	Suessiaceae	100	12	Suessiaceae	100	12
SRR35279792.82036	Gymnodiniaceae	96	27	Gymnodiniaceae	97	27				Gymnodiniaceae	86	27
SRR35279792.6801	Gymnodiniaceae	98	372	Gymnodiniaceae	98	372	Gymnodiniaceae	98	372	Gymnodiniaceae	92	372
SRR35279769.164085	Suessiaceae	100	15	Suessiaceae	100	15	Suessiaceae	100	15	Suessiaceae	100	15
SRR35279722.267212	Gymnodiniaceae	100	19	Gymnodiniaceae	100	19	Gyrodiniaceae	100	19	Gyrodiniaceae	100	19
SRR35279733.394378	Suessiaceae	100	65236	Suessiaceae	100	65236	Suessiaceae	100	65236	Suessiaceae	100	65236
SRR35279787.211261	Gymnodiniaceae	82	37	Gymnodiniaceae	87	37
SRR35279733.236298	Thoracosphaeraceae	100	39	Thoracosphaeraceae	100	39	Thoracosphaeraceae	93	39	Thoracosphaeraceae	93	39
SRR35279734.355966	Heterocapsaceae	81	14
SRR35279790.249630	Gymnodiniaceae	91	576	Gymnodiniaceae	92	576	Gymnodiniaceae	92	576
SRR35279722.224873	Gymnodiniaceae	92	1624	Gymnodiniaceae	94	1624	Gyrodiniaceae	99	1624	Gyrodiniaceae	98	1624
SRR35279720.17322	Suessiaceae	99	17	Suessiaceae	100	17	Suessiaceae	100	17
SRR35279755.87664	Gymnodiniaceae	100	279	Gymnodiniaceae	100	279	Ptychodiscaceae	100	279	Ptychodiscaceae	100	279
SRR35279795.84560	Warnowiaceae	88	2593	Warnowiaceae	88	2593	Warnowiaceae	88	2593	Warnowiaceae	96	2593
SRR35279733.268920	Thoracosphaeraceae	98	2774	Thoracosphaeraceae	98	2774	Thoracosphaeraceae	94	2774	Thoracosphaeraceae	94	2774
SRR35279797.112450	Suessiaceae	100	2856	Suessiaceae	100	2856	Suessiaceae	100	2856	Suessiaceae	100	2856
SRR35279733.458637	Suessiaceae	100	18	Suessiaceae	100	18	Suessiaceae	100	18	Suessiaceae	97	18
SRR35279733.296580	Suessiaceae	100	12	Suessiaceae	100	12	Suessiaceae	100	12	Suessiaceae	100	12
SRR35279735.260698	Suessiaceae	100	21	Suessiaceae	100	21	Suessiaceae	100	21
SRR35279784.554	Heterocapsaceae	97	13	Heterocapsaceae	97	13	Peridiniaceae	97	13	Peridiniaceae	97	13
SRR35279794.273892	Gymnodiniaceae	80	12
SRR35279792.223747	Gymnodiniaceae	93	12	Gymnodiniaceae	94	12
SRR35279793.5713	Gymnodiniaceae	95	15	Gymnodiniaceae	95	15	Gymnodiniaceae	84	15	Gymnodiniaceae	81	15
SRR35279720.182998	Suessiaceae	100	18	Suessiaceae	100	18	Suessiaceae	100	18	Suessiaceae	100	18
SRR35279794.134489	Heterocapsaceae	81	23	Heterocapsaceae	82	23	Peridiniaceae	82	23	Peridiniaceae	83	23
SRR35279791.161319	Gymnodiniaceae	82	22	Gymnodiniaceae	83	22
SRR35279731.203571	Suessiaceae	100	74	Suessiaceae	100	74	Suessiaceae	100	74	Suessiaceae	82	74
SRR35279786.30368	Prorocentraceae	87	13	Prorocentraceae	88	13	Prorocentraceae	88	13	Prorocentraceae	88	13
SRR35279793.19737	Gymnodiniaceae	84	14	Gymnodiniaceae	96	14	Gyrodiniaceae	94	14	Gyrodiniaceae	94	14
SRR35279790.145287	Heterocapsaceae	88	13	Heterocapsaceae	91	13	Peridiniaceae	91	13	Peridiniaceae	90	13
SRR35279789.214177	Gymnodiniaceae	92	14	Gymnodiniaceae	92	14	Gymnodiniaceae	83	14
SRR35279794.81560	Heterocapsaceae	83	140	Heterocapsaceae	83	140	Peridiniaceae	83	140	Peridiniaceae	81	140
SRR35279720.74999	Suessiaceae	100	3392	Suessiaceae	100	3392	Suessiaceae	100	3392	Suessiaceae	100	3392
SRR35279745.563402	Prorocentraceae	86	12	Prorocentraceae	92	12	Prorocentraceae	92	12	Prorocentraceae	91	12
SRR35279734.15985	Prorocentraceae	85	44	Prorocentraceae	88	44	Prorocentraceae	88	44	Prorocentraceae	87	44
SRR35279764.39655	Heterocapsaceae	94	32	Heterocapsaceae	93	32	Peridiniaceae	93	32	Peridiniaceae	92	32
SRR35279720.83119	Suessiaceae	87	16	Suessiaceae	89	16	Suessiaceae	89	16	Suessiaceae	84	16
SRR35279765.93155	Prorocentraceae	93	30	Prorocentraceae	95	30	Prorocentraceae	95	30	Prorocentraceae	95	30
SRR35279766.38735	Gymnodiniaceae	94	623	Gymnodiniaceae	95	623
SRR35279767.85936	Gymnodiniaceae	95	108	Gymnodiniaceae	96	108	Gymnodiniaceae	94	108	Gymnodiniaceae	89	108
SRR35279794.211478	Gymnodiniaceae	82	23	Gymnodiniaceae	85	23
SRR35279794.141175	Gymnodiniaceae	82	26	Gymnodiniaceae	86	26
SRR35279767.89815	Suessiaceae	100	28	Suessiaceae	100	28	Suessiaceae	100	28
SRR35279719.116409	Suessiaceae	99	75	Suessiaceae	99	75	Suessiaceae	99	75
SRR35279750.103289	Suessiaceae	100	26	Suessiaceae	100	26	Suessiaceae	100	26	Suessiaceae	100	26
SRR35279795.101535	Gymnodiniaceae	93	60	Gymnodiniaceae	94	60
SRR35279795.75719	Gymnodiniaceae	99	12	Gymnodiniaceae	99	12	Gyrodiniaceae	99	12	Gyrodiniaceae	99	12
SRR35279775.24860	Warnowiaceae	88	31	Warnowiaceae	88	31	Warnowiaceae	88	31	Warnowiaceae	93	31
SRR35279769.33526	Suessiaceae	89	20	Suessiaceae	88	20	Suessiaceae	88	20
SRR35279731.206632	Suessiaceae	100	17	Suessiaceae	100	17	Suessiaceae	100	17	Suessiaceae	93	17
SRR35279795.112891	Gymnodiniaceae	86	7	Gymnodiniaceae	90	7	Gymnodiniaceae	86	7
SRR35279795.174163	Gymnodiniaceae	91	1688	Gymnodiniaceae	93	1688
SRR35279797.6107	Thoracosphaeraceae	100	32	Thoracosphaeraceae	96	32
SRR35279721.19288	Suessiaceae	100	15	Suessiaceae	100	15	Suessiaceae	100	15	Suessiaceae	86	15
SRR35279778.231576	Gymnodiniaceae	94	20	Gymnodiniaceae	95	20
SRR35279721.60282	Suessiaceae	85	14	Suessiaceae	88	14	Suessiaceae	88	14
SRR35279774.7473	Thoracosphaeraceae	96	29	Thoracosphaeraceae	96	29	Thoracosphaeraceae	91	29	Thoracosphaeraceae	91	29
SRR35279733.656244	Gymnodiniaceae	85	15	Gymnodiniaceae	88	15
SRR35279734.329977	Prorocentraceae	81	332	Prorocentraceae	92	332	Prorocentraceae	92	332	Prorocentraceae	92	332
SRR35279734.67215	Prorocentraceae	84	50	Prorocentraceae	86	50	Prorocentraceae	86	50	Prorocentraceae	86	50
SRR35279736.56528	Gymnodiniaceae	97	514	Gymnodiniaceae	97	514
SRR35279745.30479	Gymnodiniaceae	89	47	Gymnodiniaceae	98	47	Gyrodiniaceae	98	47	Gyrodiniaceae	98	47
SRR35279794.200567	Gymnodiniaceae	91	41	Gymnodiniaceae	91	41	Gymnodiniaceae	80	41	Gymnodiniaceae	98	41
SRR35279720.141230	Suessiaceae	100	1212	Suessiaceae	100	1212	Suessiaceae	100	1212	Suessiaceae	99	1212
SRR35279746.129475	Thoracosphaeraceae	98	18	Thoracosphaeraceae	97	18	Thoracosphaeraceae	95	18	Thoracosphaeraceae	95	18
SRR35279719.929	Suessiaceae	96	18	Suessiaceae	100	18	Suessiaceae	100	18	Suessiaceae	98	18
SRR35279784.97662	Suessiaceae	100	13	Suessiaceae	100	13	Suessiaceae	100	13	Suessiaceae	100	13
SRR35279792.247774	Gymnodiniaceae	86	12	Gymnodiniaceae	87	12	Gyrodiniaceae	89	12	Gyrodiniaceae	89	12
SRR35279797.165359	Suessiaceae	100	23	Suessiaceae	100	23	Suessiaceae	100	23	Suessiaceae	100	23
SRR35279792.239113	Thoracosphaeraceae	91	36	Thoracosphaeraceae	93	36	Ensiculiferaceae	93	36	Ensiculiferaceae	93	36
SRR35279790.37905	Heterocapsaceae	100	13	Heterocapsaceae	100	13	Peridiniaceae	100	13	Peridiniaceae	100	13
SRR35279790.76384	Thoracosphaeraceae	91	22	Thoracosphaeraceae	93	22	Ensiculiferaceae	92	22	Ensiculiferaceae	92	22
SRR35279719.58998	Suessiaceae	98	12	Suessiaceae	97	12	Suessiaceae	97	12
SRR35279791.57368	Gymnodiniaceae	100	13	Gymnodiniaceae	100	13	Gyrodiniaceae	100	13	Gyrodiniaceae	100	13
SRR35279767.105950	Suessiaceae	100	16	Suessiaceae	100	16	Suessiaceae	100	16	Suessiaceae	100	16
SRR35279720.202224	Suessiaceae	88	250	Suessiaceae	89	250	Suessiaceae	89	250
SRR35279794.103665	Heterocapsaceae	83	18	Heterocapsaceae	87	18	Peridiniaceae	87	18	Peridiniaceae	85	18
SRR35279719.168522	Suessiaceae	92	14	Suessiaceae	94	14	Suessiaceae	94	14
SRR35279774.53092	Gymnodiniaceae	90	49	Gymnodiniaceae	93	49
SRR35279791.78428	Thoracosphaeraceae	95	13	Thoracosphaeraceae	95	13	Ensiculiferaceae	95	13	Ensiculiferaceae	96	13
SRR35279769.76640	Suessiaceae	100	13	Suessiaceae	100	13	Suessiaceae	100	13	Suessiaceae	99	13
SRR35279741.180027	Gymnodiniaceae	86	26	Gymnodiniaceae	86	26	Gyrodiniaceae	89	26	Gyrodiniaceae	89	26
SRR35279745.426236	Prorocentraceae	95	67	Prorocentraceae	95	67	Prorocentraceae	95	67	Prorocentraceae	95	67
SRR35279733.179175	Thoracosphaeraceae	87	431	Thoracosphaeraceae	86	431
SRR35279786.91150	Gymnodiniaceae	95	42	Gymnodiniaceae	97	42	Gymnodiniaceae	94	42
SRR35279733.673374	Chytriodiniaceae	96	651	Chytriodiniaceae	96	651	Gymnodiniales_familia_incertae_sedis	82	651	Gymnodiniales_familia_incertae_sedis	82	651
SRR35279733.629912	Thoracosphaeraceae	98	221	Thoracosphaeraceae	98	221	Thoracosphaeraceae	83	221	Thoracosphaeraceae	83	221
SRR35279735.317090	Thoracosphaeraceae	87	418	Thoracosphaeraceae	86	418
SRR35279736.38969	Suessiaceae	99	91	Suessiaceae	100	91	Suessiaceae	100	91
SRR35279720.76513	Suessiaceae	100	47	Suessiaceae	100	47	Suessiaceae	100	47	Suessiaceae	100	47
SRR35279731.132515	Heterocapsaceae	87	54	Heterocapsaceae	89	54
SRR35279791.50276	Gymnodiniaceae	92	17	Gymnodiniaceae	96	17	Gyrodiniaceae	97	17	Gyrodiniaceae	97	17
SRR35279721.43851	Gymnodiniaceae	90	101	Gymnodiniaceae	90	101
SRR35279731.13214	Suessiaceae	89	29	Suessiaceae	96	29	Suessiaceae	96	29
SRR35279728.155503	Suessiaceae	95	33	Suessiaceae	96	33	Suessiaceae	96	33
SRR35279795.120176	Prorocentraceae	83	16	Prorocentraceae	89	16	Prorocentraceae	89	16	Prorocentraceae	88	16
SRR35279774.43835	Gymnodiniaceae	100	21	Gymnodiniaceae	100	21	Gyrodiniaceae	100	21	Gyrodiniaceae	100	21
SRR35279787.390049	Gymnodiniaceae	98	24718	Gymnodiniaceae	98	24718	Gymnodiniaceae	98	24718	Gymnodiniaceae	90	24718
SRR35279745.300619	Gymnodiniaceae	81	14	Gymnodiniaceae	92	14
SRR35279720.149294	Gymnodiniaceae	100	42	Gymnodiniaceae	100	42	Gymnodiniaceae	96	42	Gymnodiniaceae	96	42
SRR35279720.127802	Suessiaceae	100	65	Suessiaceae	100	65	Suessiaceae	100	65	Suessiaceae	100	65
SRR35279769.163270	Suessiaceae	100	25	Suessiaceae	100	25	Suessiaceae	100	25	Suessiaceae	84	25
SRR35279720.22387	Suessiaceae	98	19	Suessiaceae	99	19	Suessiaceae	99	19	Suessiaceae	85	19
SRR35279776.136616	Gymnodiniaceae	97	312	Gymnodiniaceae	97	312	Gyrodiniaceae	97	312	Gyrodiniaceae	97	312
SRR35279792.167680	Gymnodiniaceae	92	46	Gymnodiniaceae	95	46
SRR35279719.34178	Suessiaceae	100	177	Suessiaceae	100	177	Suessiaceae	100	177	Suessiaceae	99	177
SRR35279778.65469	Suessiaceae	100	12	Suessiaceae	100	12	Suessiaceae	100	12	Suessiaceae	100	12
SRR35279790.95424	Prorocentraceae	82	21	Prorocentraceae	82	21	Prorocentraceae	82	21	Prorocentraceae	82	21
SRR35279768.43536	Suessiaceae	86	44	Suessiaceae	98	44	Suessiaceae	97	44	Suessiaceae	92	44
SRR35279768.24972	Suessiaceae	99	93	Suessiaceae	99	93	Suessiaceae	99	93	Suessiaceae	92	93
SRR35279780.153786	Suessiaceae	98	34	Suessiaceae	98	34	Suessiaceae	98	34	Suessiaceae	87	34
SRR35279791.104138	Gymnodiniaceae	82	20	Gymnodiniaceae	86	20
SRR35279719.84176	Suessiaceae	100	17	Suessiaceae	100	17	Suessiaceae	100	17	Suessiaceae	100	17
SRR35279794.54424	Gymnodiniaceae	92	424	Gymnodiniaceae	92	424	Gymnodiniaceae	86	424
SRR35279750.118467	Gymnodiniaceae	95	12	Gymnodiniaceae	95	12	Gymnodiniaceae	89	12	Gymnodiniaceae	88	12
SRR35279769.30472	Suessiaceae	100	590	Suessiaceae	100	590	Suessiaceae	100	590
SRR35279761.22848	Thoracosphaeraceae	100	25	Thoracosphaeraceae	100	25	Thoracosphaeraceae	97	25	Thoracosphaeraceae	97	25
SRR35279733.79513	Suessiaceae	100	470	Suessiaceae	100	470	Suessiaceae	100	470	Suessiaceae	100	470
SRR35279795.160017	Heterocapsaceae	94	98	Heterocapsaceae	94	98	Peridiniaceae	94	98	Peridiniaceae	94	98
SRR35279794.52344	Gymnodiniaceae	86	14	Gymnodiniaceae	86	14
SRR35279768.9451	Suessiaceae	100	38	Suessiaceae	100	38	Suessiaceae	100	38	Suessiaceae	100	38
SRR35279792.248050	Gymnodiniaceae	96	47	Gymnodiniaceae	98	47	Gymnodiniaceae	85	47
SRR35279794.148763	Gymnodiniaceae	93	25	Gymnodiniaceae	96	25
SRR35279794.139687	Prorocentraceae	83	12	Prorocentraceae	92	12	Prorocentraceae	92	12	Prorocentraceae	92	12
SRR35279720.43927	Kareniaceae	84	34
SRR35279732.195842	Thoracosphaeraceae	99	32	Thoracosphaeraceae	99	32	Thoracosphaeraceae	94	32	Thoracosphaeraceae	94	32
SRR35279793.39878	Gymnodiniaceae	94	15	Gymnodiniaceae	96	15	Gymnodiniaceae	89	15
SRR35279794.108599	Heterocapsaceae	96	24
SRR35279745.257926	Heterocapsaceae	97	302	Heterocapsaceae	96	302	Peridiniaceae	96	302	Peridiniaceae	96	302
SRR35279794.211854	Lingulodiniaceae	100	323	Lingulodiniaceae	100	323	Lingulodiniaceae	100	323	Lingulodiniaceae	100	323
SRR35279783.20417	Borghiellaceae	100	32	Borghiellaceae	100	32	Borghiellaceae_	100	32	Borghiellaceae_	100	32
SRR35279790.42589	Gymnodiniaceae	94	15	Gymnodiniaceae	97	15	Gymnodiniaceae	92	15	Gymnodiniaceae	81	15
SRR35279779.70145	Gymnodiniaceae	99	59	Gymnodiniaceae	99	59	Gyrodiniaceae	99	59	Gyrodiniaceae	100	59
SRR35279774.38543	Gymnodiniaceae	96	14	Gymnodiniaceae	98	14	Gyrodiniaceae	96	14	Gyrodiniaceae	95	14
SRR35279787.259520	Prorocentraceae	100	21	Prorocentraceae	100	21	Prorocentraceae	100	21	Prorocentraceae	100	21
SRR35279769.79314	Suessiaceae	100	174	Suessiaceae	100	174	Suessiaceae	100	174	Suessiaceae	100	174
SRR35279790.191319	Heterocapsaceae	94	100	Heterocapsaceae	94	100	Peridiniaceae	94	100	Peridiniaceae	94	100
SRR35279792.142448	Heterocapsaceae	95	67	Heterocapsaceae	95	67	Peridiniaceae	95	67	Peridiniaceae	95	67
SRR35279791.55645	Warnowiaceae	89	24	Warnowiaceae	90	24	Warnowiaceae	90	24	Warnowiaceae	92	24
SRR35279786.120307	Gymnodiniaceae	85	18	Gymnodiniaceae	93	18	Gyrodiniaceae	92	18	Gyrodiniaceae	91	18
SRR35279795.134461	Gymnodiniaceae	82	44	Gymnodiniaceae	82	44
SRR35279728.55109	Warnowiaceae	93	14	Warnowiaceae	93	14	Warnowiaceae	93	14	Warnowiaceae	97	14
SRR35279733.385341	Gymnodiniaceae	96	13	Gymnodiniaceae	96	13	Gymnodiniaceae	90	13	Gymnodiniaceae	88	13
SRR35279720.42613	Suessiaceae	100	103	Suessiaceae	100	103	Suessiaceae	100	103
SRR35279720.46222	Suessiaceae	100	133	Suessiaceae	100	133	Suessiaceae	100	133
SRR35279798.114230	Suessiaceae	100	17	Suessiaceae	100	17	Suessiaceae	100	17	Suessiaceae	100	17
SRR35279721.8945	Heterocapsaceae	94	18	Heterocapsaceae	95	18	Peridiniaceae	95	18	Peridiniaceae	95	18
SRR35279782.113696	Suessiaceae	100	40	Suessiaceae	100	40	Suessiaceae	100	40	Suessiaceae	100	40
SRR35279759.213345	Gymnodiniaceae	100	979	Gymnodiniaceae	100	979	Gyrodiniaceae	100	979	Gyrodiniaceae	100	979
SRR35279791.182836	Thoracosphaeraceae	81	12	Thoracosphaeraceae	87	12	Ensiculiferaceae	83	12	Ensiculiferaceae	83	12
SRR35279786.171452	Prorocentraceae	87	15	Prorocentraceae	88	15	Prorocentraceae	88	15	Prorocentraceae	88	15
SRR35279719.132296	Suessiaceae	100	13	Suessiaceae	100	13	Suessiaceae	100	13
SRR35279720.74471	Suessiaceae	100	1217	Suessiaceae	100	1217	Suessiaceae	100	1217	Suessiaceae	100	1217
SRR35279793.263998	Gymnodiniaceae	84	87	Gymnodiniaceae	89	87
SRR35279731.125366	Suessiaceae	100	31	Suessiaceae	100	31	Suessiaceae	100	31	Suessiaceae	81	31
SRR35279798.12865	Gymnodiniaceae	99	34	Gymnodiniaceae	99	34	Gymnodiniaceae	95	34	Gymnodiniaceae	91	34
SRR35279733.67659	Suessiaceae	100	39	Suessiaceae	100	39	Suessiaceae	100	39	Suessiaceae	100	39
SRR35279719.44913	Suessiaceae	100	392	Suessiaceae	100	392	Suessiaceae	100	392	Suessiaceae	100	392
SRR35279791.19366	Gymnodiniaceae	89	29	Gymnodiniaceae	93	29	Gymnodiniaceae	83	29	Gymnodiniaceae	82	29
SRR35279792.70706	Gymnodiniaceae	84	23	Gymnodiniaceae	91	23	Gymnodiniaceae	85	23
SRR35279793.112373	Gymnodiniaceae	93	66	Gymnodiniaceae	95	66	Gymnodiniaceae	90	66	Gymnodiniaceae	88	66
SRR35279791.183617	Gymnodiniaceae	90	24	Gymnodiniaceae	97	24	Gymnodiniaceae	93	24
SRR35279786.145929	Prorocentraceae	90	27	Prorocentraceae	93	27	Prorocentraceae	93	27	Prorocentraceae	93	27
SRR35279733.227472	Heterocapsaceae	95	33	Heterocapsaceae	96	33	Peridiniaceae	95	33	Peridiniaceae	93	33
SRR35279790.210008	Heterocapsaceae	98	90	Heterocapsaceae	99	90	Peridiniaceae	99	90	Peridiniaceae	99	90
SRR35279733.283506	Chytriodiniaceae	85	19	Chytriodiniaceae	85	19	Chytriodiniaceae	85	19	Chytriodiniaceae	83	19
SRR35279769.172248	Suessiaceae	100	12	Suessiaceae	100	12	Suessiaceae	100	12	Suessiaceae	100	12
SRR35279735.213442	Suessiaceae	100	12	Suessiaceae	100	12	Suessiaceae	100	12	Suessiaceae	100	12
SRR35279719.89747	Amphidiniopsidaceae	100	16	Amphidiniopsidaceae	100	16	Protoperidiniaceae	100	16	Protoperidiniaceae	100	16
SRR35279720.107398	Suessiaceae	100	49	Suessiaceae	100	49	Suessiaceae	100	49	Suessiaceae	100	49
SRR35279780.170351	Gymnodiniaceae	97	25	Gymnodiniaceae	99	25	Gymnodiniaceae	88	25
SRR35279794.105688	Gymnodiniaceae	91	164	Gymnodiniaceae	100	164
SRR35279794.103602	Gymnodiniaceae	81	20	Gymnodiniaceae	96	20				Gyrodiniaceae	83	20
SRR35279794.176409	Suessiaceae	94	15	Suessiaceae	94	15	Suessiaceae	94	15
SRR35279720.211929	Gymnodiniaceae	88	40	Gymnodiniaceae	93	40
SRR35279720.95423	Gymnodiniaceae	87	60	Gymnodiniaceae	89	60
SRR35279793.70564	Gymnodiniaceae	97	936	Gymnodiniaceae	97	936	Gymnodiniaceae	82	936
SRR35279767.114261	Gymnodiniaceae	91	51	Gymnodiniaceae	91	51	Gymnodiniaceae	81	51	Gymnodiniaceae	85	51
SRR35279793.58363	Heterocapsaceae	97	837	Heterocapsaceae	97	837	Peridiniaceae	97	837	Peridiniaceae	97	837
SRR35279792.111130	Dinophysaceae	99	75	Dinophysaceae	99	75	Dinophysaceae	99	75	Dinophysaceae	99	75
SRR35279794.249933	Suessiaceae	99	390	Suessiaceae	99	390	Suessiaceae	99	390	Suessiaceae	89	390
SRR35279731.206030	Gymnodiniaceae	90	48	Gymnodiniaceae	98	48	Gyrodiniaceae	97	48	Gyrodiniaceae	97	48
SRR35279792.106041	Prorocentraceae	83	55	Prorocentraceae	89	55	Prorocentraceae	89	55	Prorocentraceae	89	55
SRR35279790.204804	Gymnodiniaceae	100	23	Gymnodiniaceae	100	23	Gyrodiniaceae	100	23	Gyrodiniaceae	100	23
SRR35279733.254019	Chytriodiniaceae	96	642	Chytriodiniaceae	96	642	Gymnodiniales_familia_incertae_sedis	82	642	Gymnodiniales_familia_incertae_sedis	82	642
SRR35279719.65319	Gymnodiniaceae	92	237	Gymnodiniaceae	92	237	Gymnodiniaceae	89	237	Gymnodiniaceae	91	237
SRR35279798.60628	Gymnodiniaceae	100	196	Gymnodiniaceae	100	196	Gymnodiniaceae	100	196	Gymnodiniaceae	100	196
SRR35279719.2100	Suessiaceae	98	15	Suessiaceae	99	15	Suessiaceae	99	15	Suessiaceae	85	15
SRR35279787.361704	Gymnodiniaceae	100	477	Gymnodiniaceae	100	477	Gymnodiniaceae	95	477	Gymnodiniaceae	92	477
SRR35279746.367975	Thoracosphaeraceae	99	37	Thoracosphaeraceae	99	37	Thoracosphaeraceae	91	37	Thoracosphaeraceae	91	37
SRR35279734.535537	Gymnodiniaceae	87	19	Gymnodiniaceae	88	19
SRR35279728.122257	Thoracosphaeraceae	100	30	Thoracosphaeraceae	100	30	Thoracosphaeraceae	98	30	Thoracosphaeraceae	98	30
SRR35279750.180916	Suessiaceae	100	177	Suessiaceae	100	177	Suessiaceae	100	177	Suessiaceae	100	177
SRR35279793.265025	Gymnodiniaceae	94	435	Gymnodiniaceae	96	435	Gymnodiniaceae	94	435
SRR35279750.135859	Thoracosphaeraceae	86	138
SRR35279792.141848	Gymnodiniaceae	100	18	Gymnodiniaceae	100	18	Gyrodiniaceae	100	18	Gyrodiniaceae	100	18
SRR35279735.37606	Suessiaceae	100	25	Suessiaceae	99	25	Suessiaceae	99	25
SRR35279795.28092	Warnowiaceae	89	56	Warnowiaceae	89	56	Warnowiaceae	89	56	Warnowiaceae	92	56
SRR35279794.144023	Prorocentraceae	90	23	Prorocentraceae	97	23	Prorocentraceae	97	23	Prorocentraceae	96	23
SRR35279793.21424	Heterocapsaceae	83	15
SRR35279721.49474	Gymnodiniaceae	87	90	Gymnodiniaceae	89	90
SRR35279728.129549	Prorocentraceae	92	49	Prorocentraceae	94	49	Prorocentraceae	94	49	Prorocentraceae	94	49
SRR35279744.189964	Thoracosphaeraceae	100	53	Thoracosphaeraceae	100	53	Thoracosphaeraceae	97	53	Thoracosphaeraceae	97	53
SRR35279790.86641	Suessiaceae	89	44	Suessiaceae	96	44	Suessiaceae	96	44
SRR35279792.257007	Gymnodiniaceae	85	23	Gymnodiniaceae	93	23	Gymnodiniaceae	87	23
SRR35279791.225196	Gymnodiniaceae	93	17	Gymnodiniaceae	97	17	Gyrodiniaceae	97	17	Gyrodiniaceae	97	17
SRR35279784.37733	Suessiaceae	100	48	Suessiaceae	100	48	Suessiaceae	100	48	Suessiaceae	100	48
SRR35279747.67890	Thoracosphaeraceae	89	23	Thoracosphaeraceae	90	23	Thoracosphaeraceae	90	23	Thoracosphaeraceae	92	23
SRR35279791.21924	Gymnodiniaceae	88	22	Gymnodiniaceae	91	22	Gyrodiniaceae	92	22	Gyrodiniaceae	92	22
SRR35279720.234584	Amphidiniopsidaceae	100	24	Amphidiniopsidaceae	100	24	Protoperidiniaceae	100	24	Protoperidiniaceae	100	24
SRR35279721.54419	Suessiaceae	87	29	Suessiaceae	89	29	Suessiaceae	89	29	Suessiaceae	84	29
SRR35279791.567	Gymnodiniaceae	100	15	Gymnodiniaceae	100	15	Ptychodiscaceae	100	15	Ptychodiscaceae	100	15
SRR35279726.14495	Thoracosphaeraceae	88	41	Thoracosphaeraceae	85	41	Thoracosphaeraceae	81	41	Thoracosphaeraceae	82	41
SRR35279728.42970	Gymnodiniaceae	100	14	Gymnodiniaceae	100	14	Gyrodiniaceae	100	14	Gyrodiniaceae	100	14
SRR35279793.208322	Gymnodiniaceae	81	20	Gymnodiniaceae	82	20
SRR35279790.94962	Heterocapsaceae	90	18	Heterocapsaceae	91	18	Peridiniaceae	91	18	Peridiniaceae	91	18
SRR35279750.102422	Suessiaceae	99	31	Suessiaceae	99	31	Suessiaceae	99	31	Suessiaceae	89	31
SRR35279720.70209	Suessiaceae	100	13	Suessiaceae	100	13	Suessiaceae	100	13
SRR35279782.117673	Suessiaceae	100	60	Suessiaceae	100	60	Suessiaceae	100	60	Suessiaceae	100	60
SRR35279719.176368	Suessiaceae	100	40	Suessiaceae	100	40	Suessiaceae	100	40	Suessiaceae	100	40
SRR35279786.177597	Prorocentraceae	96	42	Prorocentraceae	96	42	Prorocentraceae	96	42	Prorocentraceae	95	42
SRR35279793.13908	Gymnodiniaceae	84	31	Gymnodiniaceae	91	31	Gymnodiniaceae	85	31
SRR35279792.16112	Heterocapsaceae	90	14	Heterocapsaceae	91	14	Peridiniaceae	91	14	Peridiniaceae	91	14
SRR35279794.171839	Prorocentraceae	84	49	Prorocentraceae	91	49	Prorocentraceae	91	49	Prorocentraceae	92	49
SRR35279765.105765	Heterocapsaceae	87	16
SRR35279733.81750	Borghiellaceae	100	52	Borghiellaceae	100	52	Borghiellaceae_	100	52	Borghiellaceae_	100	52
SRR35279733.62599	Suessiaceae	100	30	Suessiaceae	100	30	Suessiaceae	100	30	Suessiaceae	100	30
SRR35279798.102636	Thoracosphaeraceae	98	38	Thoracosphaeraceae	99	38	Thoracosphaeraceae	98	38	Thoracosphaeraceae	98	38
SRR35279792.33809	Prorocentraceae	83	14	Prorocentraceae	95	14	Prorocentraceae	95	14	Prorocentraceae	95	14
SRR35279720.20470	Suessiaceae	100	31	Suessiaceae	100	31	Suessiaceae	100	31
SRR35279790.266745	Gymnodiniaceae	90	12	Gymnodiniaceae	97	12	Gymnodiniaceae	93	12
SRR35279721.42083	Suessiaceae	100	12	Suessiaceae	100	12	Suessiaceae	100	12	Suessiaceae	100	12
SRR35279720.184310	Suessiaceae	98	45	Suessiaceae	99	45	Suessiaceae	99	45
SRR35279793.50863	Gymnodiniaceae	85	16	Gymnodiniaceae	86	16
SRR35279774.80908	Prorocentraceae	82	120	Prorocentraceae	85	120	Prorocentraceae	85	120	Prorocentraceae	85	120
SRR35279719.195100	Suessiaceae	100	81	Suessiaceae	100	81	Suessiaceae	100	81	Suessiaceae	100	81
SRR35279797.109508	Suessiaceae	100	12	Suessiaceae	100	12	Suessiaceae	100	12	Suessiaceae	89	12
SRR35279733.522016	Suessiaceae	100	48	Suessiaceae	100	48	Suessiaceae	100	48	Suessiaceae	100	48
SRR35279733.226059	Suessiaceae	100	91	Suessiaceae	100	91	Suessiaceae	100	91	Suessiaceae	100	91
SRR35279794.154146	Gymnodiniaceae	100	13	Gymnodiniaceae	100	13	Gyrodiniaceae	100	13	Gyrodiniaceae	100	13
SRR35279790.257335	Prorocentraceae	90	48	Prorocentraceae	93	48	Prorocentraceae	93	48	Prorocentraceae	93	48
SRR35279734.591851	Gymnodiniaceae	92	1646	Gymnodiniaceae	94	1646	Gyrodiniaceae	99	1646	Gyrodiniaceae	98	1646
SRR35279768.115614	Gymnodiniaceae	95	6708	Gymnodiniaceae	96	6708	Gymnodiniaceae	92	6708	Gymnodiniaceae	90	6708
SRR35279774.47991	Warnowiaceae	88	29	Warnowiaceae	88	29	Warnowiaceae	88	29	Warnowiaceae	93	29
SRR35279720.23469	Suessiaceae	100	46	Suessiaceae	100	46	Suessiaceae	100	46	Suessiaceae	88	46
SRR35279791.228970	Thoracosphaeraceae	82	23	Thoracosphaeraceae	86	23	Ensiculiferaceae	85	23	Ensiculiferaceae	85	23
SRR35279788.125428	Gymnodiniaceae	95	14	Gymnodiniaceae	95	14	Gymnodiniaceae	95	14	Gymnodiniaceae	94	14
SRR35279721.25061	Suessiaceae	100	93	Suessiaceae	100	93	Suessiaceae	100	93	Suessiaceae	100	93
SRR35279794.142227	Gymnodiniaceae	93	16	Gymnodiniaceae	94	16
SRR35279719.120323	Suessiaceae	97	74	Suessiaceae	99	74	Suessiaceae	99	74
SRR35279768.145148	Heterocapsaceae	90	16	Heterocapsaceae	83	16
SRR35279750.176490	Thoracosphaeraceae	89	13	Thoracosphaeraceae	87	13
SRR35279782.68297	Gymnodiniaceae	85	18	Gymnodiniaceae	92	18	Gymnodiniaceae	81	18
SRR35279731.33487	Gymnodiniaceae	93	40	Gymnodiniaceae	97	40	Gyrodiniaceae	81	40	Gyrodiniaceae	86	40
SRR35279780.174999	Suessiaceae	99	45	Suessiaceae	99	45	Suessiaceae	99	45	Suessiaceae	92	45
SRR35279736.38697	Suessiaceae	100	61	Suessiaceae	100	61	Suessiaceae	100	61	Suessiaceae	100	61
SRR35279733.54733	Suessiaceae	100	207	Suessiaceae	100	207	Suessiaceae	100	207	Suessiaceae	100	207
SRR35279782.11474	Suessiaceae	97	12	Suessiaceae	97	12	Suessiaceae	97	12	Suessiaceae	97	12
SRR35279719.129790	Gymnodiniaceae	88	28	Gymnodiniaceae	91	28
SRR35279793.260424	Heterocapsaceae	97	13	Heterocapsaceae	97	13	Peridiniaceae	94	13	Peridiniaceae	94	13
SRR35279793.168939	Gymnodiniaceae	84	91	Gymnodiniaceae	87	91
SRR35279791.118799	Heterocapsaceae	92	16	Heterocapsaceae	92	16	Peridiniaceae	89	16	Peridiniaceae	86	16
SRR35279789.238262	Heterocapsaceae	100	61	Heterocapsaceae	100	61	Peridiniaceae	99	61	Peridiniaceae	99	61
SRR35279740.3645	Prorocentraceae	82	35	Prorocentraceae	84	35	Prorocentraceae	84	35	Prorocentraceae	85	35
SRR35279778.148922	Gymnodiniaceae	95	35	Gymnodiniaceae	95	35	Gymnodiniaceae	91	35	Gymnodiniaceae	81	35
SRR35279733.129545	Suessiaceae	100	27	Suessiaceae	100	27	Suessiaceae	100	27	Suessiaceae	100	27
SRR35279733.684794	Suessiaceae	100	15	Suessiaceae	100	15	Suessiaceae	100	15	Suessiaceae	100	15
SRR35279794.160375	Gymnodiniaceae	82	20	Gymnodiniaceae	82	20
SRR35279765.445864	Gymnodiniaceae	85	22	Gymnodiniaceae	94	22	Gyrodiniaceae	92	22	Gyrodiniaceae	93	22
SRR35279786.263738	Prorocentraceae	89	92	Prorocentraceae	89	92	Prorocentraceae	89	92	Prorocentraceae	89	92
SRR35279794.125049	Gymnodiniaceae	92	3	Gymnodiniaceae	93	3	Gymnodiniaceae	85	3
SRR35279735.33105	Suessiaceae	100	1817	Suessiaceae	100	1817	Suessiaceae	100	1817
SRR35279720.209526	Suessiaceae	100	1306	Suessiaceae	100	1306	Suessiaceae	100	1306	Suessiaceae	100	1306
SRR35279749.48875	Suessiaceae	100	15	Suessiaceae	100	15	Suessiaceae	100	15	Suessiaceae	100	15
SRR35279786.220995	Prorocentraceae	90	29	Prorocentraceae	93	29	Prorocentraceae	93	29	Prorocentraceae	91	29
SRR35279750.116970	Pyrocystaceae	100	30	Pyrocystaceae	100	30	Pyrophacaceae	100	30	Pyrophacaceae	100	30
SRR35279733.507321	Suessiaceae	100	17	Suessiaceae	100	17	Suessiaceae	100	17	Suessiaceae	100	17
SRR35279733.582896	Suessiaceae	100	13	Suessiaceae	100	13	Suessiaceae	100	13	Suessiaceae	94	13
SRR35279768.97037	Suessiaceae	98	59	Suessiaceae	97	59	Suessiaceae	97	59
SRR35279793.133296	Heterocapsaceae	86	33	Heterocapsaceae	85	33
SRR35279766.93795	Gymnodiniaceae	90	2	Gymnodiniaceae	96	2	Gymnodiniaceae	83	2
SRR35279719.10782	Suessiaceae	100	15	Suessiaceae	100	15	Suessiaceae	100	15	Suessiaceae	86	15
SRR35279792.124770	Gymnodiniaceae	88	53	Gymnodiniaceae	95	53	Gymnodiniaceae	87	53
SRR35279720.29190	Suessiaceae	100	44	Suessiaceae	100	44	Suessiaceae	100	44	Suessiaceae	98	44
SRR35279794.115161	Suessiaceae	100	12	Suessiaceae	100	12	Suessiaceae	100	12
SRR35279750.68800	Suessiaceae	100	12	Suessiaceae	100	12	Suessiaceae	100	12	Suessiaceae	100	12
SRR35279786.199023	Gymnodiniaceae	93	46	Gymnodiniaceae	93	46	Gyrodiniaceae	88	46	Gyrodiniaceae	88	46
SRR35279793.112398	Gymnodiniaceae	81	14	Gymnodiniaceae	85	14	Gymnodiniaceae	83	14
SRR35279790.265096	Prorocentraceae	87	38	Prorocentraceae	89	38	Prorocentraceae	89	38	Prorocentraceae	89	38
SRR35279720.143211	Suessiaceae	100	48	Suessiaceae	100	48	Suessiaceae	100	48	Suessiaceae	91	48
SRR35279774.11537	Warnowiaceae	88	2973	Warnowiaceae	88	2973	Warnowiaceae	88	2973	Warnowiaceae	96	2973
SRR35279740.32689	Gymnodiniaceae	84	20	Gymnodiniaceae	91	20	Gymnodiniaceae	82	20
SRR35279767.128911	Gymnodiniaceae	96	94	Gymnodiniaceae	96	94	Gymnodiniaceae	81	94
SRR35279720.3545	Gymnodiniaceae	97	43	Gymnodiniaceae	98	43	Gymnodiniaceae	91	43	Gymnodiniaceae	86	43
SRR35279782.74571	Suessiaceae	80	12	Suessiaceae	93	12	Suessiaceae	90	12	Suessiaceae	81	12
SRR35279769.42549	Suessiaceae	97	12	Suessiaceae	97	12	Suessiaceae	97	12
SRR35279789.52829	Prorocentraceae	96	2762	Prorocentraceae	97	2762	Prorocentraceae	97	2762	Prorocentraceae	96	2762
SRR35279765.69272	Gymnodiniaceae	96	18	Gymnodiniaceae	96	18	Gymnodiniaceae	93	18
SRR35279731.48179	Gymnodiniaceae	91	1570	Gymnodiniaceae	93	1570
SRR35279765.49863	Gymnodiniaceae	93	34	Gymnodiniaceae	95	34	Gyrodiniaceae	95	34	Gyrodiniaceae	95	34
SRR35279794.127622	Gymnodiniaceae	97	874	Gymnodiniaceae	97	874	Gymnodiniaceae	82	874
SRR35279749.121722	Suessiaceae	100	1391	Suessiaceae	100	1391	Suessiaceae	100	1391	Suessiaceae	100	1391
SRR35279735.12678	Suessiaceae	100	198	Suessiaceae	100	198	Suessiaceae	100	198	Suessiaceae	100	198
SRR35279756.90482	Gymnodiniaceae	97	55	Gymnodiniaceae	98	55	Gymnodiniaceae	91	55	Gymnodiniaceae	83	55
SRR35279789.30114	Gymnodiniaceae	82	24	Gymnodiniaceae	82	24
SRR35279791.12781	Gymnodiniaceae	95	83	Gymnodiniaceae	96	83
SRR35279791.119533	Gymnodiniaceae	100	14	Gymnodiniaceae	100	14	Gyrodiniaceae	100	14	Gyrodiniaceae	100	14
SRR35279792.269600	Gymnodiniaceae	93	23	Gymnodiniaceae	96	23
SRR35279786.96295	Gymnodiniaceae	84	31	Gymnodiniaceae	86	31
SRR35279720.140222	Suessiaceae	100	88	Suessiaceae	100	88	Suessiaceae	100	88
SRR35279720.160850	Gymnodiniaceae	98	19	Gymnodiniaceae	99	19	Gymnodiniaceae	94	19	Gymnodiniaceae	95	19
SRR35279720.122018	Suessiaceae	100	19	Suessiaceae	100	19	Suessiaceae	100	19
SRR35279720.33635	Suessiaceae	89	15	Suessiaceae	91	15	Suessiaceae	91	15
SRR35279794.64774	Heterocapsaceae	99	10948	Heterocapsaceae	99	10948	Peridiniaceae	99	10948	Peridiniaceae	99	10948
SRR35279720.84241	Suessiaceae	89	21	Suessiaceae	87	21	Suessiaceae	87	21	Suessiaceae	81	21
SRR35279746.105078	Gymnodiniaceae	96	174	Gymnodiniaceae	98	174	Gymnodiniaceae	93	174	Gymnodiniaceae	81	174
SRR35279793.156626	Gymnodiniaceae	85	62	Gymnodiniaceae	88	62
SRR35279720.130523	Suessiaceae	100	431	Suessiaceae	100	431	Suessiaceae	100	431	Suessiaceae	100	431
SRR35279764.39234	Borghiellaceae	100	69	Borghiellaceae	100	69	Borghiellaceae_	100	69	Borghiellaceae_	100	69
SRR35279792.18863	Gymnodiniaceae	90	24	Gymnodiniaceae	90	24
SRR35279719.48503	Suessiaceae	88	16	Suessiaceae	93	16	Suessiaceae	93	16
SRR35279720.197361	Suessiaceae	97	13	Suessiaceae	99	13	Suessiaceae	99	13	Suessiaceae	97	13
SRR35279769.134661	Gymnodiniaceae	89	12	Gymnodiniaceae	90	12
SRR35279721.5271	Suessiaceae	98	12	Suessiaceae	97	12	Suessiaceae	97	12
SRR35279788.68093	Gymnodiniaceae	98	23244	Gymnodiniaceae	98	23244	Gymnodiniaceae	98	23244	Gymnodiniaceae	90	23244
SRR35279733.179228	Suessiaceae	100	54	Suessiaceae	100	54	Suessiaceae	100	54	Suessiaceae	100	54
SRR35279792.39617	Gymnodiniaceae	81	26	Gymnodiniaceae	81	26
SRR35279793.156719	Suessiaceae	100	19	Suessiaceae	100	19	Suessiaceae	100	19	Suessiaceae	90	19
SRR35279797.73479	Suessiaceae	100	60	Suessiaceae	100	60	Suessiaceae	100	60	Suessiaceae	100	60
SRR35279786.206029	Thoracosphaeraceae	98	12	Thoracosphaeraceae	99	12	Ensiculiferaceae	99	12	Ensiculiferaceae	99	12
SRR35279784.34136	Suessiaceae	100	22	Suessiaceae	100	22	Suessiaceae	100	22	Suessiaceae	100	22
SRR35279733.443932	Thoracosphaeraceae	95	139	Thoracosphaeraceae	95	139
SRR35279787.178282	Gymnodiniaceae	88	12	Gymnodiniaceae	96	12	Gyrodiniaceae	94	12	Gyrodiniaceae	94	12
SRR35279733.529172	Suessiaceae	100	14	Suessiaceae	100	14	Suessiaceae	100	14	Suessiaceae	100	14
SRR35279719.175346	Thoracosphaeraceae	99	145	Thoracosphaeraceae	98	145	Thoracosphaeraceae	81	145	Thoracosphaeraceae	83	145
SRR35279720.136130	Suessiaceae	100	117	Suessiaceae	100	117	Suessiaceae	100	117	Suessiaceae	100	117
SRR35279769.118455	Lingulodiniaceae	100	36	Lingulodiniaceae	100	36	Lingulodiniaceae	100	36	Lingulodiniaceae	100	36
SRR35279720.145697	Gymnodiniaceae	88	281	Gymnodiniaceae	89	281
SRR35279795.2243	Gymnodiniaceae	96	62	Gymnodiniaceae	98	62	Gymnodiniaceae	85	62
SRR35279791.56917	Gymnodiniaceae	81	16	Gymnodiniaceae	81	16	Gyrodiniaceae	80	16
SRR35279793.248752	Suessiaceae	98	13	Suessiaceae	98	13	Suessiaceae	98	13	Suessiaceae	87	13
SRR35279722.163937	Gymnodiniaceae	83	179	Gymnodiniaceae	100	179	Gyrodiniaceae	88	179	Gyrodiniaceae	89	179
SRR35279735.84697	Gymnodiniaceae	97	33	Gymnodiniaceae	98	33	Gymnodiniaceae	91	33	Gymnodiniaceae	83	33
SRR35279764.57884	Lingulodiniaceae	100	30	Lingulodiniaceae	100	30	Lingulodiniaceae	100	30	Lingulodiniaceae	100	30
SRR35279767.61936	Heterocapsaceae	94	20	Heterocapsaceae	93	20	Peridiniaceae	93	20	Peridiniaceae	92	20
SRR35279719.112760	Suessiaceae	100	63	Suessiaceae	100	63	Suessiaceae	100	63	Suessiaceae	99	63
SRR35279769.167825	Suessiaceae	97	14	Suessiaceae	97	14	Suessiaceae	97	14
SRR35279793.159467	Gymnodiniaceae	87	111	Gymnodiniaceae	90	111				Gymnodiniaceae	92	111
SRR35279792.42057	Gymnodiniaceae	82	62	Gymnodiniaceae	90	62
SRR35279722.11895	Gymnodiniaceae	97	82	Gymnodiniaceae	98	82	Gymnodiniaceae	94	82
SRR35279765.195377	Gymnodiniaceae	97	22	Gymnodiniaceae	97	22	Gymnodiniaceae	97	22	Gymnodiniaceae	91	22
SRR35279780.1530	Thoracosphaeraceae	100	23	Thoracosphaeraceae	100	23	Thoracosphaeraceae	98	23	Thoracosphaeraceae	98	23
SRR35279778.130628	Gymnodiniaceae	95	215	Gymnodiniaceae	96	215	Gymnodiniaceae	90	215
SRR35279776.448775	Gymnodiniaceae	82	43	Gymnodiniaceae	88	43
SRR35279787.4565	Prorocentraceae	94	24	Prorocentraceae	95	24	Prorocentraceae	95	24	Prorocentraceae	95	24
SRR35279768.96093	Suessiaceae	100	2685	Suessiaceae	100	2685	Suessiaceae	100	2685	Suessiaceae	88	2685
SRR35279733.374929	Suessiaceae	100	14	Suessiaceae	100	14	Suessiaceae	100	14	Suessiaceae	100	14
SRR35279719.28029	Suessiaceae	100	22	Suessiaceae	100	22	Suessiaceae	100	22	Suessiaceae	100	22
SRR35279721.28828	Suessiaceae	100	21	Suessiaceae	100	21	Suessiaceae	100	21	Suessiaceae	100	21
SRR35279719.179166	Suessiaceae	100	38	Suessiaceae	100	38	Suessiaceae	100	38	Suessiaceae	100	38
SRR35279786.3176	Thoracosphaeraceae	84	14	Thoracosphaeraceae	84	14	Ensiculiferaceae	83	14	Ensiculiferaceae	83	14
SRR35279793.114883	Warnowiaceae	92	18	Warnowiaceae	92	18	Warnowiaceae	92	18	Warnowiaceae	94	18
SRR35279794.262372	Suessiaceae	94	14	Suessiaceae	94	14	Suessiaceae	94	14
SRR35279736.30084	Suessiaceae	100	35	Suessiaceae	100	35	Suessiaceae	100	35	Suessiaceae	100	35
SRR35279735.47655	Suessiaceae	100	15	Suessiaceae	100	15	Suessiaceae	100	15	Suessiaceae	100	15
SRR35279788.203807	Prorocentraceae	91	18	Prorocentraceae	92	18	Prorocentraceae	92	18	Prorocentraceae	92	18
SRR35279794.154784	Gymnodiniaceae	86	13	Gymnodiniaceae	90	13	Gymnodiniaceae	83	13
SRR35279792.74166	Gymnodiniaceae	97	13	Gymnodiniaceae	97	13	Gymnodiniaceae	95	13	Gymnodiniaceae	86	13
SRR35279787.461193	Prorocentraceae	94	25	Prorocentraceae	94	25	Prorocentraceae	94	25	Prorocentraceae	94	25
SRR35279793.246117	Gymnodiniaceae	96	179	Gymnodiniaceae	98	179	Gymnodiniaceae	93	179	Gymnodiniaceae	81	179
SRR35279786.243424	Gymnodiniaceae	99	13	Gymnodiniaceae	99	13	Gymnodiniaceae	94	13	Gymnodiniaceae	92	13
SRR35279776.509331	Gymnodiniaceae	100	13	Gymnodiniaceae	100	13	Gymnodiniaceae	100	13	Gymnodiniaceae	100	13
SRR35279782.113775	Suessiaceae	100	22	Suessiaceae	100	22	Suessiaceae	100	22
SRR35279782.2180	Suessiaceae	100	16	Suessiaceae	100	16	Suessiaceae	100	16	Suessiaceae	100	16
SRR35279768.118646	Suessiaceae	98	12	Suessiaceae	98	12	Suessiaceae	98	12
SRR35279722.146205	Gymnodiniaceae	81	30497	Gymnodiniaceae	83	30497
SRR35279754.52640	Gymnodiniaceae	86	23	Gymnodiniaceae	87	23	Gymnodiniaceae	80	23
SRR35279778.224231	Suessiaceae	100	90	Suessiaceae	100	90	Suessiaceae	100	90	Suessiaceae	100	90
SRR35279788.192367	Prorocentraceae	84	18	Prorocentraceae	87	18	Prorocentraceae	88	18	Prorocentraceae	88	18
SRR35279720.219680	Suessiaceae	100	23	Suessiaceae	100	23	Suessiaceae	100	23	Suessiaceae	100	23
SRR35279780.51389	Suessiaceae	97	20	Suessiaceae	97	20	Suessiaceae	97	20	Suessiaceae	89	20
SRR35279773.22371	Gymnodiniaceae	100	25	Gymnodiniaceae	100	25	Gyrodiniaceae	100	25	Gyrodiniaceae	100	25
SRR35279792.33117	Heterocapsaceae	95	52	Heterocapsaceae	95	52	Peridiniaceae	95	52	Peridiniaceae	95	52
SRR35279720.191098	Gymnodiniaceae	100	33	Gymnodiniaceae	100	33	Gymnodiniaceae	100	33	Gymnodiniaceae	99	33
SRR35279720.140618	Suessiaceae	100	22	Suessiaceae	100	22	Suessiaceae	100	22	Suessiaceae	84	22
SRR35279790.210919	Gymnodiniaceae	93	48	Gymnodiniaceae	93	48	Gymnodiniaceae	83	48
SRR35279751.92403	Heterocapsaceae	97	12	Heterocapsaceae	97	12	Peridiniaceae	97	12	Peridiniaceae	97	12
SRR35279722.341160	Gymnodiniaceae	97	281	Gymnodiniaceae	97	281	Gyrodiniaceae	97	281	Gyrodiniaceae	97	281
SRR35279794.89537	Gymnodiniaceae	96	28	Gymnodiniaceae	97	28	Gyrodiniaceae	96	28	Gyrodiniaceae	96	28
SRR35279757.19474	Gymnodiniaceae	91	38	Gymnodiniaceae	92	38	Gymnodiniaceae	82	38
SRR35279717.441	Gymnodiniaceae	94	4	Gymnodiniaceae	94	4	Gymnodiniaceae	86	4
SRR35279733.391904	Suessiaceae	100	456	Suessiaceae	100	456	Suessiaceae	100	456	Suessiaceae	100	456
SRR35279768.43647	Lingulodiniaceae	100	28	Lingulodiniaceae	100	28	Lingulodiniaceae	100	28	Lingulodiniaceae	100	28
SRR35279792.232098	Gymnodiniaceae	96	15	Gymnodiniaceae	96	15	Gymnodiniaceae	95	15	Gymnodiniaceae	88	15
SRR35279792.43450	Heterocapsaceae	100	25	Heterocapsaceae	100	25	Peridiniaceae	100	25	Peridiniaceae	100	25
SRR35279745.488069	Prorocentraceae	100	1992	Prorocentraceae	100	1992	Prorocentraceae	100	1992	Prorocentraceae	100	1992
SRR35279795.43037	Gymnodiniaceae	92	15	Gymnodiniaceae	93	15
SRR35279733.292659	Gymnodiniaceae	99	20	Gymnodiniaceae	99	20	Gymnodiniaceae	95	20	Gymnodiniaceae	92	20
SRR35279736.90114	Suessiaceae	100	85	Suessiaceae	100	85	Suessiaceae	100	85	Suessiaceae	100	85
SRR35279720.107225	Suessiaceae	98	101	Suessiaceae	97	101	Suessiaceae	97	101	Suessiaceae	96	101
SRR35279719.117463	Gymnodiniaceae	81	98	Gymnodiniaceae	80	98
SRR35279792.174264	Heterocapsaceae	93	14	Heterocapsaceae	93	14	Peridiniaceae	86	14
SRR35279724.64897	Gymnodiniaceae	100	45	Gymnodiniaceae	100	45	Gyrodiniaceae	100	45	Gyrodiniaceae	100	45
SRR35279721.4570	Suessiaceae	89	18	Suessiaceae	96	18	Suessiaceae	96	18	Suessiaceae	92	18
SRR35279768.135703	Suessiaceae	100	929	Suessiaceae	100	929	Suessiaceae	100	929	Suessiaceae	100	929
SRR35279733.504494	Suessiaceae	100	24	Suessiaceae	100	24	Suessiaceae	100	24	Suessiaceae	100	24
SRR35279792.87049	Gymnodiniaceae	97	76	Gymnodiniaceae	98	76	Gymnodiniaceae	94	76
SRR35279741.116507	Gymnodiniaceae	98	19	Gymnodiniaceae	99	19	Gyrodiniaceae	98	19	Gyrodiniaceae	97	19
SRR35279797.168357	Gymnodiniaceae	99	33	Gymnodiniaceae	99	33	Gymnodiniaceae	95	33	Gymnodiniaceae	91	33
SRR35279749.121859	Suessiaceae	100	74	Suessiaceae	100	74	Suessiaceae	100	74	Suessiaceae	100	74
SRR35279733.19161	Suessiaceae	100	19	Suessiaceae	100	19	Suessiaceae	100	19	Suessiaceae	100	19
SRR35279733.102386	Suessiaceae	100	19	Suessiaceae	100	19	Suessiaceae	100	19	Suessiaceae	100	19
SRR35279720.140277	Suessiaceae	100	70	Suessiaceae	100	70	Suessiaceae	100	70	Suessiaceae	100	70
SRR35279720.125571	Suessiaceae	100	63	Suessiaceae	100	63	Suessiaceae	100	63	Suessiaceae	100	63
SRR35279768.127214	Heterocapsaceae	93	25	Heterocapsaceae	91	25	Peridiniaceae	90	25	Peridiniaceae	90	25
SRR35279720.212379	Suessiaceae	100	6531	Suessiaceae	100	6531	Suessiaceae	100	6531	Suessiaceae	100	6531
SRR35279719.17489	Thoracosphaeraceae	98	26	Thoracosphaeraceae	98	26	Thoracosphaeraceae	97	26	Thoracosphaeraceae	97	26
SRR35279750.147622	Gymnodiniaceae	95	13	Gymnodiniaceae	97	13	Gymnodiniaceae	95	13	Gymnodiniaceae	95	13
SRR35279750.32622	Suessiaceae	100	2512	Suessiaceae	100	2512	Suessiaceae	100	2512	Suessiaceae	100	2512
SRR35279746.3320	Suessiaceae	100	228	Suessiaceae	100	228	Suessiaceae	100	228	Suessiaceae	90	228
SRR35279764.47962	Thoracosphaeraceae	100	33	Thoracosphaeraceae	96	33
SRR35279735.71984	Thoracosphaeraceae	97	556	Thoracosphaeraceae	96	556	Thoracosphaeraceae	86	556	Thoracosphaeraceae	86	556
SRR35279758.70257	Pyrophacaceae	100	65	Pyrophacaceae	100	65	Pyrocystaceae	100	65	Pyrocystaceae	100	65
SRR35279750.272555	Protoceratiaceae	100	65	Protoceratiaceae	100	65	Protoceratiaceae	100	65	Protoceratiaceae	100	65
SRR35279720.103065	Suessiaceae	100	855	Suessiaceae	100	855	Suessiaceae	100	855	Suessiaceae	100	855
SRR35279733.188508	Suessiaceae	100	49	Suessiaceae	100	49	Suessiaceae	100	49	Suessiaceae	100	49
SRR35279736.75614	Suessiaceae	100	32	Suessiaceae	100	32	Suessiaceae	100	32	Suessiaceae	100	32
SRR35279792.63215	Gymnodiniaceae	95	27	Gymnodiniaceae	97	27	Gymnodiniaceae	92	27
SRR35279797.90313	Suessiaceae	100	14	Suessiaceae	100	14	Suessiaceae	100	14	Suessiaceae	100	14
SRR35279787.461716	Prorocentraceae	90	26	Prorocentraceae	97	26	Prorocentraceae	97	26	Prorocentraceae	96	26
SRR35279727.10073	Thoracosphaeraceae	100	37	Thoracosphaeraceae	100	37	Thoracosphaeraceae	93	37	Thoracosphaeraceae	93	37
SRR35279720.155110	Gymnodiniaceae	100	280	Gymnodiniaceae	100	280	Gymnodiniaceae	88	280	Gymnodiniaceae	96	280
SRR35279769.12033	Gymnodiniaceae	89	42	Gymnodiniaceae	93	42	Gymnodiniaceae	83	42
SRR35279765.74607	Heterocapsaceae	83	45
SRR35279720.55925	Suessiaceae	100	84	Suessiaceae	100	84	Suessiaceae	100	84	Suessiaceae	100	84
SRR35279788.78477	Gymnodiniaceae	87	38	Gymnodiniaceae	99	38	Gyrodiniaceae	98	38	Gyrodiniaceae	98	38
SRR35279751.107478	Thoracosphaeraceae	99	259	Thoracosphaeraceae	99	259	Pfiesteriaceae	98	259	Pfiesteriaceae	98	259
SRR35279744.383374	Thoracosphaeraceae	97	13	Thoracosphaeraceae	93	13	Thoracosphaeraceae	89	13	Thoracosphaeraceae	89	13
SRR35279794.274156	Suessiaceae	100	7	Suessiaceae	100	7	Suessiaceae	100	7	Suessiaceae	100	7
SRR35279719.12119	Suessiaceae	96	18	Suessiaceae	97	18	Suessiaceae	97	18
SRR35279721.436	Suessiaceae	100	22	Suessiaceae	100	22	Suessiaceae	100	22	Suessiaceae	87	22
SRR35279793.227960	Gymnodiniaceae	91	26	Gymnodiniaceae	92	26
SRR35279791.200387	Warnowiaceae	96	14	Warnowiaceae	96	14	Warnowiaceae	96	14	Warnowiaceae	96	14
SRR35279793.285969	Heterocapsaceae	80	18	Heterocapsaceae	80	18	Peridiniaceae	80	18	Peridiniaceae	80	18
SRR35279794.211702	Gymnodiniaceae	97	6	Gymnodiniaceae	97	6	Gymnodiniaceae	95	6	Gymnodiniaceae	91	6
SRR35279774.11982	Heterocapsaceae	98	319	Heterocapsaceae	98	319	Peridiniaceae	98	319	Peridiniaceae	98	319
SRR35279782.56194	Suessiaceae	100	583	Suessiaceae	100	583	Suessiaceae	100	583	Suessiaceae	84	583
SRR35279720.97470	Suessiaceae	100	82	Suessiaceae	100	82	Suessiaceae	100	82	Suessiaceae	100	82
SRR35279734.3467	Gymnodiniaceae	93	14	Gymnodiniaceae	95	14	Gymnodiniaceae	87	14	Gymnodiniaceae	81	14
SRR35279769.40168	Gymnodiniaceae	82	30	Gymnodiniaceae	95	30
SRR35279726.126831	Borghiellaceae	100	24	Borghiellaceae	100	24	Borghiellaceae_	100	24	Borghiellaceae_	100	24
SRR35279733.449245	Suessiaceae	100	16	Suessiaceae	100	16	Suessiaceae	100	16	Suessiaceae	100	16
SRR35279734.359385	Prorocentraceae	98	16824	Prorocentraceae	98	16824	Prorocentraceae	98	16824	Prorocentraceae	98	16824
SRR35279790.157491	Gymnodiniaceae	94	18	Gymnodiniaceae	94	18	Gymnodiniaceae	86	18
SRR35279793.195435	Suessiaceae	90	57	Suessiaceae	90	57	Suessiaceae	90	57
SRR35279768.121117	Heterocapsaceae	96	1946	Heterocapsaceae	96	1946	Peridiniaceae	96	1946	Peridiniaceae	96	1946
SRR35279745.543754	Prorocentraceae	85	14	Prorocentraceae	94	14	Prorocentraceae	94	14	Prorocentraceae	94	14
SRR35279790.80021	Suessiaceae	100	26	Suessiaceae	100	26	Suessiaceae	100	26	Suessiaceae	89	26
SRR35279746.186972	Gymnodiniaceae	99	69	Gymnodiniaceae	99	69	Gyrodiniaceae	99	69	Gyrodiniaceae	100	69
SRR35279792.4273	Gymnodiniaceae	98	524	Gymnodiniaceae	100	524	Gyrodiniaceae	98	524	Gyrodiniaceae	98	524
SRR35279794.196232	Gymnodiniaceae	82	113	Gymnodiniaceae	90	113
SRR35279765.497938	Gymnodiniaceae	80	68	Gymnodiniaceae	81	68
SRR35279765.159590	Gymnodiniaceae	80	70	Gymnodiniaceae	95	70	Gyrodiniaceae	94	70	Gyrodiniaceae	93	70
SRR35279792.243125	Prorocentraceae	87	33	Prorocentraceae	89	33	Prorocentraceae	89	33	Prorocentraceae	88	33
SRR35279786.222666	Gymnodiniaceae	96	194	Gymnodiniaceae	96	194	Gyrodiniaceae	93	194	Gyrodiniaceae	93	194
SRR35279719.49011	Suessiaceae	100	45	Suessiaceae	100	45	Suessiaceae	100	45	Suessiaceae	100	45
SRR35279750.95850	Thoracosphaeraceae	100	35	Thoracosphaeraceae	100	35	Thoracosphaeraceae	97	35	Thoracosphaeraceae	97	35
SRR35279735.212696	Heterocapsaceae	100	24	Heterocapsaceae	100	24	Peridiniaceae	100	24	Peridiniaceae	100	24
SRR35279721.39553	Gymnodiniaceae	93	96	Gymnodiniaceae	94	96	Gymnodiniaceae	88	96	Gymnodiniaceae	85	96
SRR35279786.83832	Suessiaceae	90	36	Suessiaceae	90	36	Suessiaceae	90	36
SRR35279793.89270	Gymnodiniaceae	82	23	Gymnodiniaceae	86	23
SRR35279749.50764	Suessiaceae	100	63	Suessiaceae	100	63	Suessiaceae	100	63	Suessiaceae	100	63
SRR35279736.14792	Suessiaceae	100	2419	Suessiaceae	100	2419	Suessiaceae	100	2419	Suessiaceae	100	2419
SRR35279751.91689	Suessiaceae	100	23	Suessiaceae	100	23	Suessiaceae	100	23	Suessiaceae	100	23
SRR35279791.166064	Gymnodiniaceae	99	195	Gymnodiniaceae	99	195	Gyrodiniaceae	98	195	Gyrodiniaceae	99	195
SRR35279794.222682	Gymnodiniaceae	92	18	Gymnodiniaceae	93	18
SRR35279736.127960	Suessiaceae	99	18	Suessiaceae	98	18	Suessiaceae	98	18	Suessiaceae	99	18
SRR35279794.229688	Lingulodiniaceae	100	330	Lingulodiniaceae	100	330	Lingulodiniaceae	100	330	Lingulodiniaceae	100	330
SRR35279799.107349	Heterocapsaceae	99	13	Heterocapsaceae	99	13	Peridiniaceae	99	13	Peridiniaceae	99	13
SRR35279732.103543	Thoracosphaeraceae	88	81	Thoracosphaeraceae	85	81	Thoracosphaeraceae	81	81	Thoracosphaeraceae	82	81
SRR35279793.53410	Gymnodiniaceae	93	16	Gymnodiniaceae	96	16	Gymnodiniaceae	90	16
SRR35279784.24012	Heterocapsaceae	99	21	Heterocapsaceae	99	21	Peridiniaceae	99	21	Peridiniaceae	99	21
SRR35279792.105628	Gymnodiniaceae	96	12	Gymnodiniaceae	96	12	Gyrodiniaceae	96	12	Gyrodiniaceae	96	12
SRR35279730.238029	Suessiaceae	100	47	Suessiaceae	100	47	Suessiaceae	100	47	Suessiaceae	87	47
SRR35279774.60621	Thoracosphaeraceae	98	36	Thoracosphaeraceae	98	36	Thoracosphaeraceae	97	36	Thoracosphaeraceae	97	36
SRR35279746.144971	Thoracosphaeraceae	98	29	Thoracosphaeraceae	97	29	Thoracosphaeraceae	95	29	Thoracosphaeraceae	95	29
SRR35279750.150922	Thoracosphaeraceae	99	36	Thoracosphaeraceae	99	36	Thoracosphaeraceae	95	36	Thoracosphaeraceae	95	36
SRR35279751.145033	Suessiaceae	100	28	Suessiaceae	100	28	Suessiaceae	100	28	Suessiaceae	100	28
SRR35279784.46222	Suessiaceae	100	88	Suessiaceae	100	88	Suessiaceae	100	88	Suessiaceae	100	88
SRR35279719.32499	Thoracosphaeraceae	81	245	Thoracosphaeraceae	83	245				Thoracosphaeraceae	82	245
SRR35279721.35058	Suessiaceae	100	82	Suessiaceae	100	82	Suessiaceae	100	82	Suessiaceae	96	82
SRR35279797.25203	Suessiaceae	100	17	Suessiaceae	100	17	Suessiaceae	100	17	Suessiaceae	100	17
SRR35279764.22556	Thoracosphaeraceae	91	18
SRR35279719.100853	Suessiaceae	100	25	Suessiaceae	100	25	Suessiaceae	100	25	Suessiaceae	100	25
SRR35279795.118058	Gymnodiniaceae	84	101	Gymnodiniaceae	90	101	Gyrodiniaceae	89	101	Gyrodiniaceae	94	101
SRR35279765.440583	Heterocapsaceae	83	97
SRR35279794.104482	Prorocentraceae	93	21	Prorocentraceae	92	21	Prorocentraceae	92	21	Prorocentraceae	92	21
SRR35279759.293141	Gymnodiniaceae	87	12	Gymnodiniaceae	87	12	Gymnodiniaceae	80	12
SRR35279758.116494	Gymnodiniaceae	93	13	Gymnodiniaceae	94	13	Gymnodiniaceae	83	13
SRR35279720.138025	Gymnodiniaceae	86	16	Gymnodiniaceae	90	16	Gymnodiniaceae	90	16	Gymnodiniaceae	87	16
SRR35279798.29217	Gymnodiniaceae	97	12	Gymnodiniaceae	97	12	Gymnodiniaceae	88	12
SRR35279782.90914	Suessiaceae	100	19	Suessiaceae	100	19	Suessiaceae	100	19
SRR35279767.137364	Amphidiniopsidaceae	100	126	Amphidiniopsidaceae	100	126	Protoperidiniaceae	100	126	Protoperidiniaceae	100	126
SRR35279794.162278	Gymnodiniaceae	92	14	Gymnodiniaceae	93	14
SRR35279750.17728	Suessiaceae	100	372	Suessiaceae	100	372	Suessiaceae	100	372	Suessiaceae	100	372
SRR35279736.93208	Suessiaceae	100	37	Suessiaceae	100	37	Suessiaceae	100	37	Suessiaceae	100	37
SRR35279749.135161	Thoracosphaeraceae	83	88	Thoracosphaeraceae	83	88
SRR35279794.8247	Heterocapsaceae	95	253	Heterocapsaceae	95	253	Peridiniaceae	95	253	Peridiniaceae	95	253
SRR35279733.257952	Suessiaceae	100	60	Suessiaceae	100	60	Suessiaceae	100	60	Suessiaceae	100	60
SRR35279719.162205	Gymnodiniaceae	97	17	Gymnodiniaceae	97	17	Gymnodiniaceae	96	17	Gymnodiniaceae	87	17
SRR35279721.33237	Suessiaceae	100	735	Suessiaceae	100	735	Suessiaceae	100	735
SRR35279720.212944	Suessiaceae	99	20	Suessiaceae	99	20	Suessiaceae	99	20
SRR35279792.196045	Heterocapsaceae	96	30	Heterocapsaceae	96	30	Peridiniaceae	92	30	Peridiniaceae	92	30
SRR35279794.243480	Gymnodiniaceae	93	14	Gymnodiniaceae	94	14	Gymnodiniaceae	91	14
SRR35279720.162580	Suessiaceae	93	186	Suessiaceae	93	186	Suessiaceae	93	186
SRR35279750.43948	Thoracosphaeraceae	83	86	Thoracosphaeraceae	83	86
SRR35279733.120082	Suessiaceae	100	225	Suessiaceae	100	225	Suessiaceae	100	225	Suessiaceae	100	225
SRR35279794.108156	Gymnodiniaceae	98	19	Gymnodiniaceae	99	19	Gyrodiniaceae	98	19	Gyrodiniaceae	97	19
SRR35279750.258707	Suessiaceae	100	28	Suessiaceae	100	28	Suessiaceae	100	28	Suessiaceae	100	28
SRR35279793.49530	Gymnodiniaceae	96	12	Gymnodiniaceae	97	12	Gyrodiniaceae	96	12	Gyrodiniaceae	96	12
SRR35279790.266544	Suessiaceae	99	16	Suessiaceae	99	16	Suessiaceae	99	16
SRR35279791.174322	Suessiaceae	100	48	Suessiaceae	100	48	Suessiaceae	100	48	Suessiaceae	92	48
SRR35279793.55795	Heterocapsaceae	93	47	Heterocapsaceae	93	47	Peridiniaceae	89	47	Peridiniaceae	85	47
SRR35279791.214306	Heterocapsaceae	93	13	Heterocapsaceae	93	13	Peridiniaceae	92	13	Peridiniaceae	92	13
SRR35279794.173996	Heterocapsaceae	98	18	Heterocapsaceae	98	18	Peridiniaceae	98	18	Peridiniaceae	98	18
SRR35279790.126627	Suessiaceae	99	15	Suessiaceae	99	15	Suessiaceae	99	15
SRR35279780.146480	Suessiaceae	99	23	Suessiaceae	99	23	Suessiaceae	99	23	Suessiaceae	99	23
SRR35279786.70580	Gymnodiniaceae	87	15	Gymnodiniaceae	91	15	Gymnodiniaceae	84	15
SRR35279731.83157	Gymnodiniaceae	88	12	Gymnodiniaceae	90	12	Gyrodiniaceae	81	12	Gyrodiniaceae	86	12
SRR35279790.241297	Heterocapsaceae	93	14	Heterocapsaceae	94	14	Peridiniaceae	92	14	Peridiniaceae	91	14
SRR35279791.107143	Gymnodiniaceae	91	13	Gymnodiniaceae	91	13
SRR35279721.63974	Suessiaceae	100	12	Suessiaceae	100	12	Suessiaceae	100	12	Suessiaceae	86	12
SRR35279734.48718	Prorocentraceae	94	14	Prorocentraceae	96	14	Prorocentraceae	96	14	Prorocentraceae	95	14
SRR35279788.7784	Gymnodiniaceae	84	148	Gymnodiniaceae	83	148
SRR35279733.323340	Suessiaceae	100	199	Suessiaceae	100	199	Suessiaceae	100	199	Suessiaceae	100	199
SRR35279750.177451	Thoracosphaeraceae	89	14	Thoracosphaeraceae	87	14
SRR35279733.555529	Suessiaceae	100	18	Suessiaceae	100	18	Suessiaceae	100	18	Suessiaceae	100	18
SRR35279795.120247	Heterocapsaceae	83	1018	Heterocapsaceae	83	1018	Peridiniaceae	83	1018	Peridiniaceae	85	1018
SRR35279724.41771	Gymnodiniaceae	96	14	Gymnodiniaceae	97	14	Gyrodiniaceae	96	14	Gyrodiniaceae	96	14
SRR35279792.51883	Gymnodiniaceae	99	13	Gymnodiniaceae	100	13	Gyrodiniaceae	100	13	Gyrodiniaceae	100	13
SRR35279720.139715	Gymnodiniaceae	81	108	Gymnodiniaceae	98	108
SRR35279790.46098	Gymnodiniaceae	90	19	Gymnodiniaceae	90	19	Gyrodiniaceae	92	19	Gyrodiniaceae	92	19
SRR35279765.187503	Prorocentraceae	92	212	Prorocentraceae	96	212	Prorocentraceae	96	212	Prorocentraceae	96	212
SRR35279769.4774	Suessiaceae	100	21	Suessiaceae	100	21	Suessiaceae	100	21	Suessiaceae	100	21
SRR35279751.108453	Suessiaceae	100	25	Suessiaceae	100	25	Suessiaceae	100	25	Suessiaceae	100	25
SRR35279767.138148	Lingulodiniaceae	98	14	Lingulodiniaceae	98	14	Lingulodiniaceae	93	14	Lingulodiniaceae	92	14
SRR35279769.88410	Suessiaceae	93	25	Suessiaceae	94	25	Suessiaceae	94	25	Suessiaceae	94	25
SRR35279720.233956	Amphidiniopsidaceae	100	15	Amphidiniopsidaceae	100	15	Protoperidiniaceae	100	15	Protoperidiniaceae	100	15
SRR35279734.464792	Gymnodiniaceae	82	12	Gymnodiniaceae	86	12
SRR35279794.150692	Gymnodiniaceae	100	13	Gymnodiniaceae	100	13	Gyrodiniaceae	100	13	Gyrodiniaceae	100	13
SRR35279792.191588	Gymnodiniaceae	87	25	Gymnodiniaceae	93	25	Gymnodiniaceae	86	25
SRR35279733.518682	Suessiaceae	100	21	Suessiaceae	100	21	Suessiaceae	100	21	Suessiaceae	100	21
SRR35279795.100478	Gymnodiniaceae	85	25	Gymnodiniaceae	88	25
SRR35279779.45274	Gymnodiniaceae	99	16	Gymnodiniaceae	99	16	Gyrodiniaceae	99	16	Gyrodiniaceae	99	16
SRR35279769.28319	Suessiaceae	87	24	Suessiaceae	91	24	Suessiaceae	91	24
SRR35279795.197087	Gymnodiniaceae	100	13	Gymnodiniaceae	100	13	Gyrodiniaceae	100	13	Gyrodiniaceae	100	13
SRR35279793.285218	Heterocapsaceae	95	12	Heterocapsaceae	94	12	Peridiniaceae	92	12	Peridiniaceae	92	12
SRR35279790.102452	Gymnodiniaceae	97	26	Gymnodiniaceae	99	26	Gymnodiniaceae	88	26
SRR35279782.932	Suessiaceae	98	13	Suessiaceae	98	13	Suessiaceae	98	13	Suessiaceae	98	13
SRR35279724.133084	Thoracosphaeraceae	100	13	Thoracosphaeraceae	100	13	Thoracosphaeraceae	94	13	Thoracosphaeraceae	94	13
SRR35279720.45250	Suessiaceae	100	71	Suessiaceae	100	71	Suessiaceae	100	71	Suessiaceae	90	71
SRR35279720.21920	Suessiaceae	100	15	Suessiaceae	100	15	Suessiaceae	100	15	Suessiaceae	100	15
SRR35279792.195321	Gymnodiniaceae	93	106	Gymnodiniaceae	98	106
SRR35279728.130251	Suessiaceae	97	14	Suessiaceae	97	14	Suessiaceae	100	14	Suessiaceae	100	14
SRR35279788.218346	Gymnodiniaceae	97	17	Gymnodiniaceae	97	17	Gymnodiniaceae	89	17
SRR35279719.67574	Thoracosphaeraceae	90	14	Thoracosphaeraceae	92	14	Thoracosphaeraceae	90	14	Thoracosphaeraceae	84	14
SRR35279721.29431	Suessiaceae	85	14	Suessiaceae	86	14	Suessiaceae	86	14
SRR35279769.38832	Suessiaceae	100	104	Suessiaceae	100	104	Suessiaceae	100	104	Suessiaceae	100	104
SRR35279761.11064	Borghiellaceae	100	23	Borghiellaceae	100	23	Borghiellaceae_	100	23	Borghiellaceae_	100	23
SRR35279774.41061	Warnowiaceae	88	45	Warnowiaceae	88	45	Warnowiaceae	88	45	Warnowiaceae	93	45
SRR35279720.229928	Protoperidiniaceae	100	164	Protoperidiniaceae	100	164	Protoperidiniaceae	100	164	Protoperidiniaceae	100	164
SRR35279733.615541	Suessiaceae	100	14	Suessiaceae	100	14	Suessiaceae	100	14	Suessiaceae	100	14
SRR35279794.193655	Gymnodiniaceae	90	18	Gymnodiniaceae	95	18
SRR35279719.177575	Gymnodiniaceae	89	12	Gymnodiniaceae	90	12
SRR35279720.164326	Suessiaceae	99	18	Suessiaceae	98	18	Suessiaceae	98	18	Suessiaceae	98	18
SRR35279733.239362	Suessiaceae	100	4	Suessiaceae	100	4	Suessiaceae	100	4	Suessiaceae	100	4
SRR35279782.50169	Suessiaceae	99	23	Suessiaceae	99	23	Suessiaceae	99	23
SRR35279795.17205	Suessiaceae	85	80	Suessiaceae	98	80	Suessiaceae	98	80	Suessiaceae	95	80
SRR35279792.53848	Gymnodiniaceae	100	21	Gymnodiniaceae	100	21	Gyrodiniaceae	99	21	Gyrodiniaceae	99	21
SRR35279786.237817	Gymnodiniaceae	86	32	Gymnodiniaceae	100	32	Gyrodiniaceae	87	32	Gyrodiniaceae	88	32
SRR35279794.40470	Heterocapsaceae	95	24	Heterocapsaceae	93	24	Peridiniaceae	93	24	Peridiniaceae	94	24
SRR35279722.314817	Gymnodiniaceae	83	154	Gymnodiniaceae	100	154	Gyrodiniaceae	88	154	Gyrodiniaceae	89	154
SRR35279794.152008	Gymnodiniaceae	93	145	Gymnodiniaceae	95	145	Gymnodiniaceae	90	145	Gymnodiniaceae	88	145
SRR35279720.121026	Heterocapsaceae	96	33	Heterocapsaceae	97	33	Peridiniaceae	97	33	Peridiniaceae	97	33
SRR35279791.194237	Gymnodiniaceae	90	38	Gymnodiniaceae	90	38	Gyrodiniaceae	87	38	Gyrodiniaceae	88	38
SRR35279786.223485	Prorocentraceae	99	14	Prorocentraceae	99	14	Prorocentraceae	99	14	Prorocentraceae	99	14
SRR35279798.136332	Thoracosphaeraceae	91	141	Thoracosphaeraceae	89	141
SRR35279726.39325	Borghiellaceae	100	21	Borghiellaceae	100	21	Borghiellaceae_	100	21	Borghiellaceae_	100	21
SRR35279793.194367	Heterocapsaceae	92	12	Heterocapsaceae	92	12	Peridiniaceae	84	12
SRR35279790.277103	Gymnodiniaceae	84	94	Gymnodiniaceae	83	94
SRR35279790.79247	Gymnodiniaceae	88	48	Gymnodiniaceae	90	48
SRR35279794.230770	Thoracosphaeraceae	86	12	Thoracosphaeraceae	86	12
SRR35279792.104959	Gymnodiniaceae	84	12	Gymnodiniaceae	98	12
SRR35279764.41744	Suessiaceae	100	30	Suessiaceae	100	30	Suessiaceae	100	30	Suessiaceae	100	30
SRR35279733.637756	Suessiaceae	100	17	Suessiaceae	100	17	Suessiaceae	100	17	Suessiaceae	100	17
SRR35279736.130317	Suessiaceae	100	12	Suessiaceae	100	12	Suessiaceae	100	12	Suessiaceae	100	12
SRR35279794.194016	Heterocapsaceae	97	27	Heterocapsaceae	97	27	Peridiniaceae	95	27	Peridiniaceae	94	27
SRR35279790.155903	Gymnodiniaceae	92	32	Gymnodiniaceae	95	32
SRR35279793.266088	Gymnodiniaceae	84	12	Gymnodiniaceae	93	12
SRR35279720.187879	Suessiaceae	100	20	Suessiaceae	100	20	Suessiaceae	100	20	Suessiaceae	100	20
SRR35279788.148658	Kareniaceae	84	106
SRR35279784.13506	Suessiaceae	100	17	Suessiaceae	100	17	Suessiaceae	100	17	Suessiaceae	100	17
SRR35279782.126695	Suessiaceae	97	72	Suessiaceae	97	72	Suessiaceae	97	72	Suessiaceae	98	72
SRR35279730.43014	Gymnodiniaceae	83	32	Gymnodiniaceae	85	32
SRR35279790.104623	Gymnodiniaceae	92	39	Gymnodiniaceae	95	39	Gyrodiniaceae	89	39	Gyrodiniaceae	94	39
SRR35279793.224877	Suessiaceae	100	30	Suessiaceae	100	30	Suessiaceae	100	30	Suessiaceae	81	30
SRR35279719.190091	Suessiaceae	100	24	Suessiaceae	100	24	Suessiaceae	100	24	Suessiaceae	100	24
SRR35279720.216795	Suessiaceae	85	20	Suessiaceae	88	20	Suessiaceae	88	20
SRR35279769.111193	Amphidiniopsidaceae	100	88	Amphidiniopsidaceae	100	88	Protoperidiniaceae	100	88	Protoperidiniaceae	100	88
SRR35279769.136550	Suessiaceae	100	373	Suessiaceae	100	373	Suessiaceae	100	373	Suessiaceae	100	373
SRR35279720.86608	Suessiaceae	87	66	Suessiaceae	87	66	Suessiaceae	87	66
SRR35279720.72349	Suessiaceae	100	499	Suessiaceae	100	499	Suessiaceae	100	499
SRR35279744.544596	Thoracosphaeraceae	98	175	Thoracosphaeraceae	98	175	Thoracosphaeraceae	95	175	Thoracosphaeraceae	95	175
SRR35279793.152935	Gymnodiniaceae	95	14	Gymnodiniaceae	96	14
SRR35279735.59022	Heterocapsaceae	95	195	Heterocapsaceae	95	195	Peridiniaceae	95	195	Peridiniaceae	95	195
SRR35279793.45979	Gymnodiniaceae	92	92	Gymnodiniaceae	92	92	Gymnodiniaceae	81	92
SRR35279746.38011	Thoracosphaeraceae	97	40	Thoracosphaeraceae	97	40	Thoracosphaeraceae	91	40	Thoracosphaeraceae	92	40
SRR35279792.212706	Prorocentraceae	96	23	Prorocentraceae	96	23	Prorocentraceae	96	23	Prorocentraceae	96	23
SRR35279736.90559	Suessiaceae	100	295	Suessiaceae	100	295	Suessiaceae	100	295
SRR35279774.9562	Warnowiaceae	84	23	Warnowiaceae	84	23	Warnowiaceae	84	23	Warnowiaceae	91	23
SRR35279719.55806	Gymnodiniaceae	88	226	Gymnodiniaceae	89	226
SRR35279797.91322	Suessiaceae	100	16	Suessiaceae	100	16	Suessiaceae	100	16	Suessiaceae	100	16
SRR35279720.163034	Suessiaceae	100	12	Suessiaceae	100	12	Suessiaceae	100	12	Suessiaceae	100	12
SRR35279769.68395	Suessiaceae	100	77	Suessiaceae	100	77	Suessiaceae	100	77
SRR35279791.150338	Suessiaceae	99	399	Suessiaceae	99	399	Suessiaceae	99	399	Suessiaceae	89	399
SRR35279790.68702	Suessiaceae	92	26	Suessiaceae	99	26	Suessiaceae	99	26	Suessiaceae	98	26
SRR35279790.52464	Suessiaceae	87	24	Suessiaceae	87	24	Suessiaceae	89	24
SRR35279798.136744	Thoracosphaeraceae	99	81	Thoracosphaeraceae	99	81	Thoracosphaeraceae	98	81	Thoracosphaeraceae	98	81
SRR35279721.36913	Suessiaceae	100	12	Suessiaceae	100	12	Suessiaceae	100	12	Suessiaceae	100	12
SRR35279728.54402	Thoracosphaeraceae	99	20	Thoracosphaeraceae	99	20	Thoracosphaeraceae	97	20	Thoracosphaeraceae	97	20
SRR35279780.133285	Warnowiaceae	94	14	Warnowiaceae	94	14	Warnowiaceae	94	14	Warnowiaceae	97	14
SRR35279733.230784	Kryptoperidiniaceae	89	114	Kryptoperidiniaceae	91	114	Kryptoperidiniaceae	91	114	Kryptoperidiniaceae	90	114
SRR35279797.62120	Suessiaceae	100	20	Suessiaceae	100	20	Suessiaceae	100	20	Suessiaceae	97	20
SRR35279786.151642	Heterocapsaceae	98	57	Heterocapsaceae	98	57	Peridiniaceae	98	57	Peridiniaceae	98	57
SRR35279729.127428	Suessiaceae	99	14	Suessiaceae	99	14	Suessiaceae	99	14	Suessiaceae	89	14
SRR35279794.259750	Gymnodiniaceae	91	23	Gymnodiniaceae	92	23
SRR35279721.25595	Gymnodiniaceae	85	15	Gymnodiniaceae	92	15	Gymnodiniaceae	81	15
SRR35279786.118843	Gymnodiniaceae	84	18	Gymnodiniaceae	86	18
SRR35279728.39214	Warnowiaceae	88	18	Warnowiaceae	89	18	Warnowiaceae	89	18	Warnowiaceae	94	18
SRR35279733.555751	Suessiaceae	100	14	Suessiaceae	100	14	Suessiaceae	100	14	Suessiaceae	100	14
SRR35279794.252424	Heterocapsaceae	97	878	Heterocapsaceae	97	878	Peridiniaceae	97	878	Peridiniaceae	97	878
SRR35279733.468080	Amphidiniopsidaceae	100	1054	Amphidiniopsidaceae	100	1054	Protoperidiniaceae	100	1054	Protoperidiniaceae	100	1054
SRR35279794.232975	Suessiaceae	96	35	Suessiaceae	96	35	Suessiaceae	96	35	Suessiaceae	87	35
SRR35279720.233479	Suessiaceae	100	115	Suessiaceae	100	115	Suessiaceae	100	115	Suessiaceae	100	115
SRR35279795.243233	Gymnodiniaceae	84	25	Gymnodiniaceae	83	25
SRR35279731.201531	Gymnodiniaceae	82	19	Gymnodiniaceae	83	19
SRR35279720.40626	Suessiaceae	100	79	Suessiaceae	100	79	Suessiaceae	100	79	Suessiaceae	100	79
SRR35279790.164954	Gymnodiniaceae	81	13	Gymnodiniaceae	81	13
SRR35279733.211479	Suessiaceae	100	20	Suessiaceae	100	20	Suessiaceae	100	20	Suessiaceae	100	20
SRR35279769.8946	Suessiaceae	100	149	Suessiaceae	100	149	Suessiaceae	100	149
SRR35279795.96431	Gymnodiniaceae	94	300	Gymnodiniaceae	96	300	Gymnodiniaceae	94	300
SRR35279769.128625	Suessiaceae	97	30	Suessiaceae	97	30	Suessiaceae	97	30
SRR35279721.34864	Suessiaceae	100	12	Suessiaceae	100	12	Suessiaceae	100	12
SRR35279789.57385	Prorocentraceae	82	88	Prorocentraceae	85	88	Prorocentraceae	85	88	Prorocentraceae	85	88
SRR35279791.140472	Gymnodiniaceae	91	12	Gymnodiniaceae	92	12
SRR35279765.234520	Gymnodiniaceae	89	86	Gymnodiniaceae	93	86	Gymnodiniaceae	83	86
SRR35279790.13459	Gymnodiniaceae	82	16	Gymnodiniaceae	87	16
SRR35279733.198638	Suessiaceae	99	28	Suessiaceae	99	28	Suessiaceae	99	28	Suessiaceae	99	28
SRR35279784.98325	Suessiaceae	100	40	Suessiaceae	100	40	Suessiaceae	100	40
SRR35279719.196037	Suessiaceae	99	74	Suessiaceae	100	74	Suessiaceae	100	74
SRR35279767.47785	Gymnodiniaceae	86	12	Gymnodiniaceae	89	12
SRR35279791.70427	Gymnodiniaceae	83	31	Gymnodiniaceae	86	31
SRR35279720.173009	Suessiaceae	99	84	Suessiaceae	99	84	Suessiaceae	99	84	Suessiaceae	92	84
SRR35279791.74078	Suessiaceae	100	17	Suessiaceae	100	17	Suessiaceae	100	17	Suessiaceae	84	17
SRR35279792.104400	Gymnodiniaceae	83	38	Gymnodiniaceae	85	38
SRR35279792.64975	Gymnodiniaceae	88	25	Gymnodiniaceae	92	25
SRR35279788.123838	Gymnodiniaceae	100	16	Gymnodiniaceae	100	16	Gyrodiniaceae	100	16	Gyrodiniaceae	100	16
SRR35279720.91704	Suessiaceae	89	16	Suessiaceae	96	16	Suessiaceae	96	16	Suessiaceae	92	16
SRR35279791.230401	Gymnodiniaceae	93	24	Gymnodiniaceae	94	24	Gymnodiniaceae	88	24	Gymnodiniaceae	85	24
SRR35279720.105364	Gymnodiniaceae	88	92	Gymnodiniaceae	91	92
SRR35279782.30582	Suessiaceae	85	19	Suessiaceae	98	19	Suessiaceae	98	19	Suessiaceae	95	19
SRR35279774.55830	Gymnodiniaceae	84	17	Gymnodiniaceae	92	17
SRR35279720.112419	Suessiaceae	99	14	Suessiaceae	100	14	Suessiaceae	100	14	Suessiaceae	100	14
SRR35279765.289294	Gymnodiniaceae	93	243	Gymnodiniaceae	94	243
SRR35279735.51643	Thoracosphaeraceae	99	36	Thoracosphaeraceae	100	36	Thoracosphaeraceae	98	36	Thoracosphaeraceae	98	36
SRR35279733.603417	Thoracosphaeraceae	95	84	Thoracosphaeraceae	100	84	Thoracosphaeraceae	99	84	Thoracosphaeraceae	99	84
SRR35279794.204586	Warnowiaceae	84	14	Warnowiaceae	83	14	Warnowiaceae	83	14	Warnowiaceae	93	14
SRR35279719.28491	Suessiaceae	100	15	Suessiaceae	100	15	Suessiaceae	100	15	Suessiaceae	100	15
SRR35279787.509985				Ceratiaceae	84	36	Ceratiaceae	84	36	Ceratiaceae	82	36
SRR35279765.257489				Ceratiaceae	84	15	Ceratiaceae	84	15	Ceratiaceae	84	15
SRR35279765.534975				Kareniaceae	80	11262	Kareniaceae	80	11262	Kareniaceae	80	11262
SRR35279721.26052				Gymnodiniaceae	88	48
SRR35279745.232629				Kareniaceae	89	13	Kareniaceae	90	13	Kareniaceae	90	13
SRR35279787.355329				Prorocentraceae	89	58	Prorocentraceae	89	58	Prorocentraceae	89	58
SRR35279786.4135				Ceratiaceae	92	119	Ceratiaceae	92	119	Ceratiaceae	93	119
SRR35279782.52365				Gymnodiniaceae	96	15	Gyrodiniaceae	93	15	Gyrodiniaceae	93	15
SRR35279745.41529				Kareniaceae	85	101	Kareniaceae	85	101	Kareniaceae	85	101
SRR35279794.128182				Gymnodiniaceae	80	12
SRR35279794.134694				Gymnodiniaceae	90	22
SRR35279791.72618				Gymnodiniaceae	85	73
SRR35279728.43883				Thoracosphaeraceae	80	14
SRR35279791.56995				Gymnodiniaceae	82	17
SRR35279765.349369				Ceratiaceae	83	20	Ceratiaceae	83	20	Ceratiaceae	83	20
SRR35279787.323270				Kareniaceae	84	12	Kareniaceae	86	12	Kareniaceae	86	12
SRR35279791.130131				Gymnodiniaceae	96	13	Gyrodiniaceae	85	13	Gyrodiniaceae	83	13
SRR35279728.133250				Gymnodiniaceae	92	12	Gyrodiniaceae	91	12	Gyrodiniaceae	91	12
SRR35279794.233721				Gymnodiniaceae	82	41
SRR35279790.246360				Ceratiaceae	88	143	Ceratiaceae	88	143	Ceratiaceae	88	143
SRR35279787.359414				Ceratiaceae	84	714	Ceratiaceae	84	714	Ceratiaceae	84	714
SRR35279787.402234				Kareniaceae	84	13	Kareniaceae	84	13	Kareniaceae	83	13
SRR35279787.429838				Ceratiaceae	86	17	Ceratiaceae	86	17	Ceratiaceae	85	17
SRR35279734.483548				Kareniaceae	81	34	Kareniaceae	82	34	Kareniaceae	83	34
SRR35279753.20377				Kareniaceae	86	70	Kareniaceae	87	70	Kareniaceae	88	70
SRR35279791.2544				Ceratiaceae	84	15	Ceratiaceae	84	15	Ceratiaceae	84	15
SRR35279787.328234				Ceratiaceae	86	35604	Ceratiaceae	86	35604	Ceratiaceae	86	35604
SRR35279734.500603				Kareniaceae	96	88	Kareniaceae	96	88	Kareniaceae	97	88
SRR35279767.85373				Heterocapsaceae	82	28	Peridiniaceae	82	28	Peridiniaceae	81	28
SRR35279790.44130				Prorocentraceae	81	12	Prorocentraceae	81	12	Prorocentraceae	81	12
SRR35279794.203993				Gymnodiniaceae	84	13
SRR35279765.136488				Kareniaceae	97	11825	Kareniaceae	97	11825	Kareniaceae	97	11825
SRR35279734.686767				Kareniaceae	82	24	Kareniaceae	82	24	Kareniaceae	82	24
SRR35279745.229805				Kareniaceae	90	18	Kareniaceae	90	18	Kareniaceae	92	18
SRR35279754.2296				Gymnodiniaceae	98	12	Gyrodiniaceae	96	12	Gyrodiniaceae	96	12
SRR35279790.214913				Gymnodiniaceae	90	152
SRR35279790.44526				Gymnodiniaceae	84	56
SRR35279733.204647				Gymnodiniaceae	84	100
SRR35279795.223864				Gymnodiniaceae	84	42
SRR35279786.43289				Gymnodiniaceae	85	36
SRR35279734.444969				Kareniaceae	85	22	Kareniaceae	85	22	Kareniaceae	84	22
SRR35279793.256829				Kareniaceae	97	13	Kareniaceae	97	13	Kareniaceae	97	13
SRR35279734.304385				Kareniaceae	89	14	Kareniaceae	90	14	Kareniaceae	90	14
SRR35279791.43902				Ceratiaceae	83	29	Ceratiaceae	83	29	Ceratiaceae	83	29
SRR35279791.54822				Kareniaceae	88	23	Kareniaceae	88	23	Kareniaceae	88	23
SRR35279720.215345				Gymnodiniaceae	89	12
SRR35279734.305320				Ceratiaceae	82	22	Ceratiaceae	82	22	Ceratiaceae	80	22
SRR35279786.231591				Gymnodiniaceae	88	18
SRR35279788.138763				Gymnodiniaceae	83	14	Gyrodiniaceae	82	14	Gyrodiniaceae	82	14
SRR35279765.528068				Gymnodiniaceae	94	12	Gyrodiniaceae	92	12	Gyrodiniaceae	93	12
SRR35279791.191088				Gymnodiniaceae	95	23
SRR35279786.76128				Gymnodiniaceae	92	30	Gyrodiniaceae	81	30	Gyrodiniaceae	80	30
SRR35279736.14490				Amphidomataceae	83	19	Amphidomataceae	83	19	Amphidomataceae	83	19
SRR35279754.20017				Kareniaceae	85	287	Kareniaceae	86	287	Kareniaceae	86	287
SRR35279734.483286				Kareniaceae	91	16	Kareniaceae	91	16	Kareniaceae	91	16
SRR35279789.174760				Ceratiaceae	81	41	Ceratiaceae	81	41	Ceratiaceae	80	41
SRR35279788.17397				Ceratiaceae	90	82	Ceratiaceae	90	82	Ceratiaceae	89	82
SRR35279788.76627				Gymnodiniaceae	90	888
SRR35279776.440507				Gymnodiniaceae	80	17
SRR35279776.218695				Gymnodiniaceae	81	33	Gyrodiniaceae	80	33
SRR35279734.336708				Kareniaceae	89	16	Kareniaceae	90	16	Kareniaceae	90	16
SRR35279786.143812				Gymnodiniaceae	83	12
SRR35279792.202302				Gymnodiniaceae	89	22
SRR35279776.447926				Gymnodiniaceae	95	16	Gyrodiniaceae	93	16	Gyrodiniaceae	93	16
SRR35279734.621560				Ceratiaceae	87	77	Ceratiaceae	87	77	Ceratiaceae	87	77
SRR35279790.273784				Kareniaceae	88	69	Kareniaceae	88	69	Kareniaceae	88	69
SRR35279755.47208				Kareniaceae	81	311	Kareniaceae	82	311	Kareniaceae	82	311
SRR35279775.10569				Gymnodiniaceae	91	35				Gyrodiniaceae	81	35
SRR35279776.136658				Gymnodiniaceae	97	20552	Gyrodiniaceae	94	20552	Gyrodiniaceae	93	20552
SRR35279765.61362				Kareniaceae	84	12	Kareniaceae	86	12	Kareniaceae	86	12
SRR35279790.28919				Gymnodiniaceae	95	75	Gyrodiniaceae	95	75	Gyrodiniaceae	95	75
SRR35279734.415016				Kareniaceae	90	28	Kareniaceae	90	28	Kareniaceae	90	28
SRR35279787.115770				Ceratiaceae	91	45	Ceratiaceae	91	45	Ceratiaceae	91	45
SRR35279776.462007				Gymnodiniaceae	92	22	Gyrodiniaceae	90	22	Gyrodiniaceae	89	22
SRR35279722.395848				Ceratiaceae	82	44	Ceratiaceae	82	44	Ceratiaceae	82	44
SRR35279733.129287				Thoracosphaeraceae	86	68
SRR35279793.130942				Prorocentraceae	86	35	Prorocentraceae	86	35	Prorocentraceae	87	35
SRR35279774.30397				Gymnodiniaceae	88	54
SRR35279776.151167				Gymnodiniaceae	95	42	Gyrodiniaceae	95	42	Gyrodiniaceae	95	42
SRR35279793.18207				Gymnodiniaceae	85	20	Gyrodiniaceae	85	20	Gyrodiniaceae	84	20
SRR35279790.195652				Gymnodiniaceae	100	631	Gyrodiniaceae	98	631	Gyrodiniaceae	97	631
SRR35279795.26419				Kareniaceae	82	104	Kareniaceae	82	104	Kareniaceae	82	104
SRR35279787.362239				Kareniaceae	91	63	Kareniaceae	93	63	Kareniaceae	93	63
SRR35279734.573472				Kareniaceae	91	12	Kareniaceae	91	12	Kareniaceae	92	12
SRR35279776.90421				Kareniaceae	100	69	Kareniaceae	100	69	Kareniaceae	100	69
SRR35279765.233276				Gymnodiniaceae	94	29	Gyrodiniaceae	92	29	Gyrodiniaceae	92	29
SRR35279788.11313				Prorocentraceae	84	28	Prorocentraceae	84	28	Prorocentraceae	84	28
SRR35279786.46178				Gymnodiniaceae	87	23	Gyrodiniaceae	85	23	Gyrodiniaceae	85	23
SRR35279792.86201				Gymnodiniaceae	82	89
SRR35279734.513271				Ceratiaceae	83	14	Ceratiaceae	83	14	Ceratiaceae	84	14
SRR35279734.113124				Kareniaceae	83	13	Kareniaceae	83	13	Kareniaceae	83	13
SRR35279734.702675				Kareniaceae	80	31	Kareniaceae	80	31	Kareniaceae	80	31
SRR35279745.116820				Kareniaceae	87	37	Kareniaceae	87	37	Kareniaceae	87	37
SRR35279734.620209				Kareniaceae	87	18	Kareniaceae	87	18	Kareniaceae	87	18
SRR35279793.31437				Kareniaceae	81	19	Kareniaceae	81	19	Kareniaceae	81	19
SRR35279798.97256				Thoracosphaeraceae	86	60
SRR35279734.718476				Kareniaceae	87	52	Kareniaceae	87	52	Kareniaceae	87	52
SRR35279734.124251				Kareniaceae	86	19	Kareniaceae	87	19	Kareniaceae	88	19
SRR35279738.80586				Kareniaceae	91	16	Kareniaceae	92	16	Kareniaceae	90	16
SRR35279745.490557				Kareniaceae	84	20	Kareniaceae	84	20	Kareniaceae	84	20
SRR35279722.446049				Kareniaceae	98	60	Kareniaceae	98	60	Kareniaceae	98	60
SRR35279720.136577				Gymnodiniaceae	80	35
SRR35279792.129466				Gymnodiniaceae	90	147
SRR35279786.98859				Gymnodiniaceae	85	64
SRR35279791.53557				Gymnodiniaceae	91	15
SRR35279734.113362				Kareniaceae	83	15	Kareniaceae	83	15	Kareniaceae	83	15
SRR35279788.200036				Kareniaceae	87	12	Kareniaceae	87	12	Kareniaceae	87	12
SRR35279722.161430				Gymnodiniaceae	99	35	Gyrodiniaceae	95	35	Gyrodiniaceae	95	35
SRR35279786.73975				Gymnodiniaceae	96	15	Gyrodiniaceae	96	15	Gyrodiniaceae	95	15
SRR35279792.268671				Gymnodiniaceae	94	162
SRR35279792.194116				Gymnodiniaceae	80	30
SRR35279750.278096				Thoracosphaeraceae	82	46
SRR35279794.74343				Gymnodiniaceae	88	30	Gymnodiniaceae	83	30
SRR35279722.217536				Gymnodiniaceae	82	89
SRR35279739.4859				Prorocentraceae	98	34	Prorocentraceae	98	34	Prorocentraceae	98	34
SRR35279787.330222				Ceratiaceae	82	24	Ceratiaceae	82	24	Ceratiaceae	80	24
SRR35279776.285195				Kareniaceae	91	72	Kareniaceae	91	72	Kareniaceae	92	72
SRR35279734.720762				Kareniaceae	84	27	Kareniaceae	84	27	Kareniaceae	84	27
SRR35279745.165930				Gymnodiniaceae	93	12	Gyrodiniaceae	92	12	Gyrodiniaceae	92	12
SRR35279790.222434				Gymnodiniaceae	89	25
SRR35279791.7575				Gymnodiniaceae	89	19
SRR35279792.199019				Gymnodiniaceae	93	13
SRR35279722.240512				Gymnodiniaceae	98	38	Gyrodiniaceae	98	38	Gyrodiniaceae	98	38
SRR35279776.228164				Kareniaceae	91	13	Kareniaceae	91	13	Kareniaceae	92	13
SRR35279734.28254				Kareniaceae	87	13	Kareniaceae	88	13	Kareniaceae	88	13
SRR35279791.117785				Ceratiaceae	81	34	Ceratiaceae	81	34	Ceratiaceae	80	34
SRR35279734.322599				Kareniaceae	85	12	Kareniaceae	85	12	Kareniaceae	85	12
SRR35279788.94409				Ceratiaceae	83	17	Ceratiaceae	83	17	Ceratiaceae	84	17
SRR35279724.16813				Gymnodiniaceae	91	14	Gyrodiniaceae	87	14	Gyrodiniaceae	88	14
SRR35279786.132575				Gymnodiniaceae	90	742
SRR35279776.384736				Gymnodiniaceae	95	13	Gyrodiniaceae	93	13	Gyrodiniaceae	91	13
SRR35279792.71319				Gymnodiniaceae	90	52
SRR35279745.127043				Kareniaceae	94	17	Kareniaceae	94	17	Kareniaceae	94	17
SRR35279734.405255				Gymnodiniaceae	85	20	Gyrodiniaceae	83	20	Gyrodiniaceae	82	20
SRR35279792.145801				Prorocentraceae	83	14	Prorocentraceae	83	14	Prorocentraceae	83	14
SRR35279720.199949				Thoracosphaeraceae	88	16
SRR35279789.251964				Kareniaceae	90	179	Kareniaceae	90	179	Kareniaceae	90	179
SRR35279787.17400				Kareniaceae	86	19	Kareniaceae	87	19	Kareniaceae	88	19
SRR35279774.65207				Kareniaceae	84	19	Kareniaceae	85	19	Kareniaceae	86	19
SRR35279786.260557				Prorocentraceae	81	21	Prorocentraceae	81	21	Prorocentraceae	81	21
SRR35279794.193477				Kareniaceae	90	12	Kareniaceae	90	12	Kareniaceae	90	12
SRR35279795.151994				Gymnodiniaceae	90	57
SRR35279792.189498				Gymnodiniaceae	95	15	Gyrodiniaceae	95	15	Gyrodiniaceae	95	15
SRR35279786.7682				Gymnodiniaceae	94	12	Gyrodiniaceae	92	12	Gyrodiniaceae	93	12
SRR35279794.82507				Gymnodiniaceae	81	28	Gyrodiniaceae	84	28
SRR35279794.168985				Prorocentraceae	85	37	Prorocentraceae	85	37	Prorocentraceae	85	37
SRR35279795.157408				Heterocapsaceae	93	28	Peridiniaceae	93	28	Peridiniaceae	91	28
SRR35279765.14343				Kareniaceae	91	36	Kareniaceae	91	36	Kareniaceae	90	36
SRR35279794.195342				Gymnodiniaceae	92	66	Gyrodiniaceae	90	66	Gyrodiniaceae	90	66
SRR35279734.570690				Gymnodiniaceae	97	15	Gyrodiniaceae	95	15	Gyrodiniaceae	94	15
SRR35279765.345913				Kareniaceae	96	22	Kareniaceae	96	22	Kareniaceae	96	22
SRR35279792.86043				Prorocentraceae	82	437	Prorocentraceae	82	437	Prorocentraceae	83	437
SRR35279745.195878				Kareniaceae	88	12	Kareniaceae	89	12	Kareniaceae	90	12
SRR35279786.108400				Gymnodiniaceae	88	13	Gymnodiniaceae	80	13
SRR35279787.47625				Ceratiaceae	81	11	Ceratiaceae	81	11	Ceratiaceae	81	11
SRR35279792.259930				Gymnodiniaceae	97	132	Gyrodiniaceae	96	132	Gyrodiniaceae	95	132
SRR35279722.381282				Gymnodiniaceae	93	13	Gyrodiniaceae	90	13	Gyrodiniaceae	90	13
SRR35279745.498232				Kareniaceae	84	12	Kareniaceae	84	12	Kareniaceae	83	12
SRR35279788.94703				Kareniaceae	88	37	Kareniaceae	88	37	Kareniaceae	87	37
SRR35279787.174538				Kareniaceae	83	38	Kareniaceae	83	38	Kareniaceae	84	38
SRR35279792.128223				Kareniaceae	90	18	Kareniaceae	90	18	Kareniaceae	91	18
SRR35279745.390941				Kareniaceae	87	15	Kareniaceae	87	15	Kareniaceae	87	15
SRR35279765.158587				Kareniaceae	98	12	Kareniaceae	98	12	Kareniaceae	98	12
SRR35279734.297402				Ceratiaceae	83	16	Ceratiaceae	83	16	Ceratiaceae	83	16
SRR35279792.42364				Gymnodiniaceae	97	150	Gyrodiniaceae	96	150	Gyrodiniaceae	95	150
SRR35279790.199156				Kareniaceae	85	20	Kareniaceae	85	20	Kareniaceae	85	20
SRR35279765.285613				Prorocentraceae	94	600	Prorocentraceae	94	600	Prorocentraceae	94	600
SRR35279787.560791				Kareniaceae	81	29	Kareniaceae	82	29	Kareniaceae	83	29
SRR35279765.229683				Ceratiaceae	84	2741	Ceratiaceae	84	2741	Ceratiaceae	84	2741
SRR35279722.186637				Gymnodiniaceae	99	18	Gyrodiniaceae	97	18	Gyrodiniaceae	98	18
SRR35279765.386661				Gymnodiniaceae	97	22238	Gyrodiniaceae	94	22238	Gyrodiniaceae	93	22238
SRR35279792.116458				Heterocapsaceae	92	24	Peridiniaceae	92	24	Peridiniaceae	92	24
SRR35279734.153779				Kareniaceae	90	13	Kareniaceae	91	13	Kareniaceae	91	13
SRR35279791.21624				Gymnodiniaceae	94	32	Gyrodiniaceae	93	32	Gyrodiniaceae	93	32
SRR35279786.147368				Gymnodiniaceae	96	14	Gyrodiniaceae	96	14	Gyrodiniaceae	95	14
SRR35279776.362683				Ceratiaceae	86	18	Ceratiaceae	86	18	Ceratiaceae	86	18
SRR35279722.47583				Kareniaceae	83	6	Kareniaceae	83	6	Kareniaceae	84	6
SRR35279755.16428				Kareniaceae	85	321	Kareniaceae	86	321	Kareniaceae	86	321
SRR35279789.180496				Kareniaceae	90	19	Kareniaceae	90	19	Kareniaceae	92	19
SRR35279788.141583				Ceratiaceae	92	112	Ceratiaceae	92	112	Ceratiaceae	93	112
SRR35279788.208200				Heterocapsaceae	92	27	Peridiniaceae	92	27	Peridiniaceae	92	27
SRR35279745.569487				Ceratiaceae	80	71	Ceratiaceae	80	71
SRR35279787.474826				Prorocentraceae	84	16	Prorocentraceae	84	16	Prorocentraceae	82	16
SRR35279794.3865				Gymnodiniaceae	93	91
SRR35279790.71072				Gymnodiniaceae	91	12	Gyrodiniaceae	90	12	Gyrodiniaceae	90	12
SRR35279745.522741				Kareniaceae	88	43	Kareniaceae	88	43	Kareniaceae	89	43
SRR35279722.303757				Ceratiaceae	84	12	Ceratiaceae	84	12	Ceratiaceae	84	12
SRR35279783.117105				Kareniaceae	88	32	Kareniaceae	88	32	Kareniaceae	87	32
SRR35279734.597376				Ceratiaceae	86	32862	Ceratiaceae	86	32862	Ceratiaceae	86	32862
SRR35279794.255865				Gymnodiniaceae	80	24
SRR35279793.69279				Gymnodiniaceae	81	108
SRR35279787.87109				Ceratiaceae	88	114	Ceratiaceae	88	114	Ceratiaceae	88	114
SRR35279791.37501				Kareniaceae	82	103	Kareniaceae	82	103	Kareniaceae	82	103
SRR35279793.47950				Gymnodiniaceae	89	463
SRR35279745.564723				Kareniaceae	85	57	Kareniaceae	85	57	Kareniaceae	86	57
SRR35279792.221994				Prorocentraceae	85	25	Prorocentraceae	85	25	Prorocentraceae	85	25
SRR35279721.64382				Gymnodiniaceae	83	87
SRR35279719.196796				Suessiaceae	82	30	Suessiaceae	82	30	Suessiaceae	83	30
SRR35279790.26333				Gymnodiniaceae	93	119
SRR35279790.241279				Gymnodiniaceae	90	33
SRR35279790.183144				Gymnodiniaceae	85	18
SRR35279791.105935				Gymnodiniaceae	81	15
SRR35279765.485364				Kareniaceae	100	167	Kareniaceae	100	167	Kareniaceae	100	167
SRR35279786.257335				Gymnodiniaceae	83	13	Gyrodiniaceae	82	13	Gyrodiniaceae	86	13
SRR35279765.98936				Prorocentraceae	89	14	Prorocentraceae	89	14	Prorocentraceae	89	14
SRR35279791.36253				Ceratiaceae	84	30	Ceratiaceae	84	30	Ceratiaceae	84	30
SRR35279791.82433				Gymnodiniaceae	90	37
SRR35279791.2068				Thoracosphaeraceae	80	14
SRR35279792.154014				Ceratiaceae	81	16	Ceratiaceae	81	16	Ceratiaceae	80	16
SRR35279794.61453				Ceratiaceae	85	79	Ceratiaceae	85	79	Ceratiaceae	85	79
SRR35279722.347656				Ceratiaceae	83	74	Ceratiaceae	83	74	Ceratiaceae	82	74
SRR35279734.74050				Kareniaceae	89	12	Kareniaceae	90	12	Kareniaceae	90	12
SRR35279792.265317				Gymnodiniaceae	89	19
SRR35279722.146030				Gymnodiniaceae	97	16	Gyrodiniaceae	97	16	Gyrodiniaceae	97	16
SRR35279734.267859				Kareniaceae	85	12	Kareniaceae	85	12	Kareniaceae	85	12
SRR35279734.129940				Kareniaceae	84	53708	Kareniaceae	84	53708	Kareniaceae	84	53708
SRR35279720.58591				Gymnodiniaceae	80	107
SRR35279792.28685				Gymnodiniaceae	82	46
SRR35279721.41133				Gymnodiniaceae	83	159
SRR35279733.502777				Thoracosphaeraceae	82	38
SRR35279786.75299				Gymnodiniaceae	87	22	Gyrodiniaceae	85	22	Gyrodiniaceae	85	22
SRR35279792.254968				Prorocentraceae	86	27	Prorocentraceae	86	27	Prorocentraceae	87	27
SRR35279789.99732				Gymnodiniaceae	94	17
SRR35279787.525258				Kareniaceae	87	25	Kareniaceae	87	25	Kareniaceae	87	25
SRR35279793.49128				Gymnodiniaceae	92	74
SRR35279734.632212				Kareniaceae	83	13	Kareniaceae	83	13	Kareniaceae	83	13
SRR35279789.108092				Prorocentraceae	89	32	Prorocentraceae	89	32	Prorocentraceae	90	32
SRR35279789.163912				Ceratiaceae	94	20	Ceratiaceae	94	20	Ceratiaceae	94	20
SRR35279791.231334				Thoracosphaeraceae	83	70
SRR35279734.480034				Ceratiaceae	80	21	Ceratiaceae	80	21
SRR35279793.181247				Gymnodiniaceae	89	241
SRR35279790.7445				Gymnodiniaceae	83	20
SRR35279745.326268				Ceratiaceae	80	85	Ceratiaceae	80	85	Ceratiaceae	80	85
SRR35279787.312209				Kareniaceae	84	233	Kareniaceae	84	233	Kareniaceae	82	233
SRR35279786.169424				Gymnodiniaceae	99	49	Gyrodiniaceae	97	49	Gyrodiniaceae	97	49
SRR35279765.192082				Ceratiaceae	84	2432	Ceratiaceae	84	2432	Ceratiaceae	84	2432
SRR35279776.361922				Gymnodiniaceae	97	577	Gyrodiniaceae	96	577	Gyrodiniaceae	94	577
SRR35279722.191427				Ceratiaceae	82	29	Ceratiaceae	82	29	Ceratiaceae	82	29
SRR35279784.41235				Thoracosphaeraceae	80	524
SRR35279787.384671				Kareniaceae	84	38	Kareniaceae	84	38	Kareniaceae	84	38
SRR35279794.192919				Gymnodiniaceae	89	509
SRR35279782.99115				Gymnodiniaceae	84	104
SRR35279794.37761				Gymnodiniaceae	82	32
SRR35279788.65400				Gymnodiniaceae	93	20	Gyrodiniaceae	92	20	Gyrodiniaceae	92	20
SRR35279792.44312				Gymnodiniaceae	88	19
SRR35279794.63573				Gymnodiniaceae	80	60
SRR35279778.67645				Thoracosphaeraceae	80	13
SRR35279745.559791				Ceratiaceae	81	16	Ceratiaceae	81	16	Ceratiaceae	81	16
SRR35279734.56976				Kareniaceae	88	35	Kareniaceae	88	35	Kareniaceae	88	35
SRR35279791.14094				Gymnodiniaceae	93	28
SRR35279722.289186				Prorocentraceae	94	591	Prorocentraceae	94	591	Prorocentraceae	94	591
SRR35279745.327641				Kareniaceae	85	53	Kareniaceae	85	53	Kareniaceae	86	53
SRR35279794.54935				Gymnodiniaceae	89	478
SRR35279765.213645				Gymnodiniaceae	81	390
SRR35279720.264				Gymnodiniaceae	80	17
SRR35279791.96416				Gymnodiniaceae	82	23	Gymnodiniaceae	80	23
SRR35279792.84644				Gymnodiniaceae	94	13
SRR35279773.19617				Prorocentraceae	90	12	Prorocentraceae	90	12	Prorocentraceae	90	12
SRR35279786.52035				Gymnodiniaceae	94	39	Gyrodiniaceae	92	39	Gyrodiniaceae	92	39
SRR35279790.132125				Heterocapsaceae	99	20	Peridiniaceae	99	20	Peridiniaceae	99	20
SRR35279791.169840				Prorocentraceae	81	23	Prorocentraceae	81	23	Prorocentraceae	81	23
SRR35279734.502140				Gymnodiniaceae	100	654	Gyrodiniaceae	98	654	Gyrodiniaceae	100	654
SRR35279789.12288				Ceratiaceae	81	42	Ceratiaceae	81	42	Ceratiaceae	81	42
SRR35279787.403173				Kareniaceae	86	117	Kareniaceae	86	117	Kareniaceae	86	117
SRR35279788.206830				Ceratiaceae	84	23	Ceratiaceae	84	23	Ceratiaceae	83	23
SRR35279745.389740				Ceratiaceae	82	15	Ceratiaceae	82	15	Ceratiaceae	82	15
SRR35279734.388880				Prorocentraceae	92	51	Prorocentraceae	92	51	Prorocentraceae	91	51
SRR35279792.150673				Gymnodiniaceae	83	10
SRR35279793.214431				Gymnodiniaceae	82	18
SRR35279795.206616				Heterocapsaceae	93	17	Peridiniaceae	93	17	Peridiniaceae	91	17
SRR35279792.268228				Gymnodiniaceae	82	17
SRR35279792.135600				Kareniaceae	90	24	Kareniaceae	90	24	Kareniaceae	91	24
SRR35279786.9675				Gymnodiniaceae	94	22	Gyrodiniaceae	90	22	Gyrodiniaceae	89	22
SRR35279790.105017				Gymnodiniaceae	84	73
SRR35279734.349014				Ceratiaceae	87	2681	Ceratiaceae	87	2681	Ceratiaceae	87	2681
SRR35279791.187104				Prorocentraceae	81	26	Prorocentraceae	81	26	Prorocentraceae	80	26
SRR35279791.12970				Gymnodiniaceae	94	117
SRR35279729.201410				Gymnodiniaceae	80	55
SRR35279790.152911				Gymnodiniaceae	95	26
SRR35279791.15263				Prorocentraceae	89	53	Prorocentraceae	89	53	Prorocentraceae	90	53
SRR35279794.78779				Gymnodiniaceae	80	50
SRR35279776.146504				Gymnodiniaceae	94	14	Gyrodiniaceae	93	14	Gyrodiniaceae	92	14
SRR35279734.723733				Ceratiaceae	90	19040	Ceratiaceae	90	19040	Ceratiaceae	90	19040
SRR35279765.319979				Ceratiaceae	84	793	Ceratiaceae	84	793	Ceratiaceae	84	793
SRR35279793.44598				Gymnodiniaceae	84	13				Gyrodiniaceae	83	13
SRR35279787.41788				Kareniaceae	91	17	Kareniaceae	91	17	Kareniaceae	91	17
SRR35279794.272826				Gymnodiniaceae	80	47
SRR35279776.343744				Gymnodiniaceae	98	39	Gyrodiniaceae	96	39	Gyrodiniaceae	95	39
SRR35279792.43260				Ceratiaceae	94	87	Ceratiaceae	94	87	Ceratiaceae	94	87
SRR35279745.152247				Kareniaceae	83	16	Kareniaceae	84	16	Kareniaceae	82	16
SRR35279730.241533				Gymnodiniaceae	100	584	Gyrodiniaceae	98	584	Gyrodiniaceae	100	584
SRR35279778.238706				Kareniaceae	87	38	Kareniaceae	87	38	Kareniaceae	87	38
SRR35279734.82209				Kareniaceae	87	53	Kareniaceae	89	53	Kareniaceae	89	53
SRR35279722.401495				Gymnodiniaceae	96	184	Gyrodiniaceae	95	184	Gyrodiniaceae	93	184
SRR35279789.157590				Ceratiaceae	88	16	Ceratiaceae	88	16	Ceratiaceae	88	16
SRR35279790.182749				Ceratiaceae	88	13	Ceratiaceae	88	13	Ceratiaceae	88	13
SRR35279734.383239				Kareniaceae	86	34	Kareniaceae	86	34	Kareniaceae	86	34
SRR35279745.341522				Ceratiaceae	84	16	Ceratiaceae	84	16	Ceratiaceae	84	16
SRR35279787.604198				Kareniaceae	88	27	Kareniaceae	88	27	Kareniaceae	88	27
SRR35279755.30802				Kareniaceae	89	40	Kareniaceae	89	40	Kareniaceae	89	40
SRR35279745.588511				Gymnodiniaceae	97	26	Gyrodiniaceae	96	26	Gyrodiniaceae	96	26
SRR35279776.304302				Ceratiaceae	83	12	Ceratiaceae	83	12	Ceratiaceae	82	12
SRR35279792.188377				Gymnodiniaceae	82	16
SRR35279793.241986				Gymnodiniaceae	93	12
SRR35279728.204942				Gymnodiniaceae	88	17	Gymnodiniaceae	83	17
SRR35279794.20720				Gymnodiniaceae	98	18	Gyrodiniaceae	96	18	Gyrodiniaceae	96	18
SRR35279792.59349				Thoracosphaeraceae	80	17
SRR35279789.176775				Gymnodiniaceae	88	15
SRR35279734.214099				Kareniaceae	87	14	Kareniaceae	87	14	Kareniaceae	87	14
SRR35279765.350521				Kareniaceae	84	36	Kareniaceae	84	36	Kareniaceae	84	36
SRR35279734.158174				Gymnodiniaceae	85	16	Gyrodiniaceae	83	16	Gyrodiniaceae	82	16
SRR35279745.447749				Kareniaceae	84	34	Kareniaceae	85	34	Kareniaceae	86	34
SRR35279745.562120				Ceratiaceae	87	23	Ceratiaceae	87	23	Ceratiaceae	87	23
SRR35279765.128719				Kareniaceae	97	71	Kareniaceae	97	71	Kareniaceae	97	71
SRR35279722.112298				Gymnodiniaceae	98	14	Gyrodiniaceae	97	14	Gyrodiniaceae	97	14
SRR35279789.119702				Gymnodiniaceae	80	113
SRR35279791.133198				Gymnodiniaceae	92	93
SRR35279787.435081				Kareniaceae	82	62	Kareniaceae	82	62	Kareniaceae	82	62
SRR35279787.213099				Kareniaceae	85	23	Kareniaceae	85	23	Kareniaceae	84	23
SRR35279794.206087				Gymnodiniaceae	92	48	Gyrodiniaceae	89	48	Gyrodiniaceae	88	48
SRR35279734.580636				Kareniaceae	86	39	Kareniaceae	86	39	Kareniaceae	87	39
SRR35279739.23942				Kareniaceae	100	23	Kareniaceae	100	23	Kareniaceae	100	23
SRR35279790.277579				Kareniaceae	90	147	Kareniaceae	90	147	Kareniaceae	90	147
SRR35279740.40488				Ceratiaceae	87	18	Ceratiaceae	87	18	Ceratiaceae	88	18
SRR35279734.380007				Gymnodiniaceae	97	16	Gyrodiniaceae	97	16	Gyrodiniaceae	97	16
SRR35279788.38170				Prorocentraceae	98	31	Prorocentraceae	98	31	Prorocentraceae	98	31
SRR35279793.208342				Gymnodiniaceae	80	16
SRR35279786.42936				Heterocapsaceae	87	12	Peridiniaceae	86	12	Peridiniaceae	85	12
SRR35279793.171232				Gymnodiniaceae	95	13
SRR35279720.93644				Suessiaceae	86	14	Suessiaceae	86	14	Suessiaceae	85	14
SRR35279765.172687				Kareniaceae	84	34	Kareniaceae	84	34	Kareniaceae	84	34
SRR35279722.53117				Kareniaceae	100	45	Kareniaceae	100	45	Kareniaceae	100	45
SRR35279720.161965				Gymnodiniaceae	91	69
SRR35279792.189624				Ceratiaceae	90	44	Ceratiaceae	90	44	Ceratiaceae	89	44
SRR35279734.406092				Kareniaceae	85	47	Kareniaceae	85	47	Kareniaceae	85	47
SRR35279776.72045				Ceratiaceae	80	56	Ceratiaceae	80	56	Ceratiaceae	80	56
SRR35279720.234296				Suessiaceae	82	16	Suessiaceae	82	16	Suessiaceae	83	16
SRR35279794.127855				Heterocapsaceae	87	15	Peridiniaceae	87	15	Peridiniaceae	87	15
SRR35279787.329371				Kareniaceae	91	44	Kareniaceae	91	44	Kareniaceae	93	44
SRR35279786.21244				Gymnodiniaceae	96	61	Gyrodiniaceae	95	61	Gyrodiniaceae	95	61
SRR35279745.402179				Gymnodiniaceae	100	604	Gyrodiniaceae	98	604	Gyrodiniaceae	97	604
SRR35279740.60805				Ceratiaceae	89	15	Ceratiaceae	89	15	Ceratiaceae	90	15
SRR35279795.117267				Gymnodiniaceae	82	28
SRR35279776.348120				Kareniaceae	100	32	Kareniaceae	100	32	Kareniaceae	100	32
SRR35279749.168331				Ceratiaceae	92	14	Ceratiaceae	92	14	Ceratiaceae	92	14
SRR35279734.572569				Ceratiaceae	90	16192	Ceratiaceae	90	16192	Ceratiaceae	90	16192
SRR35279774.50315				Prorocentraceae	84	29	Prorocentraceae	84	29	Prorocentraceae	82	29
SRR35279720.135966				Gymnodiniaceae	91	35
SRR35279782.36060				Gymnodiniaceae	80	13
SRR35279786.209643				Kareniaceae	100	12	Kareniaceae	100	12	Kareniaceae	99	12
SRR35279719.9588				Gymnodiniaceae	84	87
SRR35279765.332242				Kareniaceae	100	27	Kareniaceae	100	27	Kareniaceae	100	27
SRR35279745.565215				Kareniaceae	89	35	Kareniaceae	90	35	Kareniaceae	90	35
SRR35279734.88842				Kareniaceae	91	17	Kareniaceae	91	17	Kareniaceae	90	17
SRR35279791.149163				Gymnodiniaceae	92	33	Gyrodiniaceae	81	33	Gyrodiniaceae	80	33
SRR35279787.150124				Ceratiaceae	86	18	Ceratiaceae	86	18	Ceratiaceae	86	18
SRR35279782.95744				Kareniaceae	80	16	Kareniaceae	80	16	Kareniaceae	83	16
SRR35279745.585431				Kareniaceae	80	19	Kareniaceae	80	19	Kareniaceae	80	19
SRR35279734.220771				Ceratiaceae	82	14	Ceratiaceae	82	14	Ceratiaceae	82	14
SRR35279789.63127				Thoracosphaeraceae	82	36
SRR35279791.10997				Prorocentraceae	82	19	Prorocentraceae	82	19	Prorocentraceae	83	19
SRR35279787.47135				Kareniaceae	80	11330	Kareniaceae	80	11330	Kareniaceae	80	11330
SRR35279753.35009				Kareniaceae	87	57	Kareniaceae	89	57	Kareniaceae	89	57
SRR35279720.184504				Gymnodiniaceae	91	48
SRR35279795.156896				Gymnodiniaceae	82	14
SRR35279791.88849				Prorocentraceae	81	70	Prorocentraceae	81	70	Prorocentraceae	80	70
SRR35279720.125941				Gymnodiniaceae	84	25
SRR35279778.114551				Thoracosphaeraceae	83	15	Thoracosphaeraceae	80	15
SRR35279790.118349				Gymnodiniaceae	90	49
SRR35279745.235570				Kareniaceae	100	14	Kareniaceae	100	14	Kareniaceae	100	14
SRR35279772.5124				Prorocentraceae	81	19	Prorocentraceae	81	19	Prorocentraceae	82	19
SRR35279768.33977				Gymnodiniaceae	83	36
SRR35279790.70219				Gymnodiniaceae	95	71	Gyrodiniaceae	94	71	Gyrodiniaceae	93	71
SRR35279776.11746				Kareniaceae	99	21	Kareniaceae	99	21	Kareniaceae	99	21
SRR35279795.102714				Gymnodiniaceae	95	42	Gyrodiniaceae	95	42	Gyrodiniaceae	95	42
SRR35279794.215492				Gymnodiniaceae	81	183
SRR35279720.109837				Gymnodiniaceae	84	70
SRR35279776.222029				Gymnodiniaceae	83	17
SRR35279790.94193				Kareniaceae	100	12	Kareniaceae	100	12	Kareniaceae	100	12
SRR35279722.47662				Ceratiaceae	83	54	Ceratiaceae	83	54	Ceratiaceae	82	54
SRR35279794.5690				Ceratiaceae	85	12	Ceratiaceae	85	12	Ceratiaceae	83	12
SRR35279776.406732				Kareniaceae	88	12	Kareniaceae	88	12	Kareniaceae	89	12
SRR35279776.188369				Gymnodiniaceae	95	22	Gyrodiniaceae	92	22	Gyrodiniaceae	92	22
SRR35279745.136226				Kareniaceae	89	12	Kareniaceae	89	12	Kareniaceae	89	12
SRR35279786.123880				Prorocentraceae	82	27	Prorocentraceae	82	27	Prorocentraceae	83	27
SRR35279766.73126				Gymnodiniaceae	82	6
SRR35279794.269132				Thoracosphaeraceae	82	41
SRR35279788.48995				Prorocentraceae	81	24	Prorocentraceae	81	24	Prorocentraceae	80	24
SRR35279788.109572				Gymnodiniaceae	93	29	Gyrodiniaceae	92	29	Gyrodiniaceae	92	29
SRR35279792.84876				Gymnodiniaceae	83	15
SRR35279745.345056				Ceratiaceae	86	19	Ceratiaceae	86	19	Ceratiaceae	86	19
SRR35279776.309599				Gymnodiniaceae	99	15	Gyrodiniaceae	98	15	Gyrodiniaceae	98	15
SRR35279793.239232				Heterocapsaceae	83	12	Peridiniaceae	81	12
SRR35279791.427				Gymnodiniaceae	96	16	Gyrodiniaceae	89	16	Gyrodiniaceae	88	16
SRR35279778.227731				Warnowiaceae	85	15	Warnowiaceae	85	15	Warnowiaceae	85	15
SRR35279788.143916				Kareniaceae	81	56	Kareniaceae	81	56	Kareniaceae	81	56
SRR35279722.133205				Prorocentraceae	96	42	Prorocentraceae	96	42	Prorocentraceae	95	42
SRR35279722.334190				Gymnodiniaceae	98	40	Gyrodiniaceae	98	40	Gyrodiniaceae	98	40
SRR35279722.290070				Kareniaceae	94	37	Kareniaceae	94	37	Kareniaceae	94	37
SRR35279740.13072				Gymnodiniaceae	88	86
SRR35279791.161845				Prorocentraceae	81	45	Prorocentraceae	81	45	Prorocentraceae	80	45
SRR35279795.105966				Gymnodiniaceae	82	45
SRR35279792.196052				Prorocentraceae	85	13	Prorocentraceae	85	13	Prorocentraceae	87	13
SRR35279787.150957				Kareniaceae	82	75	Kareniaceae	84	75	Kareniaceae	84	75
SRR35279734.488181				Ceratiaceae	86	20	Ceratiaceae	86	20	Ceratiaceae	86	20
SRR35279792.152294				Ceratiaceae	88	108	Ceratiaceae	88	108	Ceratiaceae	88	108
SRR35279728.190640				Kareniaceae	81	88	Kareniaceae	81	88	Kareniaceae	81	88
SRR35279787.525537				Kareniaceae	98	14	Kareniaceae	98	14	Kareniaceae	98	14
SRR35279786.228915				Gymnodiniaceae	92	76	Gyrodiniaceae	90	76	Gyrodiniaceae	90	76
SRR35279722.60190				Kareniaceae	100	31	Kareniaceae	100	31	Kareniaceae	100	31
SRR35279720.1321				Gymnodiniaceae	91	23
SRR35279745.340110				Ceratiaceae	93	46	Ceratiaceae	93	46	Ceratiaceae	93	46
SRR35279774.13300				Thoracosphaeraceae	80	511
SRR35279787.284461				Kareniaceae	94	12	Kareniaceae	94	12	Kareniaceae	94	12
SRR35279791.140982				Gymnodiniaceae	100	116	Gyrodiniaceae	86	116	Gyrodiniaceae	83	116
SRR35279794.257110				Gymnodiniaceae	81	37
SRR35279798.13110				Ceratiaceae	93	12	Ceratiaceae	93	12	Ceratiaceae	93	12
SRR35279728.206761				Gymnodiniaceae	81	55
SRR35279789.125741				Gymnodiniaceae	85	47
SRR35279794.146145				Kareniaceae	91	24	Kareniaceae	91	24	Kareniaceae	90	24
SRR35279734.155542				Kareniaceae	83	14	Kareniaceae	84	14	Kareniaceae	84	14
SRR35279776.502283				Gymnodiniaceae	85	19
SRR35279790.256742				Gymnodiniaceae	100	111	Gyrodiniaceae	86	111	Gyrodiniaceae	83	111
SRR35279776.84092				Ceratiaceae	82	57	Ceratiaceae	82	57	Ceratiaceae	82	57
SRR35279782.146838				Gymnodiniaceae	84	45
SRR35279726.106266				Prorocentraceae	84	20	Prorocentraceae	84	20	Prorocentraceae	84	20
SRR35279792.176596				Gymnodiniaceae	83	16
SRR35279719.50797				Gymnodiniaceae	83	14
SRR35279722.7809				Ceratiaceae	87	2172	Ceratiaceae	87	2172	Ceratiaceae	87	2172
SRR35279792.162560				Kareniaceae	85	79	Kareniaceae	85	79	Kareniaceae	85	79
SRR35279776.244174				Gymnodiniaceae	95	13	Gyrodiniaceae	95	13	Gyrodiniaceae	95	13
SRR35279791.77972				Gymnodiniaceae	92	11
SRR35279794.178077				Gymnodiniaceae	80	33
SRR35279790.55281				Gymnodiniaceae	88	13
SRR35279787.491847				Kareniaceae	85	27	Kareniaceae	85	27	Kareniaceae	85	27
SRR35279790.49494				Prorocentraceae	82	385	Prorocentraceae	82	385	Prorocentraceae	83	385
SRR35279734.35462				Kareniaceae	83	13	Kareniaceae	83	13	Kareniaceae	83	13
SRR35279722.379328				Gymnodiniaceae	81	27	Gyrodiniaceae	80	27
SRR35279720.216053				Gymnodiniaceae	80	38
SRR35279787.140207				Kareniaceae	88	51	Kareniaceae	88	51	Kareniaceae	88	51
SRR35279787.83366				Kareniaceae	83	13	Kareniaceae	83	13	Kareniaceae	83	13
SRR35279722.63104				Ceratiaceae	83	20	Ceratiaceae	83	20	Ceratiaceae	81	20
SRR35279789.124555				Heterocapsaceae	82	20	Peridiniaceae	82	20	Peridiniaceae	81	20
SRR35279775.87168				Thoracosphaeraceae	80	17
SRR35279791.195751				Thoracosphaeraceae	83	23
SRR35279720.152198				Kareniaceae	80	27	Kareniaceae	80	27	Kareniaceae	83	27
SRR35279719.102160				Gymnodiniaceae	83	18
SRR35279792.195555							Prorocentraceae	80	51
SRR35279733.378101							Gymnodiniales_familia_incertae_sedis	100	199	Gymnodiniales_familia_incertae_sedis	100	199
SRR35279735.232851							Gymnodiniales_familia_incertae_sedis	100	207	Gymnodiniales_familia_incertae_sedis	100	207
SRR35279790.73277							Gyrodiniaceae	81	77	Gyrodiniaceae	80	77
SRR35279794.196835							Prorocentraceae	83	36	Prorocentraceae	82	36
SRR35279794.269120							Prorocentraceae	84	13	Prorocentraceae	82	13
SRR35279791.605							Prorocentraceae	80	26
SRR35279720.208720							Suessiaceae	81	14
SRR35279794.212354							Prorocentraceae	83	14	Prorocentraceae	82	14
SRR35279745.318641							Kareniaceae	80	103	Kareniaceae	80	103
SRR35279788.175595							Gyrodiniaceae	81	71	Gyrodiniaceae	80	71
SRR35279722.321191										Oxytoxaceae	84	50
SRR35279736.103068										Warnowiaceae	84	48
SRR35279790.276174										Warnowiaceae	80	19
SRR35279795.202597										Oxytoxaceae	88	51
SRR35279728.123319										Warnowiaceae	91	26
SRR35279754.75169										Oxytoxaceae	95	1341
SRR35279792.57220										Gyrodiniaceae	86	14
SRR35279769.124724										Protoperidiniaceae	80	13
SRR35279793.57277										Oxytoxaceae	88	49
SRR35279790.28369										Warnowiaceae	93	19
SRR35279733.180235										Gymnodiniaceae	97	228
SRR35279733.448481										Protoperidiniaceae	100	224
SRR35279790.135368										Oxytoxaceae	94	20
SRR35279791.198100										Gyrodiniaceae	84	13
SRR35279745.395034										Oxytoxaceae	95	1308
SRR35279793.216784										Warnowiaceae	84	39
SRR35279792.232744										Warnowiaceae	80	32
SRR35279735.313806										Chytriodiniaceae	83	1186
SRR35279733.357334										Protoperidiniaceae	100	294
SRR35279736.116406										Chytriodiniaceae	83	1117
SRR35279740.52608										Oxytoxaceae	84	54
SRR35279740.57897										Warnowiaceae	91	18
SRR35279793.111746										Warnowiaceae	80	20
SRR35279720.131537										Protoperidiniaceae	96	12
SRR35279720.237										Kareniaceae	86	37
SRR35279794.87178										Gyrodiniaceae	81	13
SRR35279735.248979										Gymnodiniaceae	97	205

## Sheet: Table S15 - TAREuk Dinofl ASV S
Table S15 - Taxonomic assignment of Dinophyceae for the TAREuk dataset at the species level, bootstrap values, and read counts for each ASV across database versions
V1	Species.v1	Spec_perc.v1	total_reads.v1	Species.v2	Spec_perc.v2	total_reads.v2	Species.v3	Spec_perc.v3	total_reads.v3	Species.v4	Spec_perc.v4	total_reads.v4
SRR35279734.475683	Prorocentrum_sp.	96	60	Prorocentrum_sp.	96	60	Prorocentrum_sp.	96	60	Prorocentrum_sp.	96	60
SRR35279756.118830	Heterocapsa_unclassified	96	17	Heterocapsa_unclassified	95	17	Heterocapsa_unclassified	95	17	Heterocapsa_unclassified	95	17
SRR35279744.100922	Apocalathium_aciculiferum	96	33	Apocalathium_aciculiferum	97	33	Apocalathium_aciculiferum	97	33	Apocalathium_aciculiferum	97	33
SRR35279734.348214	Gymnodinium_sp.	91	6462	Gymnodinium_sp.	92	6462	Gymnodinium_sp.	92	6462	Gymnodinium_sp.	90	6462
SRR35279790.179722	Karlodinium_unclassified	89	29	Karlodinium_unclassified	90	29	Karlodinium_unclassified	90	29	Karlodinium_unclassified	90	29
SRR35279783.111557	Biecheleria_unclassified	100	16	Biecheleria_unclassified	100	16	Biecheleria_unclassified	100	16	Biecheleria_unclassified	100	16
SRR35279786.151491	Prorocentrum_sp.	93	2630	Prorocentrum_sp.	94	2630	Prorocentrum_sp.	94	2630	Prorocentrum_sp.	93	2630
SRR35279719.109566	Islandinium_tricingulatum	100	16	Islandinium_tricingulatum	100	16	Islandinium_tricingulatum	100	16	Islandinium_tricingulatum	99	16
SRR35279794.81426	Heterocapsa_rotundata	87	26	Heterocapsa_rotundata	88	26	Heterocapsa_rotundata	86	26	Heterocapsa_rotundata	83	26
SRR35279792.29310	Gyrodinium_unclassified	85	34	Gyrodinium_unclassified	89	34	Gyrodinium_unclassified	89	34	Gyrodinium_unclassified	94	34
SRR35279720.40507	Suessiaceae_unclassified	97	12	Suessiaceae_unclassified	97	12	Suessiaceae_unclassified	97	12	Suessiaceae_unclassified	97	12
SRR35279720.7662	Biecheleria_cincta	85	31	Biecheleria_cincta	86	31	Biecheleria_cincta	86	31	Biecheleria_cincta	86	31
SRR35279719.133319	Biecheleria_cincta	85	14	Biecheleria_cincta	89	14	Biecheleria_cincta	89	14	Biecheleria_cincta	88	14
SRR35279720.149211	Biecheleria_cincta	96	17	Biecheleria_cincta	96	17	Biecheleria_cincta	96	17	Biecheleria_cincta	96	17
SRR35279788.115376	Gyrodinium_unclassified	89	35	Gyrodinium_unclassified	97	35	Gyrodinium_unclassified	97	35	Gyrodinium_unclassified	97	35
SRR35279720.175549	Suessiaceae_unclassified	89	25	Suessiaceae_unclassified	90	25	Suessiaceae_unclassified	90	25	Suessiaceae_unclassified	82	25
SRR35279790.119390	Gymnodinium_sp.	88	14	Gymnodinium_sp.	87	14	Gymnodinium_sp.	87	14	Gymnodinium_sp.	83	14
SRR35279780.66855	Heterocapsa_rotundata	94	69	Heterocapsa_rotundata	94	69	Heterocapsa_rotundata	94	69	Heterocapsa_rotundata	94	69
SRR35279798.33648	Sourniaea_diacantha	100	31	Sourniaea_diacantha	100	31	Sourniaea_diacantha	100	31	Sourniaea_diacantha	100	31
SRR35279719.32735	Biecheleria_cincta	80	15	Biecheleria_cincta	82	15	Biecheleria_cincta	82	15	Biecheleria_cincta	82	15
SRR35279719.148917	Biecheleria_cincta	84	24	Biecheleria_cincta	84	24	Biecheleria_cincta	84	24	Biecheleria_cincta	84	24
SRR35279786.169423	Prorocentrum_sp.	84	12	Prorocentrum_sp.	87	12	Prorocentrum_sp.	87	12	Prorocentrum_sp.	85	12
SRR35279719.127865	Gymnodinium_sp.	86	38	Gymnodinium_sp.	90	38	Gymnodinium_sp.	90	38	Gymnodinium_sp.	87	38
SRR35279793.240730	Gymnodiniales_unclassified	82	15	Gymnodiniales_unclassified	89	15	Gymnodiniales_unclassified	81	15	Gymnodiniales_unclassified	90	15
SRR35279795.82444	Gymnodiniales_unclassified	86	19	Gymnodiniales_unclassified	91	19	Gymnodiniales_unclassified	84	19	Gymnodiniales_unclassified	80	19
SRR35279786.220622	Gyrodinium_rubrum	81	88	Gyrodinium_rubrum	90	88	Gyrodinium_rubrum	90	88	Gyrodinium_rubrum	88	88
SRR35279787.95973	Prorocentrum_sp.	93	16	Prorocentrum_sp.	95	16	Prorocentrum_sp.	95	16	Prorocentrum_sp.	96	16
SRR35279799.155287	Heterocapsa_unclassified	99	10646	Heterocapsa_unclassified	99	10646	Heterocapsa_unclassified	99	10646	Heterocapsa_unclassified	99	10646
SRR35279720.124890	Gymnodinium_sp.	90	72	Gymnodinium_sp.	92	72	Gymnodinium_sp.	92	72	Gymnodinium_sp.	91	72
SRR35279787.573705	Prorocentrum_sp.	92	88	Prorocentrum_sp.	93	88	Prorocentrum_sp.	93	88	Prorocentrum_sp.	94	88
SRR35279744.280391	Apocalathium_aciculiferum	90	44	Apocalathium_aciculiferum	91	44	Apocalathium_aciculiferum	91	44	Apocalathium_aciculiferum	91	44
SRR35279792.25114	Biecheleria_unclassified	97	56	Biecheleria_unclassified	97	56	Biecheleria_unclassified	97	56	Biecheleria_unclassified	80	56
SRR35279790.27709	Biecheleria_unclassified	99	13	Biecheleria_unclassified	98	13	Biecheleria_unclassified	98	13	Biecheleria_unclassified	97	13
SRR35279784.43115	Biecheleriopsis_adriatica	88	13	Biecheleriopsis_adriatica	88	13	Biecheleriopsis_adriatica	88	13	Biecheleriopsis_adriatica	88	13
SRR35279750.78913	Suessiaceae_unclassified	100	14	Suessiaceae_unclassified	100	14	Suessiaceae_unclassified	100	14	Suessiaceae_unclassified	100	14
SRR35279792.110203	Prorocentrum_unclassified	91	21	Prorocentrum_unclassified	92	21	Prorocentrum_unclassified	92	21	Prorocentrum_unclassified	92	21
SRR35279786.246168	Gyrodinium_rubrum	92	38	Gyrodinium_rubrum	92	38	Gyrodinium_rubrum	92	38	Gyrodinium_rubrum	87	38
SRR35279790.164608	Gyrodinium_unclassified	93	13	Gyrodinium_unclassified	98	13	Gyrodinium_unclassified	98	13	Gyrodinium_unclassified	98	13
SRR35279791.27078	Heterocapsa_rotundata	97	13	Heterocapsa_rotundata	96	13	Heterocapsa_rotundata	96	13	Heterocapsa_rotundata	96	13
SRR35279733.168014	Protoperidinium_sp.	100	62	Protoperidinium_sp.	100	62	Protoperidinium_sp.	100	62	Protoperidinium_sp.	100	62
SRR35279720.168087	Biecheleriopsis_adriatica	85	13	Biecheleriopsis_adriatica	83	13	Biecheleriopsis_adriatica	83	13	Biecheleriopsis_adriatica	82	13
SRR35279726.151978	Apocalathium_aciculiferum	92	214	Apocalathium_aciculiferum	94	214	Apocalathium_aciculiferum	94	214	Apocalathium_aciculiferum	94	214
SRR35279721.9436	Biecheleriopsis_adriatica	86	16	Biecheleriopsis_adriatica	83	16	Biecheleriopsis_adriatica	83	16	Biecheleriopsis_adriatica	82	16
SRR35279784.17862	Apocalathium_aciculiferum	95	30	Apocalathium_aciculiferum	95	30	Apocalathium_aciculiferum	95	30	Apocalathium_aciculiferum	95	30
SRR35279720.94686	Biecheleria_cincta	86	102	Biecheleria_cincta	86	102	Biecheleria_cincta	86	102	Biecheleria_cincta	86	102
SRR35279789.115663	Biecheleria_unclassified	100	9	Biecheleria_unclassified	100	9	Biecheleria_unclassified	100	9	Biecheleria_unclassified	100	9
SRR35279786.149564	Gymnodiniales_unclassified	88	26	Gymnodiniales_unclassified	91	26	Gymnodiniales_unclassified	91	26	Gymnodiniales_unclassified	90	26
SRR35279786.38109	Gyrodinium_unclassified	89	37	Gyrodinium_unclassified	89	37	Gyrodinium_unclassified	91	37	Gyrodinium_unclassified	91	37
SRR35279791.71290	Prorocentrum_sp.	89	13	Prorocentrum_sp.	88	13	Prorocentrum_sp.	88	13	Prorocentrum_sp.	89	13
SRR35279767.59851	Yihiella_yeosuensis	86	49	Yihiella_yeosuensis	86	49	Yihiella_yeosuensis	86	49	Yihiella_yeosuensis	86	49
SRR35279794.259799	Prorocentrum_sp.	81	15	Prorocentrum_sp.	81	15	Prorocentrum_sp.	81	15	Prorocentrum_sp.	81	15
SRR35279790.170605	Gyrodinium_heterogrammum	81	25	Gyrodinium_heterogrammum	89	25	Gyrodinium_heterogrammum	89	25	Gyrodinium_heterogrammum	89	25
SRR35279792.242730	Warnowia_sp.	92	15	Warnowia_sp.	93	15	Warnowia_sp.	93	15	Warnowia_sp.	91	15
SRR35279769.20338	Yihiella_yeosuensis	91	12	Yihiella_yeosuensis	91	12	Yihiella_yeosuensis	91	12	Yihiella_yeosuensis	91	12
SRR35279784.101227	Biecheleria_baltica	89	37	Biecheleria_baltica	88	37	Biecheleria_baltica	88	37	Biecheleria_baltica	88	37
SRR35279798.101020	Suessiaceae_unclassified	100	20	Suessiaceae_unclassified	100	20	Suessiaceae_unclassified	100	20	Suessiaceae_unclassified	100	20
SRR35279728.181804	Apocalathium_aciculiferum	91	38	Apocalathium_aciculiferum	93	38	Apocalathium_aciculiferum	93	38	Apocalathium_aciculiferum	93	38
SRR35279787.178165	Prorocentrum_sp.	82	159	Prorocentrum_sp.	87	159	Prorocentrum_sp.	87	159	Prorocentrum_sp.	87	159
SRR35279797.173936	Biecheleria_cincta	83	47	Biecheleria_cincta	81	47	Biecheleria_cincta	81	47	Biecheleria_cincta	82	47
SRR35279719.130472	Gymnodinium_sp.	91	28	Gymnodinium_sp.	92	28	Gymnodinium_sp.	92	28	Gymnodinium_sp.	91	28
SRR35279774.22025	Prorocentrum_unclassified	81	69	Prorocentrum_unclassified	83	69	Prorocentrum_unclassified	83	69	Prorocentrum_unclassified	83	69
SRR35279782.72590	Ansanella_unclassified	87	16	Ansanella_unclassified	87	16	Ansanella_unclassified	87	16	Ansanella_unclassified	82	16
SRR35279759.492677	Warnowia_sp.	92	15	Warnowia_sp.	92	15	Warnowia_sp.	92	15	Warnowia_sp.	95	15
SRR35279750.102066	Biecheleria_cincta	83	16	Biecheleria_cincta	81	16	Biecheleria_cincta	81	16	Biecheleria_cincta	81	16
SRR35279798.4540	Protoceratium_reticulatum	95	62	Protoceratium_reticulatum	95	62	Protoceratium_reticulatum	93	62	Protoceratium_reticulatum	93	62
SRR35279751.31191	Gymnodinium_dorsalisulcum	88	234	Gymnodinium_dorsalisulcum	88	234	Gymnodinium_dorsalisulcum	88	234	Gymnodinium_dorsalisulcum	96	234
SRR35279791.121503	Heterocapsa_unclassified	97	19	Heterocapsa_unclassified	97	19	Heterocapsa_unclassified	97	19	Heterocapsa_unclassified	97	19
SRR35279791.213846	Pentapharsodinium_sp.	80	22	Pentapharsodinium_sp.	84	22	Pentapharsodinium_sp.	84	22	Pentapharsodinium_sp.	84	22
SRR35279720.195520	Suessiaceae_unclassified	89	35	Suessiaceae_unclassified	90	35	Suessiaceae_unclassified	90	35	Suessiaceae_unclassified	82	35
SRR35279786.200957	Gyrodinium_helveticum	95	26	Gyrodinium_helveticum	95	26	Gyrodinium_helveticum	95	26	Gyrodinium_helveticum	95	26
SRR35279733.459671	Biecheleria_cincta	85	31	Biecheleria_cincta	85	31	Biecheleria_cincta	85	31	Biecheleria_cincta	85	31
SRR35279793.107091	Gymnodiniales_unclassified	90	12	Gymnodiniales_unclassified	94	12	Gymnodiniales_unclassified	90	12	Gymnodiniales_unclassified	93	12
SRR35279734.476519	Prorocentrum_sp.	98	16384	Prorocentrum_sp.	98	16384	Prorocentrum_sp.	98	16384	Prorocentrum_sp.	98	16384
SRR35279769.112288	Islandinium_tricingulatum	96	55	Islandinium_tricingulatum	96	55	Islandinium_tricingulatum	96	55	Islandinium_tricingulatum	96	55
SRR35279786.166720	Gyrodinium_unclassified	96	22	Gyrodinium_unclassified	97	22	Gyrodinium_unclassified	97	22	Gyrodinium_unclassified	97	22
SRR35279720.45431	Gymnodinium_dorsalisulcum	89	282	Gymnodinium_dorsalisulcum	89	282	Gymnodinium_dorsalisulcum	89	282	Gymnodinium_dorsalisulcum	91	282
SRR35279790.17626	Heterocapsa_unclassified	81	24	Heterocapsa_unclassified	82	24	Heterocapsa_unclassified	82	24	Heterocapsa_unclassified	83	24
SRR35279728.22864	Gyrodinium_unclassified	89	14	Gyrodinium_unclassified	96	14	Gyrodinium_unclassified	96	14	Gyrodinium_unclassified	97	14
SRR35279794.53993	Nusuttodinium_unclassified	86	16	Nusuttodinium_unclassified	85	16	Nusuttodinium_unclassified	85	16	Nusuttodinium_unclassified	85	16
SRR35279794.97377	Heterocapsa_rotundata	83	46	Heterocapsa_rotundata	82	46	Heterocapsa_rotundata	82	46	Heterocapsa_rotundata	82	46
SRR35279720.17364	Biecheleria_unclassified	96	13	Biecheleria_unclassified	97	13	Biecheleria_unclassified	97	13	Biecheleria_unclassified	85	13
SRR35279719.10762	Biecheleria_cincta	81	25	Biecheleria_cincta	82	25	Biecheleria_cincta	82	25	Biecheleria_cincta	82	25
SRR35279791.165997	Heterocapsa_unclassified	80	28	Heterocapsa_unclassified	82	28	Heterocapsa_unclassified	82	28	Heterocapsa_unclassified	82	28
SRR35279791.145080	Gyrodinium_unclassified	84	49	Gyrodinium_unclassified	89	49	Gyrodinium_unclassified	89	49	Gyrodinium_unclassified	94	49
SRR35279792.171788	Gyrodinium_rubrum	81	25	Gyrodinium_rubrum	85	25	Gyrodinium_rubrum	85	25	Gyrodinium_rubrum	80	25
SRR35279728.83393	Biecheleria_cincta	85	15	Biecheleria_cincta	86	15	Biecheleria_cincta	86	15	Biecheleria_cincta	82	15
SRR35279728.32317	Gyrodinium_unclassified	100	14	Gyrodinium_unclassified	100	14	Gyrodinium_unclassified	100	14	Gyrodinium_unclassified	100	14
SRR35279783.275613	Suessiaceae_unclassified	100	13	Suessiaceae_unclassified	100	13	Suessiaceae_unclassified	100	13	Suessiaceae_unclassified	100	13
SRR35279720.70873	Suessiaceae_unclassified	100	1269	Suessiaceae_unclassified	100	1269	Suessiaceae_unclassified	100	1269	Suessiaceae_unclassified	99	1269
SRR35279733.495039	Islandinium_tricingulatum	99	1048	Islandinium_tricingulatum	99	1048	Islandinium_tricingulatum	99	1048	Islandinium_tricingulatum	99	1048
SRR35279782.137855	Suessiaceae_unclassified	100	28	Suessiaceae_unclassified	100	28	Suessiaceae_unclassified	100	28	Suessiaceae_unclassified	100	28
SRR35279794.71716	Heterocapsa_rotundata	86	13	Heterocapsa_rotundata	83	13	Heterocapsa_rotundata	83	13	Heterocapsa_rotundata	83	13
SRR35279720.55547	Biecheleria_unclassified	99	17	Biecheleria_unclassified	99	17	Biecheleria_unclassified	99	17	Biecheleria_unclassified	99	17
SRR35279767.42690	Gymnodinium_sp.	88	14	Gymnodinium_sp.	92	14	Gymnodinium_sp.	92	14	Gymnodinium_sp.	93	14
SRR35279797.154433	Biecheleria_unclassified	99	14	Biecheleria_unclassified	99	14	Biecheleria_unclassified	99	14	Biecheleria_unclassified	99	14
SRR35279751.54231	Thoracosphaeraceae_unclassified	93	16	Thoracosphaeraceae_unclassified	90	16	Thoracosphaeraceae_unclassified	87	16	Thoracosphaeraceae_unclassified	80	16
SRR35279792.112987	Nusuttodinium_unclassified	86	16	Nusuttodinium_unclassified	85	16	Nusuttodinium_unclassified	85	16	Nusuttodinium_unclassified	83	16
SRR35279786.174122	Pentapharsodinium_sp.	83	13	Pentapharsodinium_sp.	87	13	Pentapharsodinium_sp.	87	13	Pentapharsodinium_sp.	87	13
SRR35279786.152422	Gyrodinium_unclassified	89	14	Gyrodinium_unclassified	91	14	Gyrodinium_unclassified	91	14	Gyrodinium_unclassified	93	14
SRR35279720.50246	Biecheleria_unclassified	99	35	Biecheleria_unclassified	99	35	Biecheleria_unclassified	99	35	Biecheleria_unclassified	99	35
SRR35279793.270803	Heterocapsa_rotundata	91	19	Heterocapsa_rotundata	92	19	Heterocapsa_rotundata	92	19	Heterocapsa_rotundata	92	19
SRR35279732.163349	Gyrodinium_rubrum	85	15	Gyrodinium_rubrum	89	15	Gyrodinium_rubrum	89	15	Gyrodinium_rubrum	85	15
SRR35279786.127168	Gyrodinium_unclassified	95	14	Gyrodinium_unclassified	97	14	Gyrodinium_unclassified	97	14	Gyrodinium_unclassified	97	14
SRR35279791.228954	Gyrodinium_unclassified	93	12	Gyrodinium_unclassified	98	12	Gyrodinium_unclassified	98	12	Gyrodinium_unclassified	98	12
SRR35279794.30124	Heterocapsa_rotundata	81	12	Heterocapsa_rotundata	85	12	Heterocapsa_rotundata	85	12	Heterocapsa_rotundata	83	12
SRR35279782.47182	Biecheleria_cincta	96	32	Biecheleria_cincta	97	32	Biecheleria_cincta	97	32	Biecheleria_cincta	97	32
SRR35279769.43305	Biecheleria_unclassified	99	24	Biecheleria_unclassified	99	24	Biecheleria_unclassified	99	24	Biecheleria_unclassified	99	24
SRR35279750.33137	Suessiaceae_unclassified	100	1350	Suessiaceae_unclassified	100	1350	Suessiaceae_unclassified	100	1350	Suessiaceae_unclassified	100	1350
SRR35279720.89529	Suessiaceae_unclassified	100	12	Suessiaceae_unclassified	100	12	Suessiaceae_unclassified	100	12	Suessiaceae_unclassified	100	12
SRR35279733.79057	Heterocapsa_unclassified	94	55	Heterocapsa_unclassified	94	55	Heterocapsa_unclassified	94	55	Heterocapsa_unclassified	94	55
SRR35279736.127829	Islandinium_unclassified	100	16	Islandinium_unclassified	100	16	Islandinium_unclassified	100	16	Islandinium_unclassified	99	16
SRR35279767.145006	Suessiaceae_unclassified	100	45	Suessiaceae_unclassified	100	45	Suessiaceae_unclassified	100	45	Suessiaceae_unclassified	99	45
SRR35279793.124396	Heterocapsa_rotundata	82	12	Heterocapsa_rotundata	82	12	Heterocapsa_rotundata	82	12	Heterocapsa_rotundata	84	12
SRR35279792.96838	Gyrodinium_heterogrammum	81	27	Gyrodinium_heterogrammum	89	27	Gyrodinium_heterogrammum	89	27	Gyrodinium_heterogrammum	89	27
SRR35279750.175772	Biecheleria_unclassified	100	17	Biecheleria_unclassified	100	17	Biecheleria_unclassified	100	17	Biecheleria_unclassified	100	17
SRR35279720.201190	Heterocapsa_unclassified	93	32	Heterocapsa_unclassified	91	32	Heterocapsa_unclassified	90	32	Heterocapsa_unclassified	90	32
SRR35279769.12105	Islandinium_tricingulatum	98	16	Islandinium_tricingulatum	98	16	Islandinium_tricingulatum	99	16	Islandinium_tricingulatum	99	16
SRR35279725.71869	Gyrodinium_unclassified	90	19	Gyrodinium_unclassified	91	19	Gyrodinium_unclassified	93	19	Gyrodinium_unclassified	93	19
SRR35279797.126174	Biecheleria_cincta	85	40	Biecheleria_cincta	85	40	Biecheleria_cincta	85	40	Biecheleria_cincta	85	40
SRR35279736.136236	Biecheleria_unclassified	100	66780	Biecheleria_unclassified	100	66780	Biecheleria_unclassified	100	66780	Biecheleria_unclassified	100	66780
SRR35279793.106698	Heterocapsa_unclassified	100	205	Heterocapsa_unclassified	100	205	Heterocapsa_unclassified	100	205	Heterocapsa_unclassified	100	205
SRR35279795.241453	Biecheleria_unclassified	95	732	Biecheleria_unclassified	95	732	Biecheleria_unclassified	95	732	Biecheleria_unclassified	85	732
SRR35279733.650172	Biecheleria_unclassified	100	33	Biecheleria_unclassified	100	33	Biecheleria_unclassified	100	33	Biecheleria_unclassified	100	33
SRR35279797.83580	Biecheleria_cincta	89	15	Biecheleria_cincta	88	15	Biecheleria_cincta	88	15	Biecheleria_cincta	88	15
SRR35279759.222304	Biecheleria_unclassified	97	28	Biecheleria_unclassified	97	28	Biecheleria_unclassified	97	28	Biecheleria_unclassified	82	28
SRR35279720.190339	Sourniaea_diacantha	100	43	Sourniaea_diacantha	100	43	Sourniaea_diacantha	100	43	Sourniaea_diacantha	100	43
SRR35279749.112945	Pfiesteria_piscicida	100	12	Pfiesteria_piscicida	100	12	Pfiesteria_piscicida	100	12	Pfiesteria_piscicida	100	12
SRR35279719.72362	Dissodinium_pseudolunula	86	12	Dissodinium_pseudolunula	85	12	Dissodinium_pseudolunula	85	12	Dissodinium_pseudolunula	85	12
SRR35279792.109710	Biecheleria_cincta	92	83	Biecheleria_cincta	91	83	Biecheleria_cincta	91	83	Biecheleria_cincta	91	83
SRR35279792.267849	Gymnodiniales_unclassified	93	24	Gymnodiniales_unclassified	96	24	Gymnodiniales_unclassified	91	24	Gymnodiniales_unclassified	88	24
SRR35279769.165063	Apocalathium_aciculiferum	94	59	Apocalathium_aciculiferum	95	59	Apocalathium_aciculiferum	95	59	Apocalathium_aciculiferum	95	59
SRR35279792.198899	Gyrodinium_unclassified	96	691	Gyrodinium_unclassified	98	691	Gyrodinium_unclassified	98	691	Gyrodinium_unclassified	98	691
SRR35279726.62455	Gyrodinium_sp.	81	13	Gyrodinium_sp.	81	13	Gyrodinium_sp.	81	13	Gyrodinium_sp.	86	13
SRR35279720.64341	Apocalathium_aciculiferum	90	44	Apocalathium_aciculiferum	91	44	Apocalathium_aciculiferum	91	44	Apocalathium_aciculiferum	92	44
SRR35279719.16056	Biecheleria_cincta	92	88	Biecheleria_cincta	91	88	Biecheleria_cincta	91	88	Biecheleria_cincta	91	88
SRR35279790.66489	Gyrodinium_unclassified	93	24	Gyrodinium_unclassified	94	24	Gyrodinium_unclassified	94	24	Gyrodinium_unclassified	94	24
SRR35279790.183680	Gyrodinium_unclassified	98	224	Gyrodinium_unclassified	98	224	Gyrodinium_unclassified	98	224	Gyrodinium_unclassified	99	224
SRR35279787.145982	Prorocentrum_sp.	86	288	Prorocentrum_sp.	90	288	Prorocentrum_sp.	90	288	Prorocentrum_sp.	90	288
SRR35279750.87701	Biecheleria_unclassified	100	129	Biecheleria_unclassified	100	129	Biecheleria_unclassified	100	129	Biecheleria_unclassified	100	129
SRR35279800.176937	Apocalathium_aciculiferum	88	32	Apocalathium_aciculiferum	91	32	Apocalathium_aciculiferum	91	32	Apocalathium_aciculiferum	91	32
SRR35279751.145373	Apocalathium_aciculiferum	85	2662	Apocalathium_aciculiferum	93	2662	Apocalathium_aciculiferum	93	2662	Apocalathium_aciculiferum	93	2662
SRR35279790.172127	Heterocapsa_unclassified	83	1477	Heterocapsa_unclassified	83	1477	Heterocapsa_unclassified	83	1477	Heterocapsa_unclassified	85	1477
SRR35279721.61905	Biecheleria_cincta	91	60	Biecheleria_cincta	91	60	Biecheleria_cincta	91	60	Biecheleria_cincta	91	60
SRR35279786.200984	Heterocapsa_rotundata	92	12	Heterocapsa_rotundata	93	12	Heterocapsa_rotundata	92	12	Heterocapsa_rotundata	91	12
SRR35279792.251526	Gyrodinium_unclassified	100	12	Gyrodinium_unclassified	100	12	Gyrodinium_unclassified	100	12	Gyrodinium_unclassified	100	12
SRR35279719.164932	Biecheleria_baltica	83	16	Biecheleria_baltica	84	16	Biecheleria_baltica	84	16	Biecheleria_baltica	84	16
SRR35279726.13975	Gyrodinium_unclassified	90	43	Gyrodinium_unclassified	91	43	Gyrodinium_unclassified	93	43	Gyrodinium_unclassified	93	43
SRR35279793.197405	Gyrodinium_heterogrammum	84	12	Gyrodinium_heterogrammum	85	12	Gyrodinium_heterogrammum	85	12	Gyrodinium_heterogrammum	84	12
SRR35279719.27967	Biecheleria_cincta	96	25	Biecheleria_cincta	97	25	Biecheleria_cincta	97	25	Biecheleria_cincta	97	25
SRR35279793.220804	Gymnodiniales_unclassified	96	14	Gymnodiniales_unclassified	96	14	Gymnodiniales_unclassified	80	14	Gymnodiniales_unclassified	95	14
SRR35279786.97261	Gyrodinium_unclassified	93	23	Gyrodinium_unclassified	94	23	Gyrodinium_unclassified	94	23	Gyrodinium_unclassified	94	23
SRR35279791.57200	Gymnodinium_sp.	91	845	Gymnodinium_sp.	95	845	Gymnodinium_sp.	95	845	Gymnodinium_sp.	86	845
SRR35279733.481753	Heterocapsa_rotundata	87	50	Heterocapsa_rotundata	87	50	Heterocapsa_rotundata	87	50	Heterocapsa_rotundata	87	50
SRR35279797.118388	Apocalathium_aciculiferum	95	81	Apocalathium_aciculiferum	94	81	Apocalathium_aciculiferum	94	81	Apocalathium_aciculiferum	94	81
SRR35279793.115557	Gymnodinium_sp.	91	26	Gymnodinium_sp.	91	26	Gymnodinium_sp.	91	26	Gymnodinium_sp.	81	26
SRR35279765.512568	Gyrodinium_unclassified	93	31	Gyrodinium_unclassified	95	31	Gyrodinium_unclassified	95	31	Gyrodinium_unclassified	95	31
SRR35279782.56127	Islandinium_tricingulatum	96	24	Islandinium_tricingulatum	96	24	Islandinium_tricingulatum	96	24	Islandinium_tricingulatum	96	24
SRR35279789.2926	Gymnodinium_sp.	100	29	Gymnodinium_sp.	100	29	Gymnodinium_sp.	100	29	Gymnodinium_sp.	99	29
SRR35279792.73631	Prorocentrum_sp.	84	26	Prorocentrum_sp.	91	26	Prorocentrum_sp.	91	26	Prorocentrum_sp.	92	26
SRR35279749.55637	Apocalathium_aciculiferum	93	39	Apocalathium_aciculiferum	98	39	Apocalathium_aciculiferum	98	39	Apocalathium_aciculiferum	98	39
SRR35279750.111185	Protoperidinium_thulesense	92	19	Protoperidinium_thulesense	95	19	Protoperidinium_thulesense	95	19	Protoperidinium_thulesense	93	19
SRR35279750.228209	Protoperidinium_thulesense	92	15	Protoperidinium_thulesense	95	15	Protoperidinium_thulesense	95	15	Protoperidinium_thulesense	93	15
SRR35279791.163384	Prorocentrum_sp.	83	22	Prorocentrum_sp.	85	22	Prorocentrum_sp.	85	22	Prorocentrum_sp.	86	22
SRR35279797.146785	Suessiaceae_unclassified	89	34	Suessiaceae_unclassified	87	34	Suessiaceae_unclassified	87	34	Suessiaceae_unclassified	81	34
SRR35279733.370560	Apocalathium_aciculiferum	90	52	Apocalathium_aciculiferum	91	52	Apocalathium_aciculiferum	91	52	Apocalathium_aciculiferum	91	52
SRR35279733.631723	Gyrodinium_sp.	92	68	Gyrodinium_sp.	95	68	Gyrodinium_sp.	95	68	Gyrodinium_sp.	96	68
SRR35279793.278609	Gymnodinium_sp.	98	15	Gymnodinium_sp.	98	15	Gymnodinium_sp.	98	15	Gymnodinium_sp.	84	15
SRR35279765.412348	Prorocentrum_sp.	100	16	Prorocentrum_sp.	100	16	Prorocentrum_sp.	100	16	Prorocentrum_sp.	100	16
SRR35279793.257542	Gyrodinium_unclassified	88	69	Gyrodinium_unclassified	88	69	Gyrodinium_unclassified	88	69	Gyrodinium_unclassified	88	69
SRR35279794.23859	Prorocentrum_sp.	100	24	Prorocentrum_sp.	100	24	Prorocentrum_sp.	100	24	Prorocentrum_sp.	100	24
SRR35279795.164073	Biecheleria_cincta	85	27	Biecheleria_cincta	86	27	Biecheleria_cincta	86	27	Biecheleria_cincta	82	27
SRR35279795.167912	Gyrodinium_heterogrammum	97	16	Gyrodinium_heterogrammum	97	16	Gyrodinium_heterogrammum	97	16	Gyrodinium_heterogrammum	97	16
SRR35279791.31554	Gyrodinium_heterogrammum	84	12	Gyrodinium_heterogrammum	88	12	Gyrodinium_heterogrammum	88	12	Gyrodinium_heterogrammum	89	12
SRR35279720.97316	Biecheleria_unclassified	93	12	Biecheleria_unclassified	93	12	Biecheleria_unclassified	93	12	Biecheleria_unclassified	83	12
SRR35279738.5707	Prorocentrum_sp.	99	18	Prorocentrum_sp.	99	18	Prorocentrum_sp.	99	18	Prorocentrum_sp.	98	18
SRR35279720.36358	Gymnodinium_sp.	83	16	Gymnodinium_sp.	84	16	Gymnodinium_sp.	84	16	Gymnodinium_sp.	81	16
SRR35279794.191137	Prorocentrum_sp.	91	68	Prorocentrum_sp.	93	68	Prorocentrum_sp.	93	68	Prorocentrum_sp.	93	68
SRR35279789.252454	Prorocentrum_unclassified	81	43	Prorocentrum_unclassified	83	43	Prorocentrum_unclassified	83	43	Prorocentrum_unclassified	83	43
SRR35279786.65974	Gyrodinium_rubrum	92	54	Gyrodinium_rubrum	92	54	Gyrodinium_rubrum	92	54	Gyrodinium_rubrum	87	54
SRR35279782.122620	Gymnodiniales_unclassified	93	17	Gymnodiniales_unclassified	95	17	Gymnodiniales_unclassified	94	17	Gymnodiniales_unclassified	94	17
SRR35279768.46796	Islandinium_tricingulatum	97	20	Islandinium_tricingulatum	97	20	Islandinium_tricingulatum	98	20	Islandinium_tricingulatum	98	20
SRR35279734.506087	Gyrodinium_unclassified	85	12	Gyrodinium_unclassified	96	12	Gyrodinium_unclassified	96	12	Gyrodinium_unclassified	96	12
SRR35279733.109880	Biecheleria_cincta	92	17	Biecheleria_cincta	91	17	Biecheleria_cincta	91	17	Biecheleria_cincta	91	17
SRR35279775.3306	Gyrodinium_dominans	100	989	Gyrodinium_dominans	100	989	Gyrodinium_dominans	100	989	Gyrodinium_dominans	100	989
SRR35279793.263996	Apocalathium_aciculiferum	95	26	Apocalathium_aciculiferum	95	26	Apocalathium_aciculiferum	95	26	Apocalathium_aciculiferum	95	26
SRR35279733.448156	Biecheleria_unclassified	100	35	Biecheleria_unclassified	100	35	Biecheleria_unclassified	100	35	Biecheleria_unclassified	100	35
SRR35279719.145998	Biecheleria_halophila	80	17	Biecheleria_halophila	81	17	Biecheleria_halophila	81	17	Biecheleria_halophila	81	17
SRR35279782.36898	Heterocapsa_unclassified	99	29	Heterocapsa_unclassified	99	29	Heterocapsa_unclassified	99	29	Heterocapsa_unclassified	99	29
SRR35279791.37725	Prorocentrum_sp.	89	52	Prorocentrum_sp.	89	52	Prorocentrum_sp.	89	52	Prorocentrum_sp.	89	52
SRR35279787.165496	Prorocentrum_sp.	82	16	Prorocentrum_sp.	84	16	Prorocentrum_sp.	84	16	Prorocentrum_sp.	84	16
SRR35279735.201591	Pelagodinium_unclassified	80	30	Pelagodinium_unclassified	81	30	Pelagodinium_unclassified	81	30	Pelagodinium_unclassified	81	30
SRR35279793.106046	Dinophysis_acuminata	85	104	Dinophysis_acuminata	92	104	Dinophysis_acuminata	92	104	Dinophysis_acuminata	99	104
SRR35279764.63677	Biecheleria_cincta	85	15	Biecheleria_cincta	84	15	Biecheleria_cincta	84	15	Biecheleria_cincta	84	15
SRR35279792.85183	Prorocentrum_sp.	87	43	Prorocentrum_sp.	89	43	Prorocentrum_sp.	89	43	Prorocentrum_sp.	89	43
SRR35279749.191402	Heterocapsa_steinii	97	335	Heterocapsa_steinii	97	335	Heterocapsa_steinii	97	335	Heterocapsa_steinii	97	335
SRR35279791.196422	Gyrodinium_unclassified	87	21	Gyrodinium_unclassified	97	21	Gyrodinium_unclassified	97	21	Gyrodinium_unclassified	97	21
SRR35279735.232851	Levanderina_fissa	100	207	Levanderina_fissa	100	207	Levanderina_fissa	100	207	Levanderina_fissa	100	207
SRR35279793.66289	Prorocentrum_sp.	81	13	Prorocentrum_sp.	84	13	Prorocentrum_sp.	84	13	Prorocentrum_sp.	83	13
SRR35279794.106461	Gymnodinium_sp.	93	24	Gymnodinium_sp.	93	24	Gymnodinium_sp.	93	24	Gymnodinium_sp.	84	24
SRR35279794.155718	Prorocentrum_sp.	95	13	Prorocentrum_sp.	96	13	Prorocentrum_sp.	96	13	Prorocentrum_sp.	96	13
SRR35279790.184590	Warnowia_sp.	92	16	Warnowia_sp.	93	16	Warnowia_sp.	93	16	Warnowia_sp.	91	16
SRR35279792.226713	Pentapharsodinium_sp.	91	16	Pentapharsodinium_sp.	93	16	Pentapharsodinium_sp.	93	16	Pentapharsodinium_sp.	93	16
SRR35279720.224540	Biecheleria_unclassified	100	28	Biecheleria_unclassified	100	28	Biecheleria_unclassified	100	28	Biecheleria_unclassified	100	28
SRR35279791.174086	Heterocapsa_unclassified	97	17	Heterocapsa_unclassified	97	17	Heterocapsa_unclassified	97	17	Heterocapsa_unclassified	97	17
SRR35279792.190870	Prorocentrum_unclassified	89	37	Prorocentrum_unclassified	92	37	Prorocentrum_unclassified	92	37	Prorocentrum_unclassified	91	37
SRR35279733.592826	Sourniaea_diacantha	100	27	Sourniaea_diacantha	100	27	Sourniaea_diacantha	100	27	Sourniaea_diacantha	100	27
SRR35279769.44264	Biecheleria_cincta	87	36	Biecheleria_cincta	87	36	Biecheleria_cincta	87	36	Biecheleria_cincta	87	36
SRR35279794.41020	Warnowia_sp.	92	52	Warnowia_sp.	92	52	Warnowia_sp.	92	52	Warnowia_sp.	95	52
SRR35279733.205073	Ansanella_natalensis	92	75	Ansanella_natalensis	92	75	Ansanella_natalensis	92	75	Ansanella_natalensis	90	75
SRR35279797.138847	Protoperidinium_monovelum	100	166	Protoperidinium_monovelum	100	166	Protoperidinium_monovelum	100	166	Protoperidinium_monovelum	100	166
SRR35279745.206949	Gyrodinium_spirale	83	22	Gyrodinium_spirale	85	22	Gyrodinium_spirale	86	22	Gyrodinium_spirale	90	22
SRR35279765.287711	Prorocentrum_sp.	92	225	Prorocentrum_sp.	96	225	Prorocentrum_sp.	96	225	Prorocentrum_sp.	96	225
SRR35279793.79818	Heterocapsa_unclassified	99	40	Heterocapsa_unclassified	99	40	Heterocapsa_unclassified	99	40	Heterocapsa_unclassified	99	40
SRR35279733.440998	Luciella_sp.	95	289	Luciella_sp.	95	289	Luciella_sp.	95	289	Luciella_sp.	95	289
SRR35279735.285298	Biecheleria_cincta	91	35	Biecheleria_cincta	91	35	Biecheleria_cincta	91	35	Biecheleria_cincta	81	35
SRR35279793.258683	Warnowia_sp.	89	15	Warnowia_sp.	90	15	Warnowia_sp.	90	15	Warnowia_sp.	92	15
SRR35279793.283303	Heterocapsa_rotundata	86	72	Heterocapsa_rotundata	86	72	Heterocapsa_rotundata	86	72	Heterocapsa_rotundata	86	72
SRR35279720.3273	Biecheleria_cincta	86	126	Biecheleria_cincta	86	126	Biecheleria_cincta	86	126	Biecheleria_cincta	86	126
SRR35279780.163267	Warnowiaceae_unclassified	84	13	Warnowiaceae_unclassified	84	13	Warnowiaceae_unclassified	84	13	Warnowiaceae_unclassified	84	13
SRR35279720.26998	Biecheleria_unclassified	92	14	Biecheleria_unclassified	93	14	Biecheleria_unclassified	93	14	Biecheleria_unclassified	83	14
SRR35279791.49714	Gyrodinium_dominans	98	21	Gyrodinium_dominans	99	21	Gyrodinium_dominans	99	21	Gyrodinium_dominans	99	21
SRR35279788.18909	Heterocapsa_rotundata	90	15	Heterocapsa_rotundata	90	15	Heterocapsa_rotundata	90	15	Heterocapsa_rotundata	89	15
SRR35279726.49877	Gyrodinium_sp.	95	20	Gyrodinium_sp.	96	20	Gyrodinium_sp.	96	20	Gyrodinium_sp.	96	20
SRR35279794.43976	Heterocapsa_unclassified	89	268	Heterocapsa_unclassified	89	268	Heterocapsa_unclassified	89	268	Heterocapsa_unclassified	89	268
SRR35279786.251126	Gymnodiniales_unclassified	82	15	Gymnodiniales_unclassified	83	15	Gymnodiniales_unclassified	83	15	Gymnodiniales_unclassified	85	15
SRR35279794.214593	Gymnodinium_sp.	91	1158	Gymnodinium_sp.	95	1158	Gymnodinium_sp.	95	1158	Gymnodinium_sp.	86	1158
SRR35279789.75559	Heterocapsa_unclassified	100	103	Heterocapsa_unclassified	100	103	Heterocapsa_unclassified	100	103	Heterocapsa_unclassified	100	103
SRR35279734.44941	Heterocapsa_unclassified	97	278	Heterocapsa_unclassified	96	278	Heterocapsa_unclassified	96	278	Heterocapsa_unclassified	96	278
SRR35279788.51886	Prorocentrum_sp.	92	25	Prorocentrum_sp.	93	25	Prorocentrum_sp.	93	25	Prorocentrum_sp.	93	25
SRR35279792.164111	Prorocentrum_sp.	97	254	Prorocentrum_sp.	97	254	Prorocentrum_sp.	97	254	Prorocentrum_sp.	98	254
SRR35279795.234369	Warnowia_sp.	89	31	Warnowia_sp.	89	31	Warnowia_sp.	89	31	Warnowia_sp.	92	31
SRR35279793.245179	Heterocapsa_rotundata	94	22	Heterocapsa_rotundata	93	22	Heterocapsa_rotundata	93	22	Heterocapsa_rotundata	93	22
SRR35279793.130913	Gyrodinium_rubrum	81	110	Gyrodinium_rubrum	90	110	Gyrodinium_rubrum	90	110	Gyrodinium_rubrum	88	110
SRR35279793.17527	Warnowia_sp.	88	26	Warnowia_sp.	89	26	Warnowia_sp.	89	26	Warnowia_sp.	94	26
SRR35279792.60280	Gyrodinium_unclassified	92	117	Gyrodinium_unclassified	92	117	Gyrodinium_unclassified	93	117	Gyrodinium_unclassified	93	117
SRR35279719.140854	Biecheleria_cincta	84	15	Biecheleria_cincta	84	15	Biecheleria_cincta	84	15	Biecheleria_cincta	84	15
SRR35279733.62017	Thoracosphaeraceae_unclassified	97	593	Thoracosphaeraceae_unclassified	96	593	Thoracosphaeraceae_unclassified	86	593	Thoracosphaeraceae_unclassified	86	593
SRR35279792.56049	Gymnodiniales_unclassified	88	14	Gymnodiniales_unclassified	91	14	Gymnodiniales_unclassified	91	14	Gymnodiniales_unclassified	90	14
SRR35279769.110618	Biecheleria_cincta	86	14	Biecheleria_cincta	86	14	Biecheleria_cincta	86	14	Biecheleria_cincta	86	14
SRR35279791.215600	Gyrodinium_unclassified	99	16	Gyrodinium_unclassified	99	16	Gyrodinium_unclassified	99	16	Gyrodinium_unclassified	99	16
SRR35279760.5567	Apocalathium_aciculiferum	95	77	Apocalathium_aciculiferum	97	77	Apocalathium_aciculiferum	97	77	Apocalathium_aciculiferum	97	77
SRR35279743.327975	Gyrodinium_rubrum	89	2321	Gyrodinium_rubrum	90	2321	Gyrodinium_rubrum	90	2321	Gyrodinium_rubrum	87	2321
SRR35279789.139563	Prorocentrum_sp.	89	20	Prorocentrum_sp.	89	20	Prorocentrum_sp.	89	20	Prorocentrum_sp.	89	20
SRR35279791.198731	Prorocentrum_sp.	97	16	Prorocentrum_sp.	98	16	Prorocentrum_sp.	98	16	Prorocentrum_sp.	96	16
SRR35279797.39612	Biecheleria_cincta	83	13	Biecheleria_cincta	81	13	Biecheleria_cincta	81	13	Biecheleria_cincta	81	13
SRR35279792.194519	Prorocentrum_sp.	93	13	Prorocentrum_sp.	94	13	Prorocentrum_sp.	94	13	Prorocentrum_sp.	94	13
SRR35279782.57792	Gymnodinium_sp.	100	181	Gymnodinium_sp.	100	181	Gymnodinium_sp.	100	181	Gymnodinium_sp.	100	181
SRR35279734.227281	Prorocentrum_sp.	89	44	Prorocentrum_sp.	89	44	Prorocentrum_sp.	89	44	Prorocentrum_sp.	89	44
SRR35279721.5948	Gymnodinium_sp.	95	16	Gymnodinium_sp.	95	16	Gymnodinium_sp.	95	16	Gymnodinium_sp.	94	16
SRR35279786.149886	Heterocapsa_rotundata	94	87	Heterocapsa_rotundata	94	87	Heterocapsa_rotundata	94	87	Heterocapsa_rotundata	94	87
SRR35279720.39154	Gymnodinium_sp.	93	58	Gymnodinium_sp.	94	58	Gymnodinium_sp.	94	58	Gymnodinium_sp.	89	58
SRR35279719.162180	Suessiaceae_unclassified	99	14	Suessiaceae_unclassified	99	14	Suessiaceae_unclassified	99	14	Suessiaceae_unclassified	98	14
SRR35279798.65629	Biecheleria_unclassified	99	13	Biecheleria_unclassified	99	13	Biecheleria_unclassified	99	13	Biecheleria_unclassified	99	13
SRR35279719.29893	Ansanella_unclassified	89	79	Ansanella_unclassified	89	79	Ansanella_unclassified	89	79	Ansanella_unclassified	85	79
SRR35279733.590876	Nusuttodinium_unclassified	83	7081	Nusuttodinium_unclassified	83	7081	Nusuttodinium_unclassified	83	7081	Nusuttodinium_unclassified	80	7081
SRR35279782.133819	Ansanella_unclassified	87	17	Ansanella_unclassified	87	17	Ansanella_unclassified	87	17	Ansanella_unclassified	82	17
SRR35279720.94316	Biecheleria_cincta	90	43	Biecheleria_cincta	92	43	Biecheleria_cincta	92	43	Biecheleria_cincta	90	43
SRR35279774.39826	Gyrodinium_dominans	98	27	Gyrodinium_dominans	99	27	Gyrodinium_dominans	99	27	Gyrodinium_dominans	99	27
SRR35279789.139959	Gymnodiniales_unclassified	82	16	Gymnodiniales_unclassified	83	16	Gymnodiniales_unclassified	83	16	Gymnodiniales_unclassified	83	16
SRR35279769.92440	Islandinium_tricingulatum	98	14	Islandinium_tricingulatum	98	14	Islandinium_tricingulatum	99	14	Islandinium_tricingulatum	99	14
SRR35279750.228197	Biecheleria_unclassified	97	52	Biecheleria_unclassified	98	52	Biecheleria_unclassified	98	52	Biecheleria_unclassified	84	52
SRR35279733.502416	Biecheleria_unclassified	100	45	Biecheleria_unclassified	100	45	Biecheleria_unclassified	100	45	Biecheleria_unclassified	100	45
SRR35279733.390920	Biecheleria_unclassified	100	83	Biecheleria_unclassified	100	83	Biecheleria_unclassified	100	83	Biecheleria_unclassified	100	83
SRR35279769.50198	Biecheleria_unclassified	98	2473	Biecheleria_unclassified	98	2473	Biecheleria_unclassified	98	2473	Biecheleria_unclassified	87	2473
SRR35279720.218513	Biecheleria_unclassified	98	18	Biecheleria_unclassified	98	18	Biecheleria_unclassified	98	18	Biecheleria_unclassified	98	18
SRR35279733.626839	Biecheleria_cincta	87	1206	Biecheleria_cincta	87	1206	Biecheleria_cincta	87	1206	Biecheleria_cincta	87	1206
SRR35279798.63620	Suessiaceae_unclassified	99	26	Suessiaceae_unclassified	98	26	Suessiaceae_unclassified	98	26	Suessiaceae_unclassified	99	26
SRR35279749.113039	Biecheleria_cincta	95	12	Biecheleria_cincta	95	12	Biecheleria_cincta	95	12	Biecheleria_cincta	95	12
SRR35279720.128208	Suessiaceae_unclassified	100	14	Suessiaceae_unclassified	100	14	Suessiaceae_unclassified	100	14	Suessiaceae_unclassified	100	14
SRR35279733.583391	Biecheleria_cincta	85	26	Biecheleria_cincta	84	26	Biecheleria_cincta	84	26	Biecheleria_cincta	84	26
SRR35279720.192600	Biecheleria_cincta	82	127	Biecheleria_cincta	81	127	Biecheleria_cincta	81	127	Biecheleria_cincta	81	127
SRR35279751.146368	Biecheleriopsis_adriatica	85	14	Biecheleriopsis_adriatica	85	14	Biecheleriopsis_adriatica	85	14	Biecheleriopsis_adriatica	85	14
SRR35279791.83186	Warnowia_sp.	88	16	Warnowia_sp.	89	16	Warnowia_sp.	89	16	Warnowia_sp.	94	16
SRR35279792.52759	Gyrodinium_unclassified	99	25	Gyrodinium_unclassified	99	25	Gyrodinium_unclassified	99	25	Gyrodinium_unclassified	99	25
SRR35279733.155636	Nusuttodinium_unclassified	83	7022	Nusuttodinium_unclassified	83	7022	Nusuttodinium_unclassified	83	7022	Nusuttodinium_unclassified	80	7022
SRR35279786.45561	Heterocapsa_unclassified	91	169	Heterocapsa_unclassified	91	169	Heterocapsa_unclassified	91	169	Heterocapsa_unclassified	91	169
SRR35279792.90850	Gyrodinium_unclassified	87	34	Gyrodinium_unclassified	87	34	Gyrodinium_unclassified	87	34	Gyrodinium_unclassified	88	34
SRR35279789.28354	Prorocentrum_sp.	84	17	Prorocentrum_sp.	87	17	Prorocentrum_sp.	87	17	Prorocentrum_sp.	85	17
SRR35279782.23841	Dissodinium_pseudolunula	86	28	Dissodinium_pseudolunula	85	28	Dissodinium_pseudolunula	85	28	Dissodinium_pseudolunula	85	28
SRR35279794.207723	Karlodinium_unclassified	83	16	Karlodinium_unclassified	83	16	Karlodinium_unclassified	83	16	Karlodinium_unclassified	81	16
SRR35279788.16462	Prorocentrum_sp.	81	12	Prorocentrum_sp.	84	12	Prorocentrum_sp.	84	12	Prorocentrum_sp.	83	12
SRR35279726.78869	Gyrodinium_sp.	96	697	Gyrodinium_sp.	96	697	Gyrodinium_sp.	96	697	Gyrodinium_sp.	97	697
SRR35279720.24464	Biecheleria_cincta	96	18	Biecheleria_cincta	96	18	Biecheleria_cincta	96	18	Biecheleria_cincta	96	18
SRR35279719.100275	Biecheleria_cincta	93	42	Biecheleria_cincta	93	42	Biecheleria_cincta	93	42	Biecheleria_cincta	93	42
SRR35279749.34375	Alexandrium_ostenfeldii	100	23	Alexandrium_ostenfeldii	100	23	Alexandrium_ostenfeldii	100	23	Alexandrium_ostenfeldii	100	23
SRR35279740.55947	Biecheleria_unclassified	100	25	Biecheleria_unclassified	100	25	Biecheleria_unclassified	100	25	Biecheleria_unclassified	100	25
SRR35279795.215854	Gyrodinium_rubrum	89	2492	Gyrodinium_rubrum	90	2492	Gyrodinium_rubrum	90	2492	Gyrodinium_rubrum	87	2492
SRR35279721.23718	Suessiaceae_unclassified	99	24	Suessiaceae_unclassified	99	24	Suessiaceae_unclassified	99	24	Suessiaceae_unclassified	99	24
SRR35279790.235698	Gyrodinium_rubrum	95	281	Gyrodinium_rubrum	95	281	Gyrodinium_rubrum	95	281	Gyrodinium_rubrum	88	281
SRR35279792.123525	Gyrodinium_unclassified	94	6	Gyrodinium_unclassified	95	6	Gyrodinium_unclassified	95	6	Gyrodinium_unclassified	94	6
SRR35279776.171676	Gymnodinium_sp.	95	502	Gymnodinium_sp.	95	502	Gymnodinium_sp.	95	502	Gymnodinium_sp.	92	502
SRR35279787.537618	Prorocentrum_sp.	81	158	Prorocentrum_sp.	92	158	Prorocentrum_sp.	92	158	Prorocentrum_sp.	92	158
SRR35279794.164707	Heterocapsa_rotundata	96	37	Heterocapsa_rotundata	96	37	Heterocapsa_rotundata	96	37	Heterocapsa_rotundata	96	37
SRR35279733.205429	Islandinium_unclassified	100	15	Islandinium_unclassified	100	15	Islandinium_unclassified	100	15	Islandinium_unclassified	99	15
SRR35279721.44462	Biecheleria_unclassified	100	43	Biecheleria_unclassified	100	43	Biecheleria_unclassified	100	43	Biecheleria_unclassified	100	43
SRR35279720.54707	Suessiaceae_unclassified	100	7825	Suessiaceae_unclassified	100	7825	Suessiaceae_unclassified	100	7825	Suessiaceae_unclassified	100	7825
SRR35279790.168215	Prorocentrum_unclassified	82	32	Prorocentrum_unclassified	84	32	Prorocentrum_unclassified	84	32	Prorocentrum_unclassified	85	32
SRR35279720.225269	Biecheleria_unclassified	99	15	Biecheleria_unclassified	99	15	Biecheleria_unclassified	99	15	Biecheleria_unclassified	99	15
SRR35279735.10569	Peridiniales_unclassified	82	47	Peridiniales_unclassified	94	47	Peridiniales_unclassified	89	47	Peridiniales_unclassified	89	47
SRR35279733.6684	Biecheleria_cincta	87	18	Biecheleria_cincta	88	18	Biecheleria_cincta	88	18	Biecheleria_cincta	88	18
SRR35279743.227450	Gyrodinium_unclassified	99	33	Gyrodinium_unclassified	99	33	Gyrodinium_unclassified	99	33	Gyrodinium_unclassified	99	33
SRR35279794.132376	Heterocapsa_unclassified	83	93	Heterocapsa_unclassified	83	93	Heterocapsa_unclassified	83	93	Heterocapsa_unclassified	81	93
SRR35279790.103592	Gyrodinium_dominans	97	22	Gyrodinium_dominans	96	22	Gyrodinium_dominans	96	22	Gyrodinium_dominans	95	22
SRR35279794.32785	Gyrodinium_rubrum	95	412	Gyrodinium_rubrum	95	412	Gyrodinium_rubrum	95	412	Gyrodinium_rubrum	88	412
SRR35279791.225409	Gyrodinium_unclassified	89	24	Gyrodinium_unclassified	89	24	Gyrodinium_unclassified	91	24	Gyrodinium_unclassified	91	24
SRR35279736.50247	Biecheleria_unclassified	100	16	Biecheleria_unclassified	100	16	Biecheleria_unclassified	100	16	Biecheleria_unclassified	100	16
SRR35279720.4463	Suessiaceae_unclassified	100	7632	Suessiaceae_unclassified	100	7632	Suessiaceae_unclassified	100	7632	Suessiaceae_unclassified	100	7632
SRR35279799.161512	Apocalathium_aciculiferum	87	20	Apocalathium_aciculiferum	88	20	Apocalathium_aciculiferum	88	20	Apocalathium_aciculiferum	90	20
SRR35279792.230328	Gymnodiniales_unclassified	90	111	Gymnodiniales_unclassified	98	111	Gymnodiniales_unclassified	81	111	Gymnodiniales_unclassified	81	111
SRR35279795.51800	Gyrodinium_unclassified	100	56	Gyrodinium_unclassified	100	56	Gyrodinium_unclassified	100	56	Gyrodinium_unclassified	100	56
SRR35279794.259540	Gymnodinium_sp.	90	22	Gymnodinium_sp.	93	22	Gymnodinium_sp.	94	22	Gymnodinium_sp.	81	22
SRR35279789.841	Gymnodiniales_unclassified	90	18	Gymnodiniales_unclassified	94	18	Gymnodiniales_unclassified	90	18	Gymnodiniales_unclassified	93	18
SRR35279759.445986	Gymnodinium_sp.	80	31	Gymnodinium_sp.	80	31	Gymnodinium_sp.	80	31	Gymnodinium_sp.	98	31
SRR35279790.236526	Karlodinium_unclassified	89	19	Karlodinium_unclassified	90	19	Karlodinium_unclassified	90	19	Karlodinium_unclassified	90	19
SRR35279749.16247	Unruhdinium_unclassified	85	100	Unruhdinium_unclassified	86	100	Unruhdinium_unclassified	86	100	Unruhdinium_unclassified	85	100
SRR35279722.107040	Nusuttodinium_unclassified	84	40	Nusuttodinium_unclassified	85	40	Nusuttodinium_unclassified	85	40	Nusuttodinium_unclassified	81	40
SRR35279776.459322	Prorocentrum_unclassified	81	22	Prorocentrum_unclassified	82	22	Prorocentrum_unclassified	82	22	Prorocentrum_unclassified	82	22
SRR35279797.6238	Biecheleria_unclassified	100	23	Biecheleria_unclassified	100	23	Biecheleria_unclassified	100	23	Biecheleria_unclassified	100	23
SRR35279733.65135	Biecheleria_cincta	86	36	Biecheleria_cincta	85	36	Biecheleria_cincta	85	36	Biecheleria_cincta	85	36
SRR35279764.41099	Peridiniales_unclassified	82	56	Peridiniales_unclassified	94	56	Peridiniales_unclassified	89	56	Peridiniales_unclassified	89	56
SRR35279733.277117	Gymnodiniaceae_unclassified	96	26	Gymnodiniaceae_unclassified	96	26	Gymnodiniaceae_unclassified	90	26	Gymnodiniaceae_unclassified	88	26
SRR35279794.135660	Prorocentrum_sp.	92	117	Prorocentrum_sp.	93	117	Prorocentrum_sp.	93	117	Prorocentrum_sp.	94	117
SRR35279791.233794	Gymnodiniales_unclassified	91	76	Gymnodiniales_unclassified	93	76	Gymnodiniales_unclassified	88	76	Gymnodiniales_unclassified	93	76
SRR35279794.66259	Gymnodinium_sp.	84	458	Gymnodinium_sp.	84	458	Gymnodinium_sp.	84	458	Gymnodinium_sp.	84	458
SRR35279794.10202	Heterocapsa_unclassified	95	16	Heterocapsa_unclassified	96	16	Heterocapsa_unclassified	96	16	Heterocapsa_unclassified	96	16
SRR35279733.461056	Suessiaceae_unclassified	99	51	Suessiaceae_unclassified	99	51	Suessiaceae_unclassified	99	51	Suessiaceae_unclassified	99	51
SRR35279745.291063	Prorocentrum_sp.	81	26	Prorocentrum_sp.	88	26	Prorocentrum_sp.	88	26	Prorocentrum_sp.	88	26
SRR35279735.316275	Heterocapsa_pygmaea	86	2078	Heterocapsa_pygmaea	86	2078	Heterocapsa_pygmaea	86	2078	Heterocapsa_pygmaea	86	2078
SRR35279787.511547	Prorocentrum_sp.	86	267	Prorocentrum_sp.	90	267	Prorocentrum_sp.	90	267	Prorocentrum_sp.	90	267
SRR35279794.27255	Prorocentrum_sp.	100	2014	Prorocentrum_sp.	100	2014	Prorocentrum_sp.	100	2014	Prorocentrum_sp.	100	2014
SRR35279764.35875	Ansanella_natalensis	92	47	Ansanella_natalensis	92	47	Ansanella_natalensis	92	47	Ansanella_natalensis	90	47
SRR35279797.123069	Biecheleria_cincta	89	16	Biecheleria_cincta	89	16	Biecheleria_cincta	89	16	Biecheleria_cincta	89	16
SRR35279747.102257	Apocalathium_aciculiferum	93	42	Apocalathium_aciculiferum	98	42	Apocalathium_aciculiferum	98	42	Apocalathium_aciculiferum	98	42
SRR35279747.28533	Apocalathium_aciculiferum	92	41	Apocalathium_aciculiferum	94	41	Apocalathium_aciculiferum	94	41	Apocalathium_aciculiferum	94	41
SRR35279733.637360	Protoperidinium_sp.	100	66	Protoperidinium_sp.	100	66	Protoperidinium_sp.	100	66	Protoperidinium_sp.	100	66
SRR35279784.68002	Thoracosphaeraceae_unclassified	99	178	Thoracosphaeraceae_unclassified	98	178	Thoracosphaeraceae_unclassified	81	178	Thoracosphaeraceae_unclassified	83	178
SRR35279751.143981	Biecheleria_cincta	81	26	Biecheleria_cincta	81	26	Biecheleria_cincta	81	26	Biecheleria_cincta	81	26
SRR35279798.125664	Biecheleria_cincta	82	30	Biecheleria_cincta	80	30	Biecheleria_cincta	80	30	Biecheleria_cincta	80	30
SRR35279749.85371	Biecheleria_cincta	94	15	Biecheleria_cincta	94	15	Biecheleria_cincta	94	15	Biecheleria_cincta	94	15
SRR35279733.288699	Biecheleria_cincta	92	157	Biecheleria_cincta	92	157	Biecheleria_cincta	92	157	Biecheleria_cincta	92	157
SRR35279733.144787	Suessiales_unclassified	92	16	Suessiales_unclassified	92	16	Suessiales_unclassified	82	16	Suessiales_unclassified	92	16
SRR35279791.198833	Gyrodinium_unclassified	99	55	Gyrodinium_unclassified	99	55	Gyrodinium_unclassified	99	55	Gyrodinium_unclassified	99	55
SRR35279726.28099	Gyrodinium_sp.	96	726	Gyrodinium_sp.	96	726	Gyrodinium_sp.	96	726	Gyrodinium_sp.	97	726
SRR35279798.133658	Biecheleria_cincta	91	93	Biecheleria_cincta	91	93	Biecheleria_cincta	91	93	Biecheleria_cincta	91	93
SRR35279786.174458	Prorocentrum_sp.	99	38	Prorocentrum_sp.	99	38	Prorocentrum_sp.	99	38	Prorocentrum_sp.	98	38
SRR35279740.36818	Prorocentrum_sp.	95	69	Prorocentrum_sp.	95	69	Prorocentrum_sp.	95	69	Prorocentrum_sp.	95	69
SRR35279789.150986	Prorocentrum_sp.	93	18	Prorocentrum_sp.	93	18	Prorocentrum_sp.	93	18	Prorocentrum_sp.	92	18
SRR35279720.206566	Suessiaceae_unclassified	100	35	Suessiaceae_unclassified	100	35	Suessiaceae_unclassified	100	35	Suessiaceae_unclassified	91	35
SRR35279759.96880	Gyrodinium_unclassified	89	43	Gyrodinium_unclassified	98	43	Gyrodinium_unclassified	98	43	Gyrodinium_unclassified	98	43
SRR35279720.1856	Biecheleria_cincta	93	30	Biecheleria_cincta	93	30	Biecheleria_cincta	93	30	Biecheleria_cincta	93	30
SRR35279793.277449	Heterocapsa_unclassified	91	18	Heterocapsa_unclassified	91	18	Heterocapsa_unclassified	82	18	Heterocapsa_unclassified	81	18
SRR35279791.204641	Gymnodiniales_unclassified	91	22	Gymnodiniales_unclassified	92	22	Gymnodiniales_unclassified	87	22	Gymnodiniales_unclassified	93	22
SRR35279769.34165	Suessiaceae_unclassified	100	26	Suessiaceae_unclassified	100	26	Suessiaceae_unclassified	100	26	Suessiaceae_unclassified	99	26
SRR35279745.16296	Prorocentrum_sp.	100	16	Prorocentrum_sp.	100	16	Prorocentrum_sp.	100	16	Prorocentrum_sp.	100	16
SRR35279733.5389	Biecheleria_cincta	90	15	Biecheleria_cincta	91	15	Biecheleria_cincta	91	15	Biecheleria_cincta	91	15
SRR35279720.171002	Suessiaceae_unclassified	100	134	Suessiaceae_unclassified	100	134	Suessiaceae_unclassified	100	134	Suessiaceae_unclassified	99	134
SRR35279720.232633	Pelagodinium_unclassified	100	12	Pelagodinium_unclassified	100	12	Pelagodinium_unclassified	100	12	Pelagodinium_unclassified	100	12
SRR35279792.6801	Gymnodinium_sp.	98	372	Gymnodinium_sp.	98	372	Gymnodinium_sp.	98	372	Gymnodinium_sp.	92	372
SRR35279769.164085	Biecheleria_unclassified	100	15	Biecheleria_unclassified	100	15	Biecheleria_unclassified	100	15	Biecheleria_unclassified	100	15
SRR35279722.267212	Gyrodinium_dominans	98	19	Gyrodinium_dominans	98	19	Gyrodinium_dominans	98	19	Gyrodinium_dominans	98	19
SRR35279733.394378	Biecheleria_unclassified	100	65236	Biecheleria_unclassified	100	65236	Biecheleria_unclassified	100	65236	Biecheleria_unclassified	100	65236
SRR35279733.236298	Apocalathium_aciculiferum	85	39	Apocalathium_aciculiferum	92	39	Apocalathium_aciculiferum	92	39	Apocalathium_aciculiferum	92	39
SRR35279722.224873	Gyrodinium_unclassified	92	1624	Gyrodinium_unclassified	94	1624	Gyrodinium_unclassified	99	1624	Gyrodinium_unclassified	98	1624
SRR35279795.84560	Warnowia_sp.	88	2593	Warnowia_sp.	88	2593	Warnowia_sp.	88	2593	Warnowia_sp.	96	2593
SRR35279733.268920	Apocalathium_aciculiferum	85	2774	Apocalathium_aciculiferum	93	2774	Apocalathium_aciculiferum	93	2774	Apocalathium_aciculiferum	93	2774
SRR35279733.458637	Biecheleria_unclassified	100	18	Biecheleria_unclassified	100	18	Biecheleria_unclassified	100	18	Biecheleria_unclassified	97	18
SRR35279784.554	Heterocapsa_unclassified	97	13	Heterocapsa_unclassified	97	13	Heterocapsa_unclassified	97	13	Heterocapsa_unclassified	97	13
SRR35279793.5713	Gymnodinium_sp.	83	15	Gymnodinium_sp.	84	15	Gymnodinium_sp.	84	15	Gymnodinium_sp.	81	15
SRR35279720.182998	Biecheleria_cincta	88	18	Biecheleria_cincta	89	18	Biecheleria_cincta	89	18	Biecheleria_cincta	89	18
SRR35279795.26393	Gymnodiniales_unclassified	86	12	Gymnodiniales_unclassified	91	12	Gymnodiniales_unclassified	84	12	Gymnodiniales_unclassified	80	12
SRR35279794.134489	Heterocapsa_unclassified	81	23	Heterocapsa_unclassified	82	23	Heterocapsa_unclassified	82	23	Heterocapsa_unclassified	83	23
SRR35279731.203571	Biecheleria_unclassified	97	74	Biecheleria_unclassified	97	74	Biecheleria_unclassified	97	74	Biecheleria_unclassified	80	74
SRR35279786.30368	Prorocentrum_unclassified	87	13	Prorocentrum_unclassified	88	13	Prorocentrum_unclassified	88	13	Prorocentrum_unclassified	88	13
SRR35279793.19737	Gyrodinium_unclassified	82	14	Gyrodinium_unclassified	94	14	Gyrodinium_unclassified	94	14	Gyrodinium_unclassified	94	14
SRR35279790.145287	Heterocapsa_pygmaea	85	13	Heterocapsa_pygmaea	88	13	Heterocapsa_pygmaea	88	13	Heterocapsa_pygmaea	87	13
SRR35279794.81560	Heterocapsa_unclassified	83	140	Heterocapsa_unclassified	83	140	Heterocapsa_unclassified	83	140	Heterocapsa_unclassified	81	140
SRR35279745.563402	Prorocentrum_sp.	86	12	Prorocentrum_sp.	92	12	Prorocentrum_sp.	92	12	Prorocentrum_sp.	91	12
SRR35279792.161479	Gymnodiniales_unclassified	90	68	Gymnodiniales_unclassified	98	68	Gymnodiniales_unclassified	81	68	Gymnodiniales_unclassified	81	68
SRR35279734.15985	Prorocentrum_sp.	85	44	Prorocentrum_sp.	88	44	Prorocentrum_sp.	88	44	Prorocentrum_sp.	87	44
SRR35279764.39655	Heterocapsa_pygmaea	92	32	Heterocapsa_pygmaea	91	32	Heterocapsa_pygmaea	91	32	Heterocapsa_pygmaea	90	32
SRR35279720.83119	Suessiaceae_unclassified	87	16	Suessiaceae_unclassified	89	16	Suessiaceae_unclassified	89	16	Suessiaceae_unclassified	84	16
SRR35279765.93155	Prorocentrum_sp.	93	30	Prorocentrum_sp.	95	30	Prorocentrum_sp.	95	30	Prorocentrum_sp.	95	30
SRR35279767.85936	Gymnodinium_sp.	93	108	Gymnodinium_sp.	94	108	Gymnodinium_sp.	94	108	Gymnodinium_sp.	89	108
SRR35279750.103289	Biecheleria_unclassified	100	26	Biecheleria_unclassified	100	26	Biecheleria_unclassified	100	26	Biecheleria_unclassified	100	26
SRR35279795.75719	Gyrodinium_unclassified	99	12	Gyrodinium_unclassified	99	12	Gyrodinium_unclassified	99	12	Gyrodinium_unclassified	99	12
SRR35279775.24860	Warnowia_sp.	88	31	Warnowia_sp.	88	31	Warnowia_sp.	88	31	Warnowia_sp.	92	31
SRR35279774.7473	Apocalathium_aciculiferum	88	29	Apocalathium_aciculiferum	91	29	Apocalathium_aciculiferum	91	29	Apocalathium_aciculiferum	91	29
SRR35279734.329977	Prorocentrum_sp.	81	332	Prorocentrum_sp.	92	332	Prorocentrum_sp.	92	332	Prorocentrum_sp.	92	332
SRR35279734.67215	Prorocentrum_sp.	83	50	Prorocentrum_sp.	85	50	Prorocentrum_sp.	85	50	Prorocentrum_sp.	85	50
SRR35279745.30479	Gyrodinium_unclassified	89	47	Gyrodinium_unclassified	98	47	Gyrodinium_unclassified	98	47	Gyrodinium_unclassified	98	47
SRR35279794.200567	Gymnodinium_sp.	80	41	Gymnodinium_sp.	80	41	Gymnodinium_sp.	80	41	Gymnodinium_sp.	98	41
SRR35279720.141230	Suessiaceae_unclassified	100	1212	Suessiaceae_unclassified	100	1212	Suessiaceae_unclassified	100	1212	Suessiaceae_unclassified	99	1212
SRR35279746.129475	Apocalathium_aciculiferum	94	18	Apocalathium_aciculiferum	95	18	Apocalathium_aciculiferum	95	18	Apocalathium_aciculiferum	95	18
SRR35279719.929	Biecheleria_baltica	89	18	Biecheleria_baltica	94	18	Biecheleria_baltica	94	18	Biecheleria_baltica	93	18
SRR35279784.97662	Biecheleria_cincta	87	13	Biecheleria_cincta	89	13	Biecheleria_cincta	89	13	Biecheleria_cincta	88	13
SRR35279792.247774	Gyrodinium_spirale	85	12	Gyrodinium_spirale	86	12	Gyrodinium_spirale	88	12	Gyrodinium_spirale	88	12
SRR35279797.165359	Biecheleria_cincta	89	23	Biecheleria_cincta	90	23	Biecheleria_cincta	90	23	Biecheleria_cincta	90	23
SRR35279792.239113	Pentapharsodinium_sp.	91	36	Pentapharsodinium_sp.	93	36	Pentapharsodinium_sp.	93	36	Pentapharsodinium_sp.	93	36
SRR35279790.37905	Heterocapsa_rotundata	99	13	Heterocapsa_rotundata	99	13	Heterocapsa_rotundata	99	13	Heterocapsa_rotundata	99	13
SRR35279790.76384	Pentapharsodinium_sp.	91	22	Pentapharsodinium_sp.	92	22	Pentapharsodinium_sp.	92	22	Pentapharsodinium_sp.	92	22
SRR35279791.57368	Gyrodinium_dominans	99	13	Gyrodinium_dominans	99	13	Gyrodinium_dominans	99	13	Gyrodinium_dominans	99	13
SRR35279767.105950	Biecheleria_unclassified	100	16	Biecheleria_unclassified	100	16	Biecheleria_unclassified	100	16	Biecheleria_unclassified	100	16
SRR35279794.103665	Heterocapsa_unclassified	83	18	Heterocapsa_unclassified	87	18	Heterocapsa_unclassified	87	18	Heterocapsa_unclassified	85	18
SRR35279791.78428	Pentapharsodinium_sp.	95	13	Pentapharsodinium_sp.	95	13	Pentapharsodinium_sp.	95	13	Pentapharsodinium_sp.	96	13
SRR35279769.76640	Biecheleriopsis_adriatica	86	13	Biecheleriopsis_adriatica	83	13	Biecheleriopsis_adriatica	83	13	Biecheleriopsis_adriatica	82	13
SRR35279741.180027	Gyrodinium_unclassified	85	26	Gyrodinium_unclassified	85	26	Gyrodinium_unclassified	89	26	Gyrodinium_unclassified	89	26
SRR35279745.426236	Prorocentrum_sp.	95	67	Prorocentrum_sp.	95	67	Prorocentrum_sp.	95	67	Prorocentrum_sp.	95	67
SRR35279733.673374	Dissodinium_pseudolunula	83	651	Dissodinium_pseudolunula	82	651	Dissodinium_pseudolunula	82	651	Dissodinium_pseudolunula	82	651
SRR35279733.629912	Thoracosphaeraceae_unclassified	98	221	Thoracosphaeraceae_unclassified	98	221	Thoracosphaeraceae_unclassified	83	221	Thoracosphaeraceae_unclassified	83	221
SRR35279720.76513	Biecheleria_cincta	89	47	Biecheleria_cincta	89	47	Biecheleria_cincta	89	47	Biecheleria_cincta	89	47
SRR35279791.50276	Gyrodinium_heterogrammum	89	17	Gyrodinium_heterogrammum	93	17	Gyrodinium_heterogrammum	95	17	Gyrodinium_heterogrammum	95	17
SRR35279795.120176	Prorocentrum_sp.	81	16	Prorocentrum_sp.	87	16	Prorocentrum_sp.	87	16	Prorocentrum_sp.	86	16
SRR35279774.43835	Gyrodinium_unclassified	100	21	Gyrodinium_unclassified	100	21	Gyrodinium_unclassified	100	21	Gyrodinium_unclassified	100	21
SRR35279787.390049	Gymnodinium_sp.	98	24718	Gymnodinium_sp.	98	24718	Gymnodinium_sp.	98	24718	Gymnodinium_sp.	90	24718
SRR35279720.149294	Nusuttodinium_unclassified	85	42	Nusuttodinium_unclassified	85	42	Nusuttodinium_unclassified	85	42	Nusuttodinium_unclassified	84	42
SRR35279720.127802	Biecheleria_unclassified	100	65	Biecheleria_unclassified	100	65	Biecheleria_unclassified	100	65	Biecheleria_unclassified	100	65
SRR35279769.163270	Biecheleria_unclassified	97	25	Biecheleria_unclassified	97	25	Biecheleria_unclassified	97	25	Biecheleria_unclassified	82	25
SRR35279776.136616	Gyrodinium_unclassified	97	312	Gyrodinium_unclassified	97	312	Gyrodinium_unclassified	97	312	Gyrodinium_unclassified	97	312
SRR35279719.34178	Suessiaceae_unclassified	100	177	Suessiaceae_unclassified	100	177	Suessiaceae_unclassified	100	177	Suessiaceae_unclassified	99	177
SRR35279778.65469	Biecheleria_cincta	92	12	Biecheleria_cincta	93	12	Biecheleria_cincta	93	12	Biecheleria_cincta	92	12
SRR35279790.95424	Prorocentrum_sp.	81	21	Prorocentrum_sp.	81	21	Prorocentrum_sp.	81	21	Prorocentrum_sp.	81	21
SRR35279768.43536	Biecheleria_unclassified	84	44	Biecheleria_unclassified	95	44	Biecheleria_unclassified	95	44	Biecheleria_unclassified	90	44
SRR35279768.24972	Biecheleria_unclassified	94	93	Biecheleria_unclassified	94	93	Biecheleria_unclassified	94	93	Biecheleria_unclassified	87	93
SRR35279780.153786	Biecheleria_unclassified	98	34	Biecheleria_unclassified	98	34	Biecheleria_unclassified	98	34	Biecheleria_unclassified	87	34
SRR35279719.84176	Biecheleria_cincta	92	17	Biecheleria_cincta	93	17	Biecheleria_cincta	93	17	Biecheleria_cincta	92	17
SRR35279750.118467	Nusuttodinium_unclassified	86	12	Nusuttodinium_unclassified	86	12	Nusuttodinium_unclassified	86	12	Nusuttodinium_unclassified	84	12
SRR35279761.22848	Apocalathium_aciculiferum	97	25	Apocalathium_aciculiferum	97	25	Apocalathium_aciculiferum	97	25	Apocalathium_aciculiferum	97	25
SRR35279733.79513	Biecheleria_unclassified	100	470	Biecheleria_unclassified	100	470	Biecheleria_unclassified	100	470	Biecheleria_unclassified	100	470
SRR35279795.160017	Heterocapsa_pygmaea	82	98	Heterocapsa_pygmaea	82	98	Heterocapsa_pygmaea	82	98	Heterocapsa_pygmaea	82	98
SRR35279768.9451	Biecheleria_cincta	93	38	Biecheleria_cincta	93	38	Biecheleria_cincta	93	38	Biecheleria_cincta	93	38
SRR35279794.139687	Prorocentrum_sp.	83	12	Prorocentrum_sp.	92	12	Prorocentrum_sp.	92	12	Prorocentrum_sp.	92	12
SRR35279732.195842	Apocalathium_aciculiferum	91	32	Apocalathium_aciculiferum	91	32	Apocalathium_aciculiferum	91	32	Apocalathium_aciculiferum	91	32
SRR35279745.257926	Heterocapsa_unclassified	97	302	Heterocapsa_unclassified	96	302	Heterocapsa_unclassified	96	302	Heterocapsa_unclassified	96	302
SRR35279783.20417	Borghiella_tenuissima	100	32	Borghiella_tenuissima	100	32	Borghiella_tenuissima	100	32	Borghiella_tenuissima	100	32
SRR35279790.42589	Gymnodinium_sp.	89	15	Gymnodinium_sp.	92	15	Gymnodinium_sp.	92	15	Gymnodinium_sp.	81	15
SRR35279779.70145	Gyrodinium_sp.	99	59	Gyrodinium_sp.	99	59	Gyrodinium_sp.	99	59	Gyrodinium_sp.	100	59
SRR35279774.38543	Gyrodinium_sp.	94	14	Gyrodinium_sp.	96	14	Gyrodinium_sp.	96	14	Gyrodinium_sp.	95	14
SRR35279787.259520	Prorocentrum_sp.	100	21	Prorocentrum_sp.	100	21	Prorocentrum_sp.	100	21	Prorocentrum_sp.	100	21
SRR35279733.378101	Levanderina_fissa	100	199	Levanderina_fissa	100	199	Levanderina_fissa	100	199	Levanderina_fissa	100	199
SRR35279769.79314	Biecheleria_cincta	92	174	Biecheleria_cincta	92	174	Biecheleria_cincta	92	174	Biecheleria_cincta	92	174
SRR35279790.191319	Heterocapsa_pygmaea	82	100	Heterocapsa_pygmaea	82	100	Heterocapsa_pygmaea	82	100	Heterocapsa_pygmaea	82	100
SRR35279792.142448	Heterocapsa_rotundata	92	67	Heterocapsa_rotundata	92	67	Heterocapsa_rotundata	92	67	Heterocapsa_rotundata	92	67
SRR35279791.55645	Warnowia_sp.	89	24	Warnowia_sp.	90	24	Warnowia_sp.	90	24	Warnowia_sp.	92	24
SRR35279786.120307	Gyrodinium_unclassified	84	18	Gyrodinium_unclassified	92	18	Gyrodinium_unclassified	92	18	Gyrodinium_unclassified	91	18
SRR35279728.55109	Warnowia_sp.	93	14	Warnowia_sp.	93	14	Warnowia_sp.	93	14	Warnowia_sp.	97	14
SRR35279733.385341	Gymnodiniaceae_unclassified	96	13	Gymnodiniaceae_unclassified	96	13	Gymnodiniaceae_unclassified	90	13	Gymnodiniaceae_unclassified	88	13
SRR35279793.206557	Gymnodiniales_unclassified	93	14	Gymnodiniales_unclassified	96	14	Gymnodiniales_unclassified	91	14	Gymnodiniales_unclassified	88	14
SRR35279794.55872	Gymnodiniales_unclassified	82	13	Gymnodiniales_unclassified	89	13	Gymnodiniales_unclassified	81	13	Gymnodiniales_unclassified	90	13
SRR35279798.114230	Biecheleria_cincta	90	17	Biecheleria_cincta	90	17	Biecheleria_cincta	90	17	Biecheleria_cincta	90	17
SRR35279721.8945	Heterocapsa_rotundata	85	18	Heterocapsa_rotundata	85	18	Heterocapsa_rotundata	85	18	Heterocapsa_rotundata	85	18
SRR35279782.113696	Suessiaceae_unclassified	100	40	Suessiaceae_unclassified	100	40	Suessiaceae_unclassified	100	40	Suessiaceae_unclassified	100	40
SRR35279759.213345	Gyrodinium_dominans	100	979	Gyrodinium_dominans	100	979	Gyrodinium_dominans	100	979	Gyrodinium_dominans	100	979
SRR35279791.182836	Pentapharsodinium_sp.	80	12	Pentapharsodinium_sp.	83	12	Pentapharsodinium_sp.	83	12	Pentapharsodinium_sp.	83	12
SRR35279786.171452	Prorocentrum_unclassified	87	15	Prorocentrum_unclassified	88	15	Prorocentrum_unclassified	88	15	Prorocentrum_unclassified	88	15
SRR35279720.74471	Biecheleria_unclassified	100	1217	Biecheleria_unclassified	100	1217	Biecheleria_unclassified	100	1217	Biecheleria_unclassified	100	1217
SRR35279798.12865	Gymnodinium_dorsalisulcum	95	34	Gymnodinium_dorsalisulcum	95	34	Gymnodinium_dorsalisulcum	95	34	Gymnodinium_dorsalisulcum	91	34
SRR35279733.67659	Biecheleria_cincta	82	39	Biecheleria_cincta	81	39	Biecheleria_cincta	81	39	Biecheleria_cincta	81	39
SRR35279793.112373	Gymnodinium_sp.	87	66	Gymnodinium_sp.	90	66	Gymnodinium_sp.	90	66	Gymnodinium_sp.	88	66
SRR35279786.145929	Prorocentrum_sp.	90	27	Prorocentrum_sp.	93	27	Prorocentrum_sp.	93	27	Prorocentrum_sp.	93	27
SRR35279733.227472	Heterocapsa_rotundata	89	33	Heterocapsa_rotundata	92	33	Heterocapsa_rotundata	92	33	Heterocapsa_rotundata	91	33
SRR35279790.210008	Heterocapsa_rotundata	86	90	Heterocapsa_rotundata	86	90	Heterocapsa_rotundata	86	90	Heterocapsa_rotundata	86	90
SRR35279790.26853	Gymnodiniales_unclassified	82	43	Gymnodiniales_unclassified	88	43	Gymnodiniales_unclassified	80	43	Gymnodiniales_unclassified	84	43
SRR35279733.283506	Chytriodinium_roseum	85	19	Chytriodinium_roseum	85	19	Chytriodinium_roseum	85	19	Chytriodinium_roseum	83	19
SRR35279769.172248	Biecheleriopsis_adriatica	85	12	Biecheleriopsis_adriatica	85	12	Biecheleriopsis_adriatica	85	12	Biecheleriopsis_adriatica	85	12
SRR35279735.213442	Biecheleria_cincta	92	12	Biecheleria_cincta	92	12	Biecheleria_cincta	92	12	Biecheleria_cincta	92	12
SRR35279719.89747	Islandinium_tricingulatum	99	16	Islandinium_tricingulatum	100	16	Islandinium_tricingulatum	100	16	Islandinium_tricingulatum	100	16
SRR35279720.107398	Biecheleria_cincta	88	49	Biecheleria_cincta	89	49	Biecheleria_cincta	89	49	Biecheleria_cincta	89	49
SRR35279794.186227	Gymnodiniales_unclassified	82	48	Gymnodiniales_unclassified	88	48	Gymnodiniales_unclassified	80	48	Gymnodiniales_unclassified	84	48
SRR35279789.71409	Gymnodiniales_unclassified	82	13	Gymnodiniales_unclassified	83	13	Gymnodiniales_unclassified	83	13	Gymnodiniales_unclassified	85	13
SRR35279793.58363	Heterocapsa_unclassified	97	837	Heterocapsa_unclassified	97	837	Heterocapsa_unclassified	97	837	Heterocapsa_unclassified	97	837
SRR35279792.111130	Dinophysis_acuminata	85	75	Dinophysis_acuminata	92	75	Dinophysis_acuminata	92	75	Dinophysis_acuminata	99	75
SRR35279794.249933	Biecheleria_unclassified	93	390	Biecheleria_unclassified	93	390	Biecheleria_unclassified	93	390	Biecheleria_unclassified	84	390
SRR35279731.206030	Gyrodinium_unclassified	89	48	Gyrodinium_unclassified	97	48	Gyrodinium_unclassified	97	48	Gyrodinium_unclassified	97	48
SRR35279774.67297	Gymnodiniales_unclassified	88	20	Gymnodiniales_unclassified	88	20	Gymnodiniales_unclassified	86	20	Gymnodiniales_unclassified	84	20
SRR35279790.204804	Gyrodinium_unclassified	100	23	Gyrodinium_unclassified	100	23	Gyrodinium_unclassified	100	23	Gyrodinium_unclassified	100	23
SRR35279733.254019	Dissodinium_pseudolunula	83	642	Dissodinium_pseudolunula	82	642	Dissodinium_pseudolunula	82	642	Dissodinium_pseudolunula	82	642
SRR35279719.65319	Gymnodinium_dorsalisulcum	89	237	Gymnodinium_dorsalisulcum	89	237	Gymnodinium_dorsalisulcum	89	237	Gymnodinium_dorsalisulcum	91	237
SRR35279798.60628	Gymnodinium_sp.	100	196	Gymnodinium_sp.	100	196	Gymnodinium_sp.	100	196	Gymnodinium_sp.	100	196
SRR35279787.361704	Gymnodinium_sp.	95	477	Gymnodinium_sp.	95	477	Gymnodinium_sp.	95	477	Gymnodinium_sp.	92	477
SRR35279746.367975	Apocalathium_aciculiferum	88	37	Apocalathium_aciculiferum	89	37	Apocalathium_aciculiferum	89	37	Apocalathium_aciculiferum	89	37
SRR35279728.122257	Apocalathium_aciculiferum	97	30	Apocalathium_aciculiferum	96	30	Apocalathium_aciculiferum	96	30	Apocalathium_aciculiferum	96	30
SRR35279750.180916	Biecheleria_cincta	86	177	Biecheleria_cincta	86	177	Biecheleria_cincta	86	177	Biecheleria_cincta	86	177
SRR35279792.141848	Gyrodinium_unclassified	100	18	Gyrodinium_unclassified	100	18	Gyrodinium_unclassified	100	18	Gyrodinium_unclassified	100	18
SRR35279795.28092	Warnowia_sp.	89	56	Warnowia_sp.	89	56	Warnowia_sp.	89	56	Warnowia_sp.	92	56
SRR35279794.144023	Prorocentrum_sp.	90	23	Prorocentrum_sp.	97	23	Prorocentrum_sp.	97	23	Prorocentrum_sp.	96	23
SRR35279728.129549	Prorocentrum_sp.	92	49	Prorocentrum_sp.	94	49	Prorocentrum_sp.	94	49	Prorocentrum_sp.	94	49
SRR35279744.189964	Apocalathium_aciculiferum	93	53	Apocalathium_aciculiferum	96	53	Apocalathium_aciculiferum	96	53	Apocalathium_aciculiferum	96	53
SRR35279791.225196	Gyrodinium_rubrum	81	17	Gyrodinium_rubrum	85	17	Gyrodinium_rubrum	85	17	Gyrodinium_rubrum	80	17
SRR35279784.37733	Yihiella_yeosuensis	86	48	Yihiella_yeosuensis	86	48	Yihiella_yeosuensis	86	48	Yihiella_yeosuensis	86	48
SRR35279747.67890	Apocalathium_aciculiferum	87	23	Apocalathium_aciculiferum	88	23	Apocalathium_aciculiferum	88	23	Apocalathium_aciculiferum	90	23
SRR35279791.21924	Gyrodinium_spirale	83	22	Gyrodinium_spirale	85	22	Gyrodinium_spirale	86	22	Gyrodinium_spirale	90	22
SRR35279720.234584	Islandinium_tricingulatum	98	24	Islandinium_tricingulatum	98	24	Islandinium_tricingulatum	98	24	Islandinium_tricingulatum	97	24
SRR35279721.54419	Suessiaceae_unclassified	87	29	Suessiaceae_unclassified	89	29	Suessiaceae_unclassified	89	29	Suessiaceae_unclassified	84	29
SRR35279726.14495	Thoracosphaeraceae_unclassified	88	41	Thoracosphaeraceae_unclassified	85	41	Thoracosphaeraceae_unclassified	81	41	Thoracosphaeraceae_unclassified	82	41
SRR35279793.172249	Gymnodiniales_unclassified	91	12	Gymnodiniales_unclassified	98	12	Gymnodiniales_unclassified	93	12	Gymnodiniales_unclassified	93	12
SRR35279790.94962	Heterocapsa_pygmaea	84	18	Heterocapsa_pygmaea	85	18	Heterocapsa_pygmaea	85	18	Heterocapsa_pygmaea	85	18
SRR35279750.102422	Biecheleria_cincta	91	31	Biecheleria_cincta	91	31	Biecheleria_cincta	91	31	Biecheleria_cincta	81	31
SRR35279782.117673	Biecheleria_cincta	92	60	Biecheleria_cincta	90	60	Biecheleria_cincta	90	60	Biecheleria_cincta	90	60
SRR35279719.176368	Biecheleria_cincta	89	40	Biecheleria_cincta	89	40	Biecheleria_cincta	89	40	Biecheleria_cincta	89	40
SRR35279786.177597	Prorocentrum_sp.	96	42	Prorocentrum_sp.	96	42	Prorocentrum_sp.	96	42	Prorocentrum_sp.	95	42
SRR35279792.16112	Heterocapsa_pygmaea	84	14	Heterocapsa_pygmaea	85	14	Heterocapsa_pygmaea	85	14	Heterocapsa_pygmaea	85	14
SRR35279794.171839	Prorocentrum_sp.	84	49	Prorocentrum_sp.	91	49	Prorocentrum_sp.	91	49	Prorocentrum_sp.	92	49
SRR35279733.81750	Borghiella_tenuissima	100	52	Borghiella_tenuissima	100	52	Borghiella_tenuissima	100	52	Borghiella_tenuissima	98	52
SRR35279798.102636	Apocalathium_aciculiferum	96	38	Apocalathium_aciculiferum	97	38	Apocalathium_aciculiferum	97	38	Apocalathium_aciculiferum	97	38
SRR35279792.33809	Prorocentrum_sp.	83	14	Prorocentrum_sp.	95	14	Prorocentrum_sp.	95	14	Prorocentrum_sp.	95	14
SRR35279721.42083	Biecheleria_unclassified	100	12	Biecheleria_unclassified	100	12	Biecheleria_unclassified	100	12	Biecheleria_unclassified	100	12
SRR35279774.80908	Prorocentrum_unclassified	82	120	Prorocentrum_unclassified	85	120	Prorocentrum_unclassified	85	120	Prorocentrum_unclassified	85	120
SRR35279719.195100	Biecheleria_unclassified	100	81	Biecheleria_unclassified	100	81	Biecheleria_unclassified	100	81	Biecheleria_unclassified	100	81
SRR35279797.109508	Biecheleria_unclassified	100	12	Biecheleria_unclassified	100	12	Biecheleria_unclassified	100	12	Biecheleria_unclassified	89	12
SRR35279733.226059	Biecheleria_cincta	92	91	Biecheleria_cincta	90	91	Biecheleria_cincta	90	91	Biecheleria_cincta	90	91
SRR35279794.154146	Gyrodinium_dominans	99	13	Gyrodinium_dominans	99	13	Gyrodinium_dominans	99	13	Gyrodinium_dominans	99	13
SRR35279790.257335	Prorocentrum_sp.	90	48	Prorocentrum_sp.	93	48	Prorocentrum_sp.	93	48	Prorocentrum_sp.	93	48
SRR35279734.591851	Gyrodinium_unclassified	92	1646	Gyrodinium_unclassified	94	1646	Gyrodinium_unclassified	99	1646	Gyrodinium_unclassified	98	1646
SRR35279768.115614	Gymnodinium_sp.	91	6708	Gymnodinium_sp.	92	6708	Gymnodinium_sp.	92	6708	Gymnodinium_sp.	90	6708
SRR35279774.47991	Warnowia_sp.	88	29	Warnowia_sp.	88	29	Warnowia_sp.	88	29	Warnowia_sp.	93	29
SRR35279791.228970	Pentapharsodinium_sp.	82	23	Pentapharsodinium_sp.	85	23	Pentapharsodinium_sp.	85	23	Pentapharsodinium_sp.	85	23
SRR35279788.125428	Gymnodinium_sp.	95	14	Gymnodinium_sp.	95	14	Gymnodinium_sp.	95	14	Gymnodinium_sp.	94	14
SRR35279721.25061	Biecheleria_cincta	91	93	Biecheleria_cincta	91	93	Biecheleria_cincta	91	93	Biecheleria_cincta	91	93
SRR35279793.18425	Gymnodiniales_unclassified	91	61	Gymnodiniales_unclassified	93	61	Gymnodiniales_unclassified	88	61	Gymnodiniales_unclassified	93	61
SRR35279780.174999	Biecheleria_cincta	93	45	Biecheleria_cincta	93	45	Biecheleria_cincta	93	45	Biecheleria_cincta	86	45
SRR35279736.38697	Biecheleria_unclassified	100	61	Biecheleria_unclassified	100	61	Biecheleria_unclassified	100	61	Biecheleria_unclassified	100	61
SRR35279733.54733	Biecheleriopsis_adriatica	87	207	Biecheleriopsis_adriatica	87	207	Biecheleriopsis_adriatica	87	207	Biecheleriopsis_adriatica	87	207
SRR35279782.11474	Suessiaceae_unclassified	97	12	Suessiaceae_unclassified	97	12	Suessiaceae_unclassified	97	12	Suessiaceae_unclassified	97	12
SRR35279793.260424	Heterocapsa_rotundata	91	13	Heterocapsa_rotundata	92	13	Heterocapsa_rotundata	92	13	Heterocapsa_rotundata	92	13
SRR35279791.118799	Heterocapsa_rotundata	85	16	Heterocapsa_rotundata	87	16	Heterocapsa_rotundata	87	16	Heterocapsa_rotundata	85	16
SRR35279789.238262	Heterocapsa_rotundata	83	61	Heterocapsa_rotundata	82	61	Heterocapsa_rotundata	82	61	Heterocapsa_rotundata	82	61
SRR35279740.3645	Prorocentrum_unclassified	82	35	Prorocentrum_unclassified	84	35	Prorocentrum_unclassified	84	35	Prorocentrum_unclassified	85	35
SRR35279778.148922	Gymnodinium_sp.	91	35	Gymnodinium_sp.	91	35	Gymnodinium_sp.	91	35	Gymnodinium_sp.	81	35
SRR35279733.129545	Biecheleria_halophila	80	27	Biecheleria_halophila	80	27	Biecheleria_halophila	80	27	Biecheleria_halophila	80	27
SRR35279733.684794	Biecheleria_cincta	90	15	Biecheleria_cincta	90	15	Biecheleria_cincta	90	15	Biecheleria_cincta	90	15
SRR35279765.445864	Gyrodinium_unclassified	83	22	Gyrodinium_unclassified	92	22	Gyrodinium_unclassified	92	22	Gyrodinium_unclassified	93	22
SRR35279786.263738	Prorocentrum_sp.	89	92	Prorocentrum_sp.	89	92	Prorocentrum_sp.	89	92	Prorocentrum_sp.	89	92
SRR35279720.209526	Biecheleria_unclassified	100	1306	Biecheleria_unclassified	100	1306	Biecheleria_unclassified	100	1306	Biecheleria_unclassified	100	1306
SRR35279749.48875	Biecheleria_cincta	94	15	Biecheleria_cincta	94	15	Biecheleria_cincta	94	15	Biecheleria_cincta	94	15
SRR35279750.116970	Alexandrium_ostenfeldii	100	30	Alexandrium_ostenfeldii	100	30	Alexandrium_ostenfeldii	100	30	Alexandrium_ostenfeldii	100	30
SRR35279733.507321	Biecheleria_cincta	89	17	Biecheleria_cincta	88	17	Biecheleria_cincta	88	17	Biecheleria_cincta	88	17
SRR35279733.582896	Biecheleria_unclassified	97	13	Biecheleria_unclassified	97	13	Biecheleria_unclassified	97	13	Biecheleria_unclassified	92	13
SRR35279791.80578	Gymnodiniales_unclassified	83	12	Gymnodiniales_unclassified	93	12	Gymnodiniales_unclassified	91	12	Gymnodiniales_unclassified	90	12
SRR35279720.29190	Biecheleria_cincta	90	44	Biecheleria_cincta	92	44	Biecheleria_cincta	92	44	Biecheleria_cincta	90	44
SRR35279786.199023	Gyrodinium_unclassified	88	46	Gyrodinium_unclassified	88	46	Gyrodinium_unclassified	88	46	Gyrodinium_unclassified	88	46
SRR35279790.265096	Prorocentrum_sp.	87	38	Prorocentrum_sp.	89	38	Prorocentrum_sp.	89	38	Prorocentrum_sp.	89	38
SRR35279720.143211	Suessiaceae_unclassified	100	48	Suessiaceae_unclassified	100	48	Suessiaceae_unclassified	100	48	Suessiaceae_unclassified	91	48
SRR35279774.11537	Warnowia_sp.	88	2973	Warnowia_sp.	88	2973	Warnowia_sp.	88	2973	Warnowia_sp.	96	2973
SRR35279782.74571	Suessiaceae_unclassified	80	12	Suessiaceae_unclassified	93	12	Suessiaceae_unclassified	90	12	Suessiaceae_unclassified	81	12
SRR35279789.52829	Prorocentrum_sp.	93	2762	Prorocentrum_sp.	94	2762	Prorocentrum_sp.	94	2762	Prorocentrum_sp.	93	2762
SRR35279765.49863	Gyrodinium_unclassified	93	34	Gyrodinium_unclassified	95	34	Gyrodinium_unclassified	95	34	Gyrodinium_unclassified	95	34
SRR35279749.121722	Suessiaceae_unclassified	100	1391	Suessiaceae_unclassified	100	1391	Suessiaceae_unclassified	100	1391	Suessiaceae_unclassified	100	1391
SRR35279791.119533	Gyrodinium_unclassified	100	14	Gyrodinium_unclassified	100	14	Gyrodinium_unclassified	100	14	Gyrodinium_unclassified	100	14
SRR35279720.160850	Gymnodiniaceae_unclassified	98	19	Gymnodiniaceae_unclassified	99	19	Gymnodiniaceae_unclassified	94	19	Gymnodiniaceae_unclassified	95	19
SRR35279794.64774	Heterocapsa_unclassified	99	10948	Heterocapsa_unclassified	99	10948	Heterocapsa_unclassified	99	10948	Heterocapsa_unclassified	99	10948
SRR35279720.84241	Suessiaceae_unclassified	89	21	Suessiaceae_unclassified	87	21	Suessiaceae_unclassified	87	21	Suessiaceae_unclassified	81	21
SRR35279746.105078	Gymnodinium_sp.	92	174	Gymnodinium_sp.	93	174	Gymnodinium_sp.	93	174	Gymnodinium_sp.	81	174
SRR35279764.39234	Borghiella_tenuissima	100	69	Borghiella_tenuissima	100	69	Borghiella_tenuissima	100	69	Borghiella_tenuissima	98	69
SRR35279720.197361	Yihiella_yeosuensis	89	13	Yihiella_yeosuensis	90	13	Yihiella_yeosuensis	90	13	Yihiella_yeosuensis	88	13
SRR35279788.68093	Gymnodinium_sp.	98	23244	Gymnodinium_sp.	98	23244	Gymnodinium_sp.	98	23244	Gymnodinium_sp.	90	23244
SRR35279793.156719	Biecheleria_unclassified	97	19	Biecheleria_unclassified	97	19	Biecheleria_unclassified	97	19	Biecheleria_unclassified	88	19
SRR35279786.206029	Pentapharsodinium_sp.	98	12	Pentapharsodinium_sp.	99	12	Pentapharsodinium_sp.	99	12	Pentapharsodinium_sp.	99	12
SRR35279784.34136	Biecheleria_cincta	87	22	Biecheleria_cincta	88	22	Biecheleria_cincta	88	22	Biecheleria_cincta	88	22
SRR35279787.178282	Gyrodinium_unclassified	87	12	Gyrodinium_unclassified	94	12	Gyrodinium_unclassified	94	12	Gyrodinium_unclassified	94	12
SRR35279733.529172	Biecheleria_cincta	90	14	Biecheleria_cincta	91	14	Biecheleria_cincta	91	14	Biecheleria_cincta	91	14
SRR35279719.175346	Thoracosphaeraceae_unclassified	99	145	Thoracosphaeraceae_unclassified	98	145	Thoracosphaeraceae_unclassified	81	145	Thoracosphaeraceae_unclassified	83	145
SRR35279720.136130	Pelagodinium_unclassified	95	117	Pelagodinium_unclassified	95	117	Pelagodinium_unclassified	95	117	Pelagodinium_unclassified	95	117
SRR35279769.118455	Sourniaea_diacantha	100	36	Sourniaea_diacantha	100	36	Sourniaea_diacantha	100	36	Sourniaea_diacantha	100	36
SRR35279793.248752	Biecheleria_unclassified	98	13	Biecheleria_unclassified	98	13	Biecheleria_unclassified	98	13	Biecheleria_unclassified	87	13
SRR35279767.61936	Heterocapsa_pygmaea	92	20	Heterocapsa_pygmaea	91	20	Heterocapsa_pygmaea	91	20	Heterocapsa_pygmaea	90	20
SRR35279765.195377	Gymnodinium_sp.	97	22	Gymnodinium_sp.	97	22	Gymnodinium_sp.	97	22	Gymnodinium_sp.	91	22
SRR35279780.1530	Apocalathium_aciculiferum	97	23	Apocalathium_aciculiferum	96	23	Apocalathium_aciculiferum	96	23	Apocalathium_aciculiferum	96	23
SRR35279787.4565	Prorocentrum_sp.	94	24	Prorocentrum_sp.	95	24	Prorocentrum_sp.	95	24	Prorocentrum_sp.	95	24
SRR35279768.96093	Biecheleria_unclassified	98	2685	Biecheleria_unclassified	98	2685	Biecheleria_unclassified	98	2685	Biecheleria_unclassified	87	2685
SRR35279733.374929	Biecheleria_cincta	89	14	Biecheleria_cincta	88	14	Biecheleria_cincta	88	14	Biecheleria_cincta	88	14
SRR35279719.179166	Biecheleria_cincta	87	38	Biecheleria_cincta	88	38	Biecheleria_cincta	88	38	Biecheleria_cincta	88	38
SRR35279786.3176	Pentapharsodinium_sp.	83	14	Pentapharsodinium_sp.	83	14	Pentapharsodinium_sp.	83	14	Pentapharsodinium_sp.	83	14
SRR35279793.114883	Warnowia_sp.	92	18	Warnowia_sp.	92	18	Warnowia_sp.	92	18	Warnowia_sp.	93	18
SRR35279735.47655	Biecheleria_cincta	95	15	Biecheleria_cincta	95	15	Biecheleria_cincta	95	15	Biecheleria_cincta	95	15
SRR35279788.203807	Prorocentrum_unclassified	91	18	Prorocentrum_unclassified	92	18	Prorocentrum_unclassified	92	18	Prorocentrum_unclassified	92	18
SRR35279792.74166	Gymnodinium_sp.	95	13	Gymnodinium_sp.	95	13	Gymnodinium_sp.	95	13	Gymnodinium_sp.	86	13
SRR35279787.461193	Prorocentrum_sp.	91	25	Prorocentrum_sp.	92	25	Prorocentrum_sp.	92	25	Prorocentrum_sp.	92	25
SRR35279793.246117	Gymnodinium_sp.	92	179	Gymnodinium_sp.	93	179	Gymnodinium_sp.	93	179	Gymnodinium_sp.	81	179
SRR35279786.243424	Nusuttodinium_unclassified	84	13	Nusuttodinium_unclassified	83	13	Nusuttodinium_unclassified	83	13	Nusuttodinium_unclassified	82	13
SRR35279776.509331	Margalefidinium_fulvescens	100	13	Margalefidinium_fulvescens	100	13	Margalefidinium_fulvescens	100	13	Margalefidinium_fulvescens	100	13
SRR35279782.2180	Suessiaceae_unclassified	100	16	Suessiaceae_unclassified	100	16	Suessiaceae_unclassified	100	16	Suessiaceae_unclassified	100	16
SRR35279778.224231	Biecheleria_cincta	85	90	Biecheleria_cincta	84	90	Biecheleria_cincta	84	90	Biecheleria_cincta	84	90
SRR35279788.192367	Prorocentrum_sp.	84	18	Prorocentrum_sp.	87	18	Prorocentrum_sp.	87	18	Prorocentrum_sp.	87	18
SRR35279720.219680	Biecheleria_cincta	87	23	Biecheleria_cincta	88	23	Biecheleria_cincta	88	23	Biecheleria_cincta	88	23
SRR35279773.22371	Gyrodinium_heterogrammum	99	25	Gyrodinium_heterogrammum	99	25	Gyrodinium_heterogrammum	99	25	Gyrodinium_heterogrammum	99	25
SRR35279792.33117	Heterocapsa_rotundata	92	52	Heterocapsa_rotundata	92	52	Heterocapsa_rotundata	92	52	Heterocapsa_rotundata	92	52
SRR35279720.191098	Gymnodinium_sp.	100	33	Gymnodinium_sp.	100	33	Gymnodinium_sp.	100	33	Gymnodinium_sp.	99	33
SRR35279751.92403	Heterocapsa_unclassified	97	12	Heterocapsa_unclassified	97	12	Heterocapsa_unclassified	97	12	Heterocapsa_unclassified	97	12
SRR35279722.341160	Gyrodinium_unclassified	97	281	Gyrodinium_unclassified	97	281	Gyrodinium_unclassified	97	281	Gyrodinium_unclassified	97	281
SRR35279794.89537	Gyrodinium_fusiforme	84	28	Gyrodinium_fusiforme	84	28	Gyrodinium_fusiforme	84	28	Gyrodinium_fusiforme	85	28
SRR35279792.232098	Gymnodinium_sp.	95	15	Gymnodinium_sp.	95	15	Gymnodinium_sp.	95	15	Gymnodinium_sp.	88	15
SRR35279792.43450	Heterocapsa_rotundata	99	25	Heterocapsa_rotundata	99	25	Heterocapsa_rotundata	99	25	Heterocapsa_rotundata	99	25
SRR35279745.488069	Prorocentrum_sp.	100	1992	Prorocentrum_sp.	100	1992	Prorocentrum_sp.	100	1992	Prorocentrum_sp.	100	1992
SRR35279733.292659	Nusuttodinium_unclassified	86	20	Nusuttodinium_unclassified	85	20	Nusuttodinium_unclassified	85	20	Nusuttodinium_unclassified	82	20
SRR35279736.90114	Polarella_glacialis	99	85	Polarella_glacialis	99	85	Polarella_glacialis	99	85	Polarella_glacialis	99	85
SRR35279720.107225	Biecheleria_cincta	82	101	Biecheleria_cincta	81	101	Biecheleria_cincta	81	101	Biecheleria_cincta	81	101
SRR35279724.64897	Gyrodinium_unclassified	100	45	Gyrodinium_unclassified	100	45	Gyrodinium_unclassified	100	45	Gyrodinium_unclassified	100	45
SRR35279721.4570	Pelagodinium_unclassified	81	18	Pelagodinium_unclassified	89	18	Pelagodinium_unclassified	89	18	Pelagodinium_unclassified	86	18
SRR35279768.135703	Yihiella_yeosuensis	84	929	Yihiella_yeosuensis	84	929	Yihiella_yeosuensis	84	929	Yihiella_yeosuensis	84	929
SRR35279733.504494	Biecheleria_cincta	83	24	Biecheleria_cincta	82	24	Biecheleria_cincta	82	24	Biecheleria_cincta	82	24
SRR35279741.116507	Gyrodinium_unclassified	97	19	Gyrodinium_unclassified	98	19	Gyrodinium_unclassified	98	19	Gyrodinium_unclassified	97	19
SRR35279797.168357	Gymnodinium_dorsalisulcum	95	33	Gymnodinium_dorsalisulcum	95	33	Gymnodinium_dorsalisulcum	95	33	Gymnodinium_dorsalisulcum	91	33
SRR35279749.121859	Biecheleria_unclassified	100	74	Biecheleria_unclassified	100	74	Biecheleria_unclassified	100	74	Biecheleria_unclassified	100	74
SRR35279733.19161	Biecheleria_unclassified	99	19	Biecheleria_unclassified	99	19	Biecheleria_unclassified	99	19	Biecheleria_unclassified	99	19
SRR35279733.102386	Biecheleria_cincta	93	19	Biecheleria_cincta	92	19	Biecheleria_cincta	92	19	Biecheleria_cincta	92	19
SRR35279720.125571	Biecheleria_cincta	85	63	Biecheleria_cincta	86	63	Biecheleria_cincta	86	63	Biecheleria_cincta	86	63
SRR35279768.127214	Heterocapsa_unclassified	93	25	Heterocapsa_unclassified	91	25	Heterocapsa_unclassified	90	25	Heterocapsa_unclassified	90	25
SRR35279719.17489	Apocalathium_aciculiferum	93	26	Apocalathium_aciculiferum	93	26	Apocalathium_aciculiferum	93	26	Apocalathium_aciculiferum	93	26
SRR35279750.147622	Nusuttodinium_unclassified	90	13	Nusuttodinium_unclassified	90	13	Nusuttodinium_unclassified	90	13	Nusuttodinium_unclassified	90	13
SRR35279735.71984	Thoracosphaeraceae_unclassified	97	556	Thoracosphaeraceae_unclassified	96	556	Thoracosphaeraceae_unclassified	86	556	Thoracosphaeraceae_unclassified	86	556
SRR35279750.272555	Protoceratium_reticulatum	95	65	Protoceratium_reticulatum	95	65	Protoceratium_reticulatum	93	65	Protoceratium_reticulatum	93	65
SRR35279720.103065	Yihiella_yeosuensis	84	855	Yihiella_yeosuensis	84	855	Yihiella_yeosuensis	84	855	Yihiella_yeosuensis	84	855
SRR35279733.188508	Biecheleria_unclassified	100	49	Biecheleria_unclassified	100	49	Biecheleria_unclassified	100	49	Biecheleria_unclassified	100	49
SRR35279736.75614	Biecheleria_cincta	86	32	Biecheleria_cincta	85	32	Biecheleria_cincta	85	32	Biecheleria_cincta	85	32
SRR35279797.90313	Biecheleria_unclassified	100	14	Biecheleria_unclassified	100	14	Biecheleria_unclassified	100	14	Biecheleria_unclassified	100	14
SRR35279787.461716	Prorocentrum_sp.	90	26	Prorocentrum_sp.	97	26	Prorocentrum_sp.	97	26	Prorocentrum_sp.	96	26
SRR35279727.10073	Apocalathium_aciculiferum	85	37	Apocalathium_aciculiferum	92	37	Apocalathium_aciculiferum	92	37	Apocalathium_aciculiferum	92	37
SRR35279720.155110	Gymnodinium_dorsalisulcum	88	280	Gymnodinium_dorsalisulcum	88	280	Gymnodinium_dorsalisulcum	88	280	Gymnodinium_dorsalisulcum	96	280
SRR35279720.55925	Polarella_glacialis	99	84	Polarella_glacialis	99	84	Polarella_glacialis	99	84	Polarella_glacialis	99	84
SRR35279788.78477	Gyrodinium_unclassified	87	38	Gyrodinium_unclassified	98	38	Gyrodinium_unclassified	98	38	Gyrodinium_unclassified	98	38
SRR35279751.107478	Luciella_sp.	95	259	Luciella_sp.	95	259	Luciella_sp.	95	259	Luciella_sp.	95	259
SRR35279744.383374	Thoracosphaeraceae_unclassified	97	13	Thoracosphaeraceae_unclassified	93	13	Thoracosphaeraceae_unclassified	89	13	Thoracosphaeraceae_unclassified	89	13
SRR35279794.274156	Biecheleria_unclassified	100	7	Biecheleria_unclassified	100	7	Biecheleria_unclassified	100	7	Biecheleria_unclassified	100	7
SRR35279793.285969	Heterocapsa_unclassified	80	18	Heterocapsa_unclassified	80	18	Heterocapsa_unclassified	80	18	Heterocapsa_unclassified	80	18
SRR35279794.211702	Gymnodinium_sp.	95	6	Gymnodinium_sp.	95	6	Gymnodinium_sp.	95	6	Gymnodinium_sp.	91	6
SRR35279774.11982	Heterocapsa_steinii	97	319	Heterocapsa_steinii	97	319	Heterocapsa_steinii	97	319	Heterocapsa_steinii	97	319
SRR35279734.3467	Gymnodinium_sp.	84	14	Gymnodinium_sp.	87	14	Gymnodinium_sp.	87	14	Gymnodinium_sp.	81	14
SRR35279726.126831	Dactylodinium_pterobelotum	100	24	Dactylodinium_pterobelotum	100	24	Dactylodinium_pterobelotum	100	24	Dactylodinium_pterobelotum	100	24
SRR35279733.449245	Biecheleria_cincta	84	16	Biecheleria_cincta	83	16	Biecheleria_cincta	83	16	Biecheleria_cincta	84	16
SRR35279734.359385	Prorocentrum_sp.	98	16824	Prorocentrum_sp.	98	16824	Prorocentrum_sp.	98	16824	Prorocentrum_sp.	98	16824
SRR35279768.121117	Heterocapsa_pygmaea	86	1946	Heterocapsa_pygmaea	86	1946	Heterocapsa_pygmaea	86	1946	Heterocapsa_pygmaea	86	1946
SRR35279745.543754	Prorocentrum_sp.	85	14	Prorocentrum_sp.	94	14	Prorocentrum_sp.	94	14	Prorocentrum_sp.	94	14
SRR35279746.186972	Gyrodinium_sp.	99	69	Gyrodinium_sp.	99	69	Gyrodinium_sp.	99	69	Gyrodinium_sp.	100	69
SRR35279792.4273	Gyrodinium_unclassified	96	524	Gyrodinium_unclassified	98	524	Gyrodinium_unclassified	98	524	Gyrodinium_unclassified	98	524
SRR35279765.159590	Gyrodinium_unclassified	80	70	Gyrodinium_unclassified	94	70	Gyrodinium_unclassified	94	70	Gyrodinium_unclassified	93	70
SRR35279792.243125	Prorocentrum_unclassified	87	33	Prorocentrum_unclassified	89	33	Prorocentrum_unclassified	89	33	Prorocentrum_unclassified	88	33
SRR35279786.222666	Gyrodinium_unclassified	92	194	Gyrodinium_unclassified	92	194	Gyrodinium_unclassified	93	194	Gyrodinium_unclassified	93	194
SRR35279719.49011	Biecheleria_halophila	82	45	Biecheleria_halophila	85	45	Biecheleria_halophila	85	45	Biecheleria_halophila	85	45
SRR35279750.95850	Apocalathium_aciculiferum	97	35	Apocalathium_aciculiferum	97	35	Apocalathium_aciculiferum	97	35	Apocalathium_aciculiferum	97	35
SRR35279735.212696	Heterocapsa_unclassified	100	24	Heterocapsa_unclassified	100	24	Heterocapsa_unclassified	100	24	Heterocapsa_unclassified	100	24
SRR35279721.39553	Gymnodinium_sp.	87	96	Gymnodinium_sp.	88	96	Gymnodinium_sp.	88	96	Gymnodinium_sp.	85	96
SRR35279749.50764	Biecheleria_unclassified	100	63	Biecheleria_unclassified	100	63	Biecheleria_unclassified	100	63	Biecheleria_unclassified	100	63
SRR35279751.91689	Biecheleria_halophila	86	23	Biecheleria_halophila	87	23	Biecheleria_halophila	87	23	Biecheleria_halophila	87	23
SRR35279791.166064	Gyrodinium_unclassified	98	195	Gyrodinium_unclassified	98	195	Gyrodinium_unclassified	98	195	Gyrodinium_unclassified	99	195
SRR35279736.127960	Suessiaceae_unclassified	99	18	Suessiaceae_unclassified	98	18	Suessiaceae_unclassified	98	18	Suessiaceae_unclassified	99	18
SRR35279799.107349	Heterocapsa_rotundata	82	13	Heterocapsa_rotundata	80	13	Heterocapsa_rotundata	80	13	Heterocapsa_rotundata	80	13
SRR35279732.103543	Thoracosphaeraceae_unclassified	88	81	Thoracosphaeraceae_unclassified	85	81	Thoracosphaeraceae_unclassified	81	81	Thoracosphaeraceae_unclassified	82	81
SRR35279784.24012	Heterocapsa_unclassified	99	21	Heterocapsa_unclassified	99	21	Heterocapsa_unclassified	99	21	Heterocapsa_unclassified	99	21
SRR35279792.105628	Gyrodinium_rubrum	81	12	Gyrodinium_rubrum	82	12	Gyrodinium_rubrum	82	12	Gyrodinium_rubrum	80	12
SRR35279774.60621	Apocalathium_aciculiferum	93	36	Apocalathium_aciculiferum	93	36	Apocalathium_aciculiferum	93	36	Apocalathium_aciculiferum	93	36
SRR35279746.144971	Apocalathium_aciculiferum	94	29	Apocalathium_aciculiferum	95	29	Apocalathium_aciculiferum	95	29	Apocalathium_aciculiferum	95	29
SRR35279750.150922	Apocalathium_aciculiferum	95	36	Apocalathium_aciculiferum	95	36	Apocalathium_aciculiferum	95	36	Apocalathium_aciculiferum	95	36
SRR35279751.145033	Biecheleria_unclassified	100	28	Biecheleria_unclassified	100	28	Biecheleria_unclassified	100	28	Biecheleria_unclassified	100	28
SRR35279784.46222	Biecheleria_cincta	85	88	Biecheleria_cincta	84	88	Biecheleria_cincta	84	88	Biecheleria_cincta	84	88
SRR35279721.35058	Ansanella_unclassified	89	82	Ansanella_unclassified	89	82	Ansanella_unclassified	89	82	Ansanella_unclassified	85	82
SRR35279797.25203	Biecheleria_cincta	88	17	Biecheleria_cincta	87	17	Biecheleria_cincta	87	17	Biecheleria_cincta	87	17
SRR35279719.100853	Biecheleria_unclassified	100	25	Biecheleria_unclassified	100	25	Biecheleria_unclassified	100	25	Biecheleria_unclassified	100	25
SRR35279795.118058	Gyrodinium_unclassified	84	101	Gyrodinium_unclassified	89	101	Gyrodinium_unclassified	89	101	Gyrodinium_unclassified	94	101
SRR35279794.104482	Prorocentrum_sp.	93	21	Prorocentrum_sp.	92	21	Prorocentrum_sp.	92	21	Prorocentrum_sp.	92	21
SRR35279720.138025	Gymnodinium_sp.	86	16	Gymnodinium_sp.	90	16	Gymnodinium_sp.	90	16	Gymnodinium_sp.	87	16
SRR35279767.137364	Islandinium_tricingulatum	98	126	Islandinium_tricingulatum	98	126	Islandinium_tricingulatum	98	126	Islandinium_tricingulatum	97	126
SRR35279795.113521	Gymnodiniales_unclassified	83	25	Gymnodiniales_unclassified	89	25	Gymnodiniales_unclassified	83	25	Gymnodiniales_unclassified	90	25
SRR35279750.17728	Biecheleria_unclassified	100	372	Biecheleria_unclassified	100	372	Biecheleria_unclassified	100	372	Biecheleria_unclassified	100	372
SRR35279794.8247	Heterocapsa_rotundata	85	253	Heterocapsa_rotundata	84	253	Heterocapsa_rotundata	84	253	Heterocapsa_rotundata	84	253
SRR35279733.257952	Biecheleria_unclassified	99	60	Biecheleria_unclassified	99	60	Biecheleria_unclassified	99	60	Biecheleria_unclassified	99	60
SRR35279719.162205	Gymnodinium_sp.	95	17	Gymnodinium_sp.	96	17	Gymnodinium_sp.	96	17	Gymnodinium_sp.	87	17
SRR35279792.196045	Heterocapsa_rotundata	88	30	Heterocapsa_rotundata	89	30	Heterocapsa_rotundata	89	30	Heterocapsa_rotundata	89	30
SRR35279733.120082	Biecheleriopsis_adriatica	87	225	Biecheleriopsis_adriatica	87	225	Biecheleriopsis_adriatica	87	225	Biecheleriopsis_adriatica	87	225
SRR35279794.108156	Gyrodinium_unclassified	97	19	Gyrodinium_unclassified	98	19	Gyrodinium_unclassified	98	19	Gyrodinium_unclassified	97	19
SRR35279793.49530	Gyrodinium_rubrum	85	12	Gyrodinium_rubrum	89	12	Gyrodinium_rubrum	89	12	Gyrodinium_rubrum	85	12
SRR35279793.55795	Heterocapsa_rotundata	87	47	Heterocapsa_rotundata	88	47	Heterocapsa_rotundata	86	47	Heterocapsa_rotundata	83	47
SRR35279791.214306	Heterocapsa_rotundata	89	13	Heterocapsa_rotundata	90	13	Heterocapsa_rotundata	90	13	Heterocapsa_rotundata	90	13
SRR35279794.173996	Heterocapsa_rotundata	96	18	Heterocapsa_rotundata	96	18	Heterocapsa_rotundata	96	18	Heterocapsa_rotundata	96	18
SRR35279780.146480	Biecheleria_unclassified	98	23	Biecheleria_unclassified	98	23	Biecheleria_unclassified	98	23	Biecheleria_unclassified	98	23
SRR35279790.241297	Heterocapsa_rotundata	89	14	Heterocapsa_rotundata	91	14	Heterocapsa_rotundata	91	14	Heterocapsa_rotundata	90	14
SRR35279734.48718	Prorocentrum_sp.	94	14	Prorocentrum_sp.	96	14	Prorocentrum_sp.	96	14	Prorocentrum_sp.	95	14
SRR35279733.555529	Suessiaceae_unclassified	100	18	Suessiaceae_unclassified	100	18	Suessiaceae_unclassified	100	18	Suessiaceae_unclassified	100	18
SRR35279795.120247	Heterocapsa_unclassified	83	1018	Heterocapsa_unclassified	83	1018	Heterocapsa_unclassified	83	1018	Heterocapsa_unclassified	85	1018
SRR35279724.41771	Gyrodinium_sp.	95	14	Gyrodinium_sp.	96	14	Gyrodinium_sp.	96	14	Gyrodinium_sp.	96	14
SRR35279792.51883	Gyrodinium_dominans	89	13	Gyrodinium_dominans	88	13	Gyrodinium_dominans	88	13	Gyrodinium_dominans	89	13
SRR35279790.46098	Gyrodinium_unclassified	90	19	Gyrodinium_unclassified	90	19	Gyrodinium_unclassified	92	19	Gyrodinium_unclassified	92	19
SRR35279765.187503	Prorocentrum_sp.	92	212	Prorocentrum_sp.	96	212	Prorocentrum_sp.	96	212	Prorocentrum_sp.	96	212
SRR35279751.108453	Biecheleria_unclassified	100	25	Biecheleria_unclassified	100	25	Biecheleria_unclassified	100	25	Biecheleria_unclassified	100	25
SRR35279767.138148	Amylax_triacantha	85	14	Amylax_triacantha	82	14	Amylax_triacantha	84	14	Amylax_triacantha	82	14
SRR35279769.88410	Biecheleria_baltica	84	25	Biecheleria_baltica	85	25	Biecheleria_baltica	85	25	Biecheleria_baltica	85	25
SRR35279720.233956	Islandinium_tricingulatum	100	15	Islandinium_tricingulatum	100	15	Islandinium_tricingulatum	100	15	Islandinium_tricingulatum	99	15
SRR35279794.150692	Gyrodinium_dominans	98	13	Gyrodinium_dominans	98	13	Gyrodinium_dominans	98	13	Gyrodinium_dominans	98	13
SRR35279733.518682	Biecheleria_unclassified	99	21	Biecheleria_unclassified	99	21	Biecheleria_unclassified	99	21	Biecheleria_unclassified	99	21
SRR35279779.45274	Gyrodinium_sp.	99	16	Gyrodinium_sp.	99	16	Gyrodinium_sp.	99	16	Gyrodinium_sp.	99	16
SRR35279795.197087	Gyrodinium_unclassified	100	13	Gyrodinium_unclassified	100	13	Gyrodinium_unclassified	100	13	Gyrodinium_unclassified	100	13
SRR35279793.285218	Heterocapsa_pygmaea	89	12	Heterocapsa_pygmaea	88	12	Heterocapsa_pygmaea	88	12	Heterocapsa_pygmaea	88	12
SRR35279782.932	Suessiaceae_unclassified	98	13	Suessiaceae_unclassified	98	13	Suessiaceae_unclassified	98	13	Suessiaceae_unclassified	98	13
SRR35279724.133084	Apocalathium_aciculiferum	91	13	Apocalathium_aciculiferum	93	13	Apocalathium_aciculiferum	93	13	Apocalathium_aciculiferum	93	13
SRR35279720.21920	Biecheleria_cincta	93	15	Biecheleria_cincta	93	15	Biecheleria_cincta	93	15	Biecheleria_cincta	93	15
SRR35279728.130251	Biecheleria_unclassified	94	14	Biecheleria_unclassified	93	14	Biecheleria_unclassified	96	14	Biecheleria_unclassified	96	14
SRR35279769.38832	Biecheleria_cincta	91	104	Biecheleria_cincta	91	104	Biecheleria_cincta	91	104	Biecheleria_cincta	91	104
SRR35279761.11064	Borghiella_tenuissima	100	23	Borghiella_tenuissima	100	23	Borghiella_tenuissima	100	23	Borghiella_tenuissima	100	23
SRR35279774.41061	Warnowia_sp.	88	45	Warnowia_sp.	88	45	Warnowia_sp.	88	45	Warnowia_sp.	92	45
SRR35279720.229928	Protoperidinium_monovelum	100	164	Protoperidinium_monovelum	100	164	Protoperidinium_monovelum	100	164	Protoperidinium_monovelum	100	164
SRR35279733.615541	Biecheleria_unclassified	100	14	Biecheleria_unclassified	100	14	Biecheleria_unclassified	100	14	Biecheleria_unclassified	100	14
SRR35279720.164326	Pelagodinium_unclassified	82	18	Pelagodinium_unclassified	85	18	Pelagodinium_unclassified	85	18	Pelagodinium_unclassified	85	18
SRR35279733.239362	Biecheleria_cincta	87	4	Biecheleria_cincta	85	4	Biecheleria_cincta	85	4	Biecheleria_cincta	86	4
SRR35279795.17205	Biecheleria_unclassified	85	80	Biecheleria_unclassified	98	80	Biecheleria_unclassified	98	80	Biecheleria_unclassified	95	80
SRR35279792.53848	Gyrodinium_unclassified	99	21	Gyrodinium_unclassified	99	21	Gyrodinium_unclassified	99	21	Gyrodinium_unclassified	99	21
SRR35279794.40470	Heterocapsa_rotundata	91	24	Heterocapsa_rotundata	89	24	Heterocapsa_rotundata	89	24	Heterocapsa_rotundata	90	24
SRR35279794.152008	Gymnodinium_sp.	87	145	Gymnodinium_sp.	90	145	Gymnodinium_sp.	90	145	Gymnodinium_sp.	88	145
SRR35279720.121026	Heterocapsa_pygmaea	82	33	Heterocapsa_pygmaea	84	33	Heterocapsa_pygmaea	84	33	Heterocapsa_pygmaea	84	33
SRR35279791.194237	Gyrodinium_unclassified	87	38	Gyrodinium_unclassified	87	38	Gyrodinium_unclassified	87	38	Gyrodinium_unclassified	88	38
SRR35279786.223485	Prorocentrum_sp.	95	14	Prorocentrum_sp.	95	14	Prorocentrum_sp.	95	14	Prorocentrum_sp.	95	14
SRR35279726.39325	Dactylodinium_pterobelotum	100	21	Dactylodinium_pterobelotum	100	21	Dactylodinium_pterobelotum	100	21	Dactylodinium_pterobelotum	100	21
SRR35279764.41744	Biecheleria_unclassified	99	30	Biecheleria_unclassified	99	30	Biecheleria_unclassified	99	30	Biecheleria_unclassified	99	30
SRR35279733.637756	Biecheleria_cincta	89	17	Biecheleria_cincta	90	17	Biecheleria_cincta	90	17	Biecheleria_cincta	90	17
SRR35279794.194016	Heterocapsa_rotundata	92	27	Heterocapsa_rotundata	93	27	Heterocapsa_rotundata	92	27	Heterocapsa_rotundata	91	27
SRR35279720.187879	Biecheleria_baltica	89	20	Biecheleria_baltica	91	20	Biecheleria_baltica	91	20	Biecheleria_baltica	91	20
SRR35279784.13506	Biecheleria_unclassified	100	17	Biecheleria_unclassified	100	17	Biecheleria_unclassified	100	17	Biecheleria_unclassified	100	17
SRR35279782.126695	Biecheleria_baltica	89	72	Biecheleria_baltica	88	72	Biecheleria_baltica	88	72	Biecheleria_baltica	88	72
SRR35279790.104623	Gyrodinium_unclassified	85	39	Gyrodinium_unclassified	89	39	Gyrodinium_unclassified	89	39	Gyrodinium_unclassified	94	39
SRR35279719.190091	Pelagodinium_unclassified	80	24	Pelagodinium_unclassified	81	24	Pelagodinium_unclassified	81	24	Pelagodinium_unclassified	81	24
SRR35279769.111193	Islandinium_tricingulatum	96	88	Islandinium_tricingulatum	96	88	Islandinium_tricingulatum	96	88	Islandinium_tricingulatum	96	88
SRR35279769.136550	Biecheleria_cincta	83	373	Biecheleria_cincta	81	373	Biecheleria_cincta	81	373	Biecheleria_cincta	81	373
SRR35279744.544596	Apocalathium_aciculiferum	92	175	Apocalathium_aciculiferum	94	175	Apocalathium_aciculiferum	94	175	Apocalathium_aciculiferum	94	175
SRR35279735.59022	Heterocapsa_rotundata	85	195	Heterocapsa_rotundata	84	195	Heterocapsa_rotundata	84	195	Heterocapsa_rotundata	84	195
SRR35279746.38011	Apocalathium_aciculiferum	90	40	Apocalathium_aciculiferum	91	40	Apocalathium_aciculiferum	91	40	Apocalathium_aciculiferum	92	40
SRR35279792.212706	Prorocentrum_sp.	93	23	Prorocentrum_sp.	94	23	Prorocentrum_sp.	94	23	Prorocentrum_sp.	94	23
SRR35279774.9562	Warnowia_sp.	84	23	Warnowia_sp.	84	23	Warnowia_sp.	84	23	Warnowia_sp.	91	23
SRR35279797.91322	Biecheleria_cincta	94	16	Biecheleria_cincta	94	16	Biecheleria_cincta	94	16	Biecheleria_cincta	94	16
SRR35279720.163034	Biecheleria_cincta	83	12	Biecheleria_cincta	85	12	Biecheleria_cincta	85	12	Biecheleria_cincta	85	12
SRR35279791.150338	Biecheleria_unclassified	93	399	Biecheleria_unclassified	93	399	Biecheleria_unclassified	93	399	Biecheleria_unclassified	84	399
SRR35279790.68702	Biecheleria_brevisulcata	81	26	Biecheleria_brevisulcata	88	26	Biecheleria_brevisulcata	88	26	Biecheleria_brevisulcata	87	26
SRR35279798.136744	Apocalathium_aciculiferum	94	81	Apocalathium_aciculiferum	95	81	Apocalathium_aciculiferum	95	81	Apocalathium_aciculiferum	95	81
SRR35279728.54402	Apocalathium_aciculiferum	95	20	Apocalathium_aciculiferum	95	20	Apocalathium_aciculiferum	95	20	Apocalathium_aciculiferum	95	20
SRR35279780.133285	Warnowia_sp.	87	14	Warnowia_sp.	91	14	Warnowia_sp.	91	14	Warnowia_sp.	89	14
SRR35279733.230784	Unruhdinium_unclassified	85	114	Unruhdinium_unclassified	86	114	Unruhdinium_unclassified	86	114	Unruhdinium_unclassified	85	114
SRR35279797.62120	Biecheleria_unclassified	100	20	Biecheleria_unclassified	100	20	Biecheleria_unclassified	100	20	Biecheleria_unclassified	97	20
SRR35279786.151642	Heterocapsa_rotundata	86	57	Heterocapsa_rotundata	83	57	Heterocapsa_rotundata	83	57	Heterocapsa_rotundata	83	57
SRR35279729.127428	Biecheleria_unclassified	95	14	Biecheleria_unclassified	95	14	Biecheleria_unclassified	95	14	Biecheleria_unclassified	85	14
SRR35279728.39214	Warnowia_sp.	88	18	Warnowia_sp.	89	18	Warnowia_sp.	89	18	Warnowia_sp.	94	18
SRR35279733.555751	Biecheleria_cincta	90	14	Biecheleria_cincta	90	14	Biecheleria_cincta	90	14	Biecheleria_cincta	90	14
SRR35279794.252424	Heterocapsa_unclassified	97	878	Heterocapsa_unclassified	97	878	Heterocapsa_unclassified	97	878	Heterocapsa_unclassified	97	878
SRR35279733.468080	Islandinium_tricingulatum	99	1054	Islandinium_tricingulatum	99	1054	Islandinium_tricingulatum	99	1054	Islandinium_tricingulatum	99	1054
SRR35279720.233479	Pelagodinium_unclassified	95	115	Pelagodinium_unclassified	95	115	Pelagodinium_unclassified	95	115	Pelagodinium_unclassified	95	115
SRR35279720.40626	Biecheleria_cincta	90	79	Biecheleria_cincta	90	79	Biecheleria_cincta	90	79	Biecheleria_cincta	90	79
SRR35279733.211479	Biecheleria_cincta	81	20	Biecheleria_cincta	81	20	Biecheleria_cincta	81	20	Biecheleria_cincta	81	20
SRR35279789.57385	Prorocentrum_unclassified	82	88	Prorocentrum_unclassified	85	88	Prorocentrum_unclassified	85	88	Prorocentrum_unclassified	85	88
SRR35279794.114824	Gymnodiniales_unclassified	93	13	Gymnodiniales_unclassified	94	13	Gymnodiniales_unclassified	95	13	Gymnodiniales_unclassified	94	13
SRR35279733.198638	Suessiaceae_unclassified	99	28	Suessiaceae_unclassified	99	28	Suessiaceae_unclassified	99	28	Suessiaceae_unclassified	99	28
SRR35279720.173009	Biecheleria_unclassified	94	84	Biecheleria_unclassified	94	84	Biecheleria_unclassified	94	84	Biecheleria_unclassified	87	84
SRR35279788.123838	Gyrodinium_dominans	99	16	Gyrodinium_dominans	99	16	Gyrodinium_dominans	99	16	Gyrodinium_dominans	99	16
SRR35279720.91704	Pelagodinium_unclassified	81	16	Pelagodinium_unclassified	89	16	Pelagodinium_unclassified	89	16	Pelagodinium_unclassified	86	16
SRR35279791.230401	Gymnodinium_sp.	87	24	Gymnodinium_sp.	88	24	Gymnodinium_sp.	88	24	Gymnodinium_sp.	85	24
SRR35279782.30582	Biecheleria_unclassified	85	19	Biecheleria_unclassified	98	19	Biecheleria_unclassified	98	19	Biecheleria_unclassified	95	19
SRR35279720.112419	Biecheleria_baltica	89	14	Biecheleria_baltica	89	14	Biecheleria_baltica	89	14	Biecheleria_baltica	89	14
SRR35279735.51643	Apocalathium_aciculiferum	90	36	Apocalathium_aciculiferum	94	36	Apocalathium_aciculiferum	94	36	Apocalathium_aciculiferum	94	36
SRR35279733.603417	Apocalathium_aciculiferum	93	84	Apocalathium_aciculiferum	98	84	Apocalathium_aciculiferum	98	84	Apocalathium_aciculiferum	98	84
SRR35279794.204586	Warnowia_sp.	84	14	Warnowia_sp.	83	14	Warnowia_sp.	83	14	Warnowia_sp.	93	14
SRR35279719.28491	Biecheleria_unclassified	100	15	Biecheleria_unclassified	100	15	Biecheleria_unclassified	100	15	Biecheleria_unclassified	100	15

## Sheet: Table S16 - Euka02 Dinofl Genus
Table S16 - Comparison of the amount of ASVs and reads of the Euka02 dataset assigned to a certain genera for each database version and the difference compared to previous database version
Genus	Baltic	ASV_v1	ASV_v2	ASV_v3	ASV_v4	ASV_diff_v1.2	ASV_diff_v1.3	ASV_diff_v2.3	ASV_diff_v1.4	ASV_diff_v3.4	reads_v1	reads_v2	reads_v3	reads_v4	reads_diff_v1.2	reads_diff_v1.3	reads_diff_v2.3	reads_diff_v1.4	reads_diff_v3.4
Alexandrium	TRUE	3	3	3	3	0	0	0	0	0	2871	2871	2871	2871	0	0	0	0	0
Amylax	TRUE	2	2	3	3	0	1	1	1	0	2017	2017	2067	2067	0	50	50	50	0
Apocalathium	FALSE	26	31	31	31	5	5	0	5	0	153585	155876	155876	155876	2291	2291	0	2291	0
Azadinium	FALSE	2	2	2	2	0	0	0	0	0	307	307	307	307	0	0	0	0	0
Biecheleria	FALSE	57	144	142	140	87	85	-2	83	-2	34049630	34365152	34365024	34364897	315522	315394	-128	315267	-127
Chytriodinium	FALSE	2	3	3	3	1	1	0	1	0	5163	5229	5229	5229	66	66	0	66	0
Dinophysis	TRUE	6	5	5	4	-1	-1	0	-2	-1	1994	1746	1746	1587	-248	-248	0	-407	-159
Fragilidium	TRUE	1	1	1	1	0	0	0	0	0	131	131	131	131	0	0	0	0	0
Gonyaulax	TRUE	1	1	1	1	0	0	0	0	0	2	2	2	2	0	0	0	0	0
Gymnodinium	TRUE	7	148	147	103	141	140	-1	96	-44	5942	1777119	1777050	1751804	1771177	1771108	-69	1745862	-25246
Gyrodinium	TRUE	4	4	4	5	0	0	0	1	1	3491	3714	3714	5320	223	223	0	1829	1606
Heterocapsa	TRUE	1	1	1	1	0	0	0	0	0	170	170	170	170	0	0	0	0	0
Islandinium	FALSE	2	2	2	1	0	0	0	-1	-1	1081	1081	1081	116	0	0	0	-965	-965
Levanderina	FALSE	1	1	1	1	0	0	0	0	0	385	385	385	385	0	0	0	0	0
Nusuttodinium	FALSE	59	61	61	62	2	2	0	3	1	9653995	9669020	9669020	9681676	15025	15025	0	27681	12656
Pellucidodinium	FALSE	1	1	1	1	0	0	0	0	0	114	114	114	114	0	0	0	0	0
Pentapharsodinium	TRUE	0	1	1	1	1	1	0	1	0	0	201	201	201	201	201	0	201	0
Peridinium	TRUE	1	1	1	1	0	0	0	0	0	102	102	102	102	0	0	0	0	0
Pfiesteria	FALSE	2	2	2	2	0	0	0	0	0	25194	25194	25194	25194	0	0	0	0	0
Phalachroma	FALSE	1	1	0	0	0	-1	-1	-1	0	84	84	0	0	0	-84	-84	-84	0
Prorocentrum	TRUE	0	1	1	1	1	1	0	1	0	0	1470	1470	1470	1470	1470	0	1470	0
Protoceratium	TRUE	34	44	43	43	10	9	-1	9	0	87718	88323	88237	88237	605	519	-86	519	0
Protoperidinium	TRUE	13	12	12	11	-1	-1	0	-2	-1	8548	8437	8437	6991	-111	-111	0	-1557	-1446
Sourniaea	FALSE	1	1	1	1	0	0	0	0	0	115	115	115	115	0	0	0	0	0
Stoeckeria	FALSE	21	22	22	10	1	1	0	-11	-12	101309	101440	101440	990	131	131	0	-100319	-100450
Takayama	FALSE	0	1	1	1	1	1	0	1	0	0	341	341	341	341	341	0	341	0
Testudodinium	FALSE	2	2	2	2	0	0	0	0	0	2725	2725	2725	2725	0	0	0	0	0
Torodinium	TRUE	1	0	0	0	-1	-1	0	-1	0	364	0	0	0	-364	-364	0	-364	0
Tripos	FALSE	2	1	2	1	-1	0	1	-1	-1	295	37	3346	37	-258	3051	3309	-258	-3309

## Sheet: Table S17 - Euka02 Dinofl ASV F
Table S17 - Taxonomic assignment of Dinophyceae for the Euka02 datasetat the family level, bootstrap values, and read counts for each ASV across database versions
V1	Family.db1	Fami_perc.db1	total_reads.db1	Family.db2	Fami_perc.db2	total_reads.db2	Family.db3	Fami_perc.db3	total_reads.db3	Family.db4	Fami_perc.db4	total_reads.db4
ASV_426456	Thoracosphaeraceae	85	43	Thoracosphaeraceae	88	43	Thoracosphaeraceae	88	43	Thoracosphaeraceae	84	43
ASV_119756	Gymnodiniaceae	80	252
ASV_193753	Gymnodiniaceae	90	5092	Gymnodiniaceae	90	5092	Gymnodiniaceae	90	5092	Gymnodiniaceae	89	5092
ASV_045832	Peridiniaceae	94	102	Peridiniaceae	96	102	Peridiniaceae	96	102	Peridiniaceae	96	102
ASV_217669	Protoperidiniaceae	96	93	Protoperidiniaceae	96	93	Protoperidiniaceae	96	93	Protoperidiniaceae	96	93
ASV_172535	Gymnodiniaceae	87	422
ASV_363760	Gymnodiniaceae	83	123	Gymnodiniaceae	91	123	Gymnodiniaceae	88	123	Gymnodiniaceae	87	123
ASV_250332	Gymnodiniaceae	88	30	Gymnodiniaceae	83	30
ASV_210004	Gymnodiniaceae	83	193	Gymnodiniaceae	81	193
ASV_253734	Thoracosphaeraceae	86	166	Thoracosphaeraceae	85	166	Thoracosphaeraceae	85	166	Thoracosphaeraceae	81	166
ASV_095355	Gymnodiniaceae	95	119	Gymnodiniaceae	88	119	Gymnodiniaceae	86	119	Gymnodiniaceae	86	119
ASV_187664	Gymnodiniaceae	95	2955	Gymnodiniaceae	88	2955	Gyrodiniaceae	88	2955	Gyrodiniaceae	88	2955
ASV_026738	Gymnodiniaceae	96	43	Gymnodiniaceae	96	43	Gymnodiniaceae	96	43	Gymnodiniaceae	96	43
ASV_251646	Suessiaceae	80	46
ASV_299816	Gymnodiniaceae	82	54	Gymnodiniaceae	91	54
ASV_406819	Suessiaceae	96	116	Suessiaceae	84	116	Suessiaceae	84	116	Suessiaceae	84	116
ASV_037074	Gymnodiniaceae	89	349	Gymnodiniaceae	95	349	Gymnodiniaceae	89	349	Gymnodiniaceae	90	349
ASV_174072	Gymnodiniaceae	91	405	Gymnodiniaceae	94	405	Gymnodiniaceae	92	405	Gymnodiniaceae	93	405
ASV_037932	Thoracosphaeraceae	86	83	Thoracosphaeraceae	88	83	Thoracosphaeraceae	88	83	Thoracosphaeraceae	88	83
ASV_164250	Gymnodiniaceae	81	29	Gymnodiniaceae	83	29
ASV_186569	Gymnodiniaceae	92	46	Gymnodiniaceae	91	46
ASV_218754	Suessiaceae	84	18
ASV_323407	Protoceratiaceae	80	59
ASV_206144	Thoracosphaeraceae	85	134	Thoracosphaeraceae	85	134	Thoracosphaeraceae	85	134	Thoracosphaeraceae	81	134
ASV_353934	Gymnodiniaceae	92	93	Gymnodiniaceae	89	93	Gymnodiniaceae	83	93	Gymnodiniaceae	83	93
ASV_026788	Gymnodiniaceae	82	84	Gymnodiniaceae	80	84
ASV_427132	Gymnodiniaceae	83	24	Gymnodiniaceae	85	24
ASV_259671	Gymnodiniaceae	82	18	Gymnodiniaceae	86	18
ASV_189063	Gymnodiniaceae	84	5193	Gymnodiniaceae	90	5193	Gymnodiniaceae	90	5193	Gymnodiniaceae	90	5193
ASV_048455	Gymnodiniaceae	82	13007	Gymnodiniaceae	96	13007				Gymnodiniaceae	82	13007
ASV_277529	Gymnodiniaceae	88	28	Gymnodiniaceae	84	28	Gymnodiniaceae	84	28	Gymnodiniaceae	84	28
ASV_434616	Gymnodiniaceae	94	289	Gymnodiniaceae	90	289	Gymnodiniaceae	86	289	Gymnodiniaceae	87	289
ASV_269653	Gymnodiniaceae	84	292	Gymnodiniaceae	86	292
ASV_229407	Suessiaceae	85	16	Suessiaceae	92	16	Suessiaceae	92	16	Suessiaceae	91	16
ASV_067975	Gymnodiniaceae	88	504	Gymnodiniaceae	88	504	Gymnodiniaceae	88	504	Gymnodiniaceae	88	504
ASV_123038	Gymnodiniaceae	91	159878	Gymnodiniaceae	91	159878	Gymnodiniaceae	91	159878	Gymnodiniaceae	91	159878
ASV_048612	Protoceratiaceae	98	59	Protoceratiaceae	95	59	Protoceratiaceae	95	59	Protoceratiaceae	95	59
ASV_262552	Gymnodiniaceae	94	104	Gymnodiniaceae	88	104	Gymnodiniaceae	82	104	Gymnodiniaceae	81	104
ASV_148414	Gymnodiniaceae	84	133	Gymnodiniaceae	90	133	Gymnodiniaceae	84	133	Gymnodiniaceae	84	133
ASV_293964	Suessiaceae	84	70
ASV_121313	Gymnodiniaceae	86	274	Gymnodiniaceae	92	274	Gymnodiniaceae	90	274	Gymnodiniaceae	90	274
ASV_392445	Suessiaceae	83	31	Suessiaceae	85	31	Suessiaceae	85	31	Suessiaceae	85	31
ASV_428911	Gymnodiniaceae	81	277
ASV_125699	Gymnodiniaceae	82	81	Gymnodiniaceae	88	81	Gymnodiniaceae	83	81	Gymnodiniaceae	83	81
ASV_432532	Protoceratiaceae	91	41	Protoceratiaceae	91	41	Protoceratiaceae	90	41	Protoceratiaceae	90	41
ASV_285507	Protoceratiaceae	95	50	Protoceratiaceae	99	50	Protoceratiaceae	99	50	Protoceratiaceae	99	50
ASV_204802	Protoceratiaceae	99	104	Protoceratiaceae	93	104	Protoceratiaceae	95	104	Protoceratiaceae	95	104
ASV_401823	Thoracosphaeraceae	80	56	Thoracosphaeraceae	85	56	Thoracosphaeraceae	83	56	Thoracosphaeraceae	83	56
ASV_205164	Gymnodiniaceae	83	435	Gymnodiniaceae	91	435
ASV_105681	Gymnodiniaceae	81	70	Gymnodiniaceae	81	70
ASV_149033	Gymnodiniaceae	81	247	Gymnodiniaceae	88	247	Gymnodiniaceae	82	247	Gymnodiniaceae	84	247
ASV_428185	Suessiaceae	86	116
ASV_054499	Gymnodiniaceae	88	921	Gymnodiniaceae	86	921	Gymnodiniaceae	82	921	Gymnodiniaceae	82	921
ASV_163908	Gymnodiniaceae	90	150	Gymnodiniaceae	81	150
ASV_220375	Suessiaceae	83	85	Suessiaceae	81	85	Suessiaceae	80	85
ASV_247009	Gymnodiniaceae	90	44	Gymnodiniaceae	94	44	Gymnodiniaceae	90	44	Gymnodiniaceae	91	44
ASV_152772	Protoceratiaceae	96	96	Protoceratiaceae	95	96	Protoceratiaceae	94	96	Protoceratiaceae	94	96
ASV_330318	Suessiaceae	85	211
ASV_151099	Gymnodiniaceae	80	306	Gymnodiniaceae	85	306
ASV_372100	Gymnodiniaceae	86	87	Gymnodiniaceae	87	87	Gymnodiniaceae	85	87	Gymnodiniaceae	85	87
ASV_433723	Protoperidiniaceae	100	138	Protoperidiniaceae	100	138	Protoperidiniaceae	100	138	Protoperidiniaceae	100	138
ASV_141156	Suessiaceae	82	43	Suessiaceae	82	43	Suessiaceae	82	43	Suessiaceae	81	43
ASV_037002	Gymnodiniaceae	82	45
ASV_030209	Protoceratiaceae	91	38	Protoceratiaceae	83	38	Protoceratiaceae	83	38	Protoceratiaceae	85	38
ASV_087988	Symbiodiniaceae	80	904	Symbiodiniaceae	88	904	Symbiodiniaceae	88	904	Symbiodiniaceae	88	904
ASV_432527	Protoceratiaceae	87	28	Protoceratiaceae	89	28	Protoceratiaceae	89	28	Protoceratiaceae	89	28
ASV_083254	Gymnodiniaceae	84	48	Gymnodiniaceae	81	48
ASV_235791	Symbiodiniaceae	93	128	Symbiodiniaceae	91	128	Symbiodiniaceae	91	128	Symbiodiniaceae	91	128
ASV_106152	Protoceratiaceae	100	83468	Protoceratiaceae	97	83468	Protoceratiaceae	97	83468	Protoceratiaceae	97	83468
ASV_425981	Suessiaceae	96	1003	Suessiaceae	95	1003	Suessiaceae	95	1003	Suessiaceae	95	1003
ASV_430609	Gymnodiniaceae	80	226	Gymnodiniaceae	85	226	Gymnodiniaceae	83	226	Gymnodiniaceae	86	226
ASV_045804	Gymnodiniaceae	95	564	Gymnodiniaceae	95	564
ASV_371093	Protoceratiaceae	85	55	Protoceratiaceae	84	55	Protoceratiaceae	84	55	Protoceratiaceae	82	55
ASV_253965	Suessiaceae	88	82	Suessiaceae	85	82	Suessiaceae	85	82	Suessiaceae	85	82
ASV_279096	Gymnodiniaceae	95	419	Gymnodiniaceae	93	419	Gymnodiniaceae	93	419	Gymnodiniaceae	92	419
ASV_401236	Gymnodiniaceae	94	104	Gymnodiniaceae	94	104	Gymnodiniaceae	90	104	Gymnodiniaceae	92	104
ASV_423453	Protoceratiaceae	95	45	Protoceratiaceae	97	45	Protoceratiaceae	97	45	Protoceratiaceae	96	45
ASV_245714	Gymnodiniaceae	90	180	Gymnodiniaceae	91	180	Gymnodiniaceae	85	180	Gymnodiniaceae	85	180
ASV_167543	Gymnodiniaceae	88	1101	Gymnodiniaceae	88	1101	Gymnodiniaceae	88	1101	Gymnodiniaceae	88	1101
ASV_015876	Gymnodiniaceae	84	85
ASV_425837	Gymnodiniaceae	87	674	Gymnodiniaceae	87	674	Gymnodiniaceae	86	674	Gymnodiniaceae	86	674
ASV_185913	Thoracosphaeraceae	89	197	Thoracosphaeraceae	84	197	Thoracosphaeraceae	84	197	Thoracosphaeraceae	84	197
ASV_047056	Gymnodiniaceae	84	23	Gymnodiniaceae	86	23	Gymnodiniaceae	82	23	Gymnodiniaceae	82	23
ASV_425971	Gymnodiniaceae	86	495	Gymnodiniaceae	91	495	Gymnodiniaceae	91	495	Gymnodiniaceae	91	495
ASV_100629	Gymnodiniaceae	82	2250
ASV_277464	Suessiaceae	84	106	Suessiaceae	82	106	Suessiaceae	82	106	Suessiaceae	82	106
ASV_294339	Gymnodiniaceae	93	396	Gymnodiniaceae	90	396	Gymnodiniaceae	87	396	Gymnodiniaceae	88	396
ASV_093606	Gymnodiniaceae	80	124	Gymnodiniaceae	87	124	Gymnodiniaceae	86	124	Gymnodiniaceae	86	124
ASV_041490	Gymnodiniaceae	89	576	Gymnodiniaceae	96	576	Gymnodiniaceae	96	576	Gymnodiniaceae	96	576
ASV_428525	Gymnodiniaceae	86	42	Gymnodiniaceae	91	42
ASV_049063	Gymnodiniaceae	90	127	Gymnodiniaceae	90	127
ASV_026897	Thoracosphaeraceae	80	100
ASV_146142	Protoceratiaceae	100	93	Protoceratiaceae	95	93	Protoceratiaceae	95	93	Protoceratiaceae	95	93
ASV_189143	Gymnodiniaceae	80	350	Gymnodiniaceae	90	350
ASV_148803	Gymnodiniaceae	82	43
ASV_428075	Gymnodiniaceae	82	33	Gymnodiniaceae	86	33
ASV_278891	Suessiaceae	86	142	Suessiaceae	82	142	Suessiaceae	82	142	Suessiaceae	80	142
ASV_148915	Dinophysaceae	100	381	Dinophysaceae	98	381	Dinophysaceae	98	381	Dinophysaceae	99	381
ASV_087878	Gymnodiniaceae	88	1238	Gymnodiniaceae	87	1238	Gymnodiniaceae	83	1238	Gymnodiniaceae	83	1238
ASV_294247	Thoracosphaeraceae	82	11110
ASV_203962	Gymnodiniaceae	83	463	Gymnodiniaceae	89	463	Gymnodiniaceae	85	463	Gymnodiniaceae	83	463
ASV_283384	Gymnodiniaceae	81	189	Gymnodiniaceae	80	189
ASV_323724	Suessiaceae	82	43
ASV_141365	Gymnodiniaceae	80	131	Gymnodiniaceae	89	131	Gymnodiniaceae	88	131	Gymnodiniaceae	93	131
ASV_388175	Gymnodiniaceae	87	107	Gymnodiniaceae	93	107	Gymnodiniaceae	80	107	Gymnodiniaceae	80	107
ASV_420631	Protoceratiaceae	97	110	Protoceratiaceae	97	110	Protoceratiaceae	97	110	Protoceratiaceae	97	110
ASV_368131	Gymnodiniaceae	92	83	Gymnodiniaceae	94	83	Gymnodiniaceae	92	83	Gymnodiniaceae	93	83
ASV_317447	Gymnodiniaceae	84	186
ASV_252726	Protoceratiaceae	95	101	Protoceratiaceae	96	101	Protoceratiaceae	96	101	Protoceratiaceae	96	101
ASV_056714	Suessiaceae	82	57
ASV_430921	Torodiniaceae	86	364
ASV_356741	Thoracosphaeraceae	84	205	Thoracosphaeraceae	85	205	Thoracosphaeraceae	85	205
ASV_095950	Gymnodiniaceae	91	45	Gymnodiniaceae	92	45	Gymnodiniaceae	89	45	Gymnodiniaceae	89	45
ASV_076882	Gymnodiniaceae	88	111	Gymnodiniaceae	86	111	Gymnodiniaceae	81	111	Gymnodiniaceae	81	111
ASV_367951	Gymnodiniaceae	85	41932
ASV_230316	Suessiaceae	94	25	Suessiaceae	84	25	Suessiaceae	84	25	Suessiaceae	84	25
ASV_366600	Gymnodiniaceae	90	3481	Gymnodiniaceae	85	3481	Gymnodiniaceae	82	3481	Gymnodiniaceae	82	3481
ASV_048463	Gymnodiniaceae	90	23530	Gymnodiniaceae	92	23530	Gymnodiniaceae	91	23530	Gymnodiniaceae	91	23530
ASV_189500	Gymnodiniaceae	91	79	Gymnodiniaceae	89	79	Gymnodiniaceae	86	79	Gymnodiniaceae	86	79
ASV_093005	Gymnodiniaceae	82	26
ASV_434852	Gymnodiniaceae	87	79	Gymnodiniaceae	82	79
ASV_189009	Thoracosphaeraceae	85	117	Thoracosphaeraceae	90	117	Thoracosphaeraceae	90	117	Thoracosphaeraceae	86	117
ASV_060061	Gymnodiniaceae	91	219	Gymnodiniaceae	97	219	Gymnodiniaceae	80	219	Gymnodiniaceae	82	219
ASV_143188	Gymnodiniaceae	90	16	Gymnodiniaceae	86	16	Gymnodiniaceae	85	16	Gymnodiniaceae	86	16
ASV_401903	Thoracosphaeraceae	86	127	Thoracosphaeraceae	85	127	Thoracosphaeraceae	85	127
ASV_297120	Suessiaceae	86	132	Suessiaceae	83	132	Suessiaceae	82	132	Suessiaceae	82	132
ASV_049128	Thoracosphaeraceae	86	94	Thoracosphaeraceae	88	94	Thoracosphaeraceae	88	94	Thoracosphaeraceae	89	94
ASV_347104	Gymnodiniaceae	92	226	Gymnodiniaceae	92	226	Gyrodiniaceae	92	226	Gyrodiniaceae	92	226
ASV_125594	Thoracosphaeraceae	86	345	Thoracosphaeraceae	89	345	Pfiesteriaceae	87	345	Pfiesteriaceae	87	345
ASV_112463	Protoperidiniaceae	100	70	Protoperidiniaceae	100	70	Protoperidiniaceae	100	70	Protoperidiniaceae	100	70
ASV_105613	Dinophysaceae	80	81
ASV_100749	Protoceratiaceae	94	23	Protoceratiaceae	97	23	Protoceratiaceae	97	23	Protoceratiaceae	97	23
ASV_431001	Gymnodiniaceae	83	186	Gymnodiniaceae	86	186	Gymnodiniaceae	85	186	Gymnodiniaceae	83	186
ASV_401178	Suessiaceae	95	118	Suessiaceae	93	118	Suessiaceae	93	118	Suessiaceae	93	118
ASV_434640	Suessiaceae	89	687	Suessiaceae	100	687	Suessiaceae	100	687	Suessiaceae	100	687
ASV_140943	Lingulodiniaceae	86	1555	Lingulodiniaceae	92	1555	Lingulodiniaceae	93	1555	Lingulodiniaceae	92	1555
ASV_367660	Suessiaceae	98	108	Suessiaceae	92	108	Suessiaceae	92	108	Suessiaceae	92	108
ASV_372309	Chytriodiniaceae	81	263	Chytriodiniaceae	86	263
ASV_430579	Gymnodiniaceae	92	32	Gymnodiniaceae	94	32	Gymnodiniaceae	94	32	Gymnodiniaceae	94	32
ASV_363827	Suessiaceae	82	15	Suessiaceae	83	15	Suessiaceae	83	15	Suessiaceae	82	15
ASV_323649	Thoracosphaeraceae	86	53	Thoracosphaeraceae	85	53	Thoracosphaeraceae	85	53	Thoracosphaeraceae	85	53
ASV_390690	Gymnodiniaceae	81	3443
ASV_029977	Gymnodiniaceae	89	361	Gymnodiniaceae	87	361				Gymnodiniaceae	80	361
ASV_120502	Protoceratiaceae	94	66	Protoceratiaceae	94	66	Protoceratiaceae	94	66	Protoceratiaceae	94	66
ASV_369659	Protoperidiniaceae	95	264	Protoperidiniaceae	95	264	Protoperidiniaceae	95	264	Protoperidiniaceae	95	264
ASV_096861	Gymnodiniaceae	86	33
ASV_278841	Amphidiniopsidaceae	97	965	Amphidiniopsidaceae	96	965	Protoperidiniaceae	98	965	Protoperidiniaceae	98	965
ASV_269742	Gymnodiniaceae	84	179	Gymnodiniaceae	86	179	Gymnodiniaceae	85	179	Gymnodiniaceae	83	179
ASV_100138	Gymnodiniaceae	92	125	Gymnodiniaceae	87	125	Gymnodiniaceae	87	125	Gymnodiniaceae	87	125
ASV_323287	Gymnodiniaceae	89	158	Gymnodiniaceae	91	158	Gymnodiniaceae	87	158	Gymnodiniaceae	86	158
ASV_058786	Gymnodiniaceae	82	870	Gymnodiniaceae	84	870
ASV_190538	Gymnodiniaceae	84	77	Gymnodiniaceae	81	77
ASV_113788	Gymnodiniaceae	87	616	Gymnodiniaceae	90	616	Gymnodiniaceae	89	616	Gymnodiniaceae	89	616
ASV_087813	Thoracosphaeraceae	86	96	Thoracosphaeraceae	91	96	Thoracosphaeraceae	91	96	Thoracosphaeraceae	83	96
ASV_364199	Gymnodiniaceae	96	333	Gymnodiniaceae	97	333	Gymnodiniaceae	97	333	Gymnodiniaceae	93	333
ASV_239960	Gymnodiniaceae	88	82	Gymnodiniaceae	83	82
ASV_216314	Suessiaceae	86	79
ASV_197525	Gymnodiniaceae	90	57	Gymnodiniaceae	89	57
ASV_433020	Suessiaceae	86	18	Suessiaceae	86	18	Suessiaceae	86	18	Suessiaceae	85	18
ASV_329798	Gymnodiniaceae	91	105	Gymnodiniaceae	90	105	Gymnodiniaceae	85	105	Gymnodiniaceae	86	105
ASV_181176	Suessiaceae	86	38	Suessiaceae	88	38	Suessiaceae	87	38	Suessiaceae	87	38
ASV_370397	Ceratiaceae	80	258
ASV_211850	Gymnodiniaceae	97	3820	Gymnodiniaceae	93	3820	Gymnodiniaceae	93	3820	Gymnodiniaceae	93	3820
ASV_037748	Thoracosphaeraceae	82	918	Thoracosphaeraceae	85	918	Thoracosphaeraceae	85	918	Thoracosphaeraceae	85	918
ASV_169507	Suessiaceae	85	418	Suessiaceae	84	418	Suessiaceae	84	418	Suessiaceae	84	418
ASV_370738	Thoracosphaeraceae	81	201	Thoracosphaeraceae	92	201	Ensiculiferaceae	85	201	Ensiculiferaceae	85	201
ASV_152978	Thoracosphaeraceae	86	126	Thoracosphaeraceae	87	126	Thoracosphaeraceae	87	126	Thoracosphaeraceae	83	126
ASV_163961	Protoceratiaceae	100	293	Protoceratiaceae	97	293	Protoceratiaceae	97	293	Protoceratiaceae	97	293
ASV_388215	Gymnodiniaceae	93	37	Gymnodiniaceae	93	37	Gymnodiniaceae	92	37	Gymnodiniaceae	92	37
ASV_266793	Gymnodiniaceae	81	131
ASV_428179	Pyrophacaceae	96	131	Pyrophacaceae	90	131	Pyrocystaceae	93	131	Pyrocystaceae	93	131
ASV_077110	Gymnodiniaceae	91	44	Gymnodiniaceae	93	44	Gymnodiniaceae	88	44	Gymnodiniaceae	90	44
ASV_433247	Gymnodiniaceae	100	1	Gymnodiniaceae	98	1	Gymnodiniaceae	98	1	Gymnodiniaceae	98	1
ASV_267743	Gymnodiniaceae	81	71	Gymnodiniaceae	85	71
ASV_367433	Gymnodiniaceae	89	4757	Gymnodiniaceae	95	4757	Gymnodiniaceae	93	4757	Gymnodiniaceae	93	4757
ASV_429295	Thoracosphaeraceae	85	114	Thoracosphaeraceae	84	114	Thoracosphaeraceae	84	114
ASV_229489	Dinophysaceae	100	138	Dinophysaceae	98	138	Dinophysaceae	98	138	Dinophysaceae	97	138
ASV_259169	Gymnodiniaceae	86	25
ASV_203931	Gymnodiniaceae	88	382							Gymnodiniaceae	80	382
ASV_036896	Thoracosphaeraceae	81	29	Thoracosphaeraceae	83	29
ASV_297493	Suessiaceae	98	165
ASV_339223	Suessiaceae	89	18	Suessiaceae	81	18
ASV_087751	Suessiaceae	81	92
ASV_420956	Protoperidiniaceae	97	115	Protoperidiniaceae	99	115	Protoperidiniaceae	99	115	Protoperidiniaceae	99	115
ASV_348824	Suessiaceae	87	83	Suessiaceae	82	83	Suessiaceae	81	83
ASV_371011	Gymnodiniaceae	87	208	Gymnodiniaceae	86	208	Gymnodiniaceae	86	208	Gymnodiniaceae	86	208
ASV_420657	Protoceratiaceae	97	130	Protoceratiaceae	97	130	Protoceratiaceae	97	130	Protoceratiaceae	97	130
ASV_173821	Protoperidiniaceae	100	690	Protoperidiniaceae	100	690	Protoperidiniaceae	100	690	Protoperidiniaceae	100	690
ASV_299508	Gonyaulacaceae	100	2	Gonyaulacaceae	99	2	Gonyaulacaceae	99	2	Gonyaulacaceae	99	2
ASV_070260	Thoracosphaeraceae	86	46	Thoracosphaeraceae	82	46	Thoracosphaeraceae	82	46	Thoracosphaeraceae	81	46
ASV_173822	Gymnodiniaceae	82	207	Gymnodiniaceae	82	207
ASV_370644	Protoceratiaceae	88	2877	Protoceratiaceae	87	2877	Protoceratiaceae	87	2877	Protoceratiaceae	88	2877
ASV_149178	Gymnodiniaceae	93	190	Gymnodiniaceae	93	190	Gymnodiniaceae	93	190	Gymnodiniaceae	93	190
ASV_204618	Gymnodiniaceae	90	8693621	Gymnodiniaceae	90	8693621	Gymnodiniaceae	90	8693621	Gymnodiniaceae	90	8693621
ASV_339475	Suessiaceae	80	45
ASV_370491	Gymnodiniaceae	82	92	Gymnodiniaceae	93	92	Gymnodiniaceae	91	92	Gymnodiniaceae	91	92
ASV_057246	Gymnodiniaceae	89	1220	Gymnodiniaceae	95	1220	Gymnodiniaceae	88	1220	Gymnodiniaceae	89	1220
ASV_411250	Gymnodiniaceae	82	27	Gymnodiniaceae	87	27	Gymnodiniaceae	87	27	Gymnodiniaceae	87	27
ASV_325488	Gymnodiniaceae	81	89	Gymnodiniaceae	88	89	Gymnodiniaceae	88	89	Gymnodiniaceae	87	89
ASV_140239	Gymnodiniaceae	89	109	Gymnodiniaceae	92	109	Gymnodiniaceae	84	109	Gymnodiniaceae	84	109
ASV_324218	Gymnodiniaceae	89	78	Gymnodiniaceae	89	78	Gymnodiniaceae	81	78	Gymnodiniaceae	81	78
ASV_350113	Protoceratiaceae	92	99	Protoceratiaceae	96	99	Protoceratiaceae	96	99	Protoceratiaceae	96	99
ASV_263710	Suessiaceae	89	48	Suessiaceae	89	48	Suessiaceae	88	48	Suessiaceae	87	48
ASV_245729	Ceratiaceae	83	37	Ceratiaceae	87	37	Ceratiaceae	89	37	Ceratiaceae	88	37
ASV_433626	Gymnodiniaceae	87	248	Gymnodiniaceae	86	248	Gymnodiniaceae	86	248	Gymnodiniaceae	86	248
ASV_212068	Gymnodiniaceae	90	1066	Gymnodiniaceae	93	1066	Gymnodiniaceae	93	1066	Gymnodiniaceae	87	1066
ASV_205535	Gymnodiniaceae	84	759	Gymnodiniaceae	82	759	Gymnodiniaceae	82	759	Gymnodiniaceae	83	759
ASV_369397	Gymnodiniaceae	87	306	Gymnodiniaceae	86	306	Gymnodiniaceae	84	306	Gymnodiniaceae	83	306
ASV_401763	Gymnodiniaceae	86	70
ASV_355611	Gymnodiniaceae	84	284
ASV_325753	Gymnodiniaceae	89	17	Gymnodiniaceae	96	17	Gymnodiniaceae	86	17	Gymnodiniaceae	87	17
ASV_420564	Gymnodiniaceae	84	12	Gymnodiniaceae	83	12
ASV_423421	Gymnodiniaceae	82	130	Gymnodiniaceae	89	130	Gymnodiniaceae	84	130	Gymnodiniaceae	84	130
ASV_289033	Gymnodiniaceae	81	960
ASV_231891	Protoceratiaceae	99	73	Protoceratiaceae	98	73	Protoceratiaceae	98	73	Protoceratiaceae	98	73
ASV_253550	Suessiaceae	84	36	Suessiaceae	85	36	Suessiaceae	85	36	Suessiaceae	84	36
ASV_183513	Thoracosphaeraceae	86	54	Thoracosphaeraceae	88	54	Thoracosphaeraceae	87	54	Thoracosphaeraceae	84	54
ASV_339762	Gymnodiniaceae	88	80	Gymnodiniaceae	90	80
ASV_409636	Gymnodiniaceae	85	40	Gymnodiniaceae	84	40
ASV_261757	Gymnodiniaceae	83	116	Gymnodiniaceae	87	116
ASV_362899	Suessiaceae	81	84	Suessiaceae	90	84	Suessiaceae	90	84	Suessiaceae	90	84
ASV_367338	Gymnodiniaceae	91	107	Gymnodiniaceae	95	107	Gymnodiniaceae	93	107	Gymnodiniaceae	93	107
ASV_145417	Suessiaceae	86	46	Suessiaceae	85	46	Suessiaceae	85	46	Suessiaceae	85	46
ASV_350398	Thoracosphaeraceae	87	143	Thoracosphaeraceae	85	143	Thoracosphaeraceae	84	143	Thoracosphaeraceae	84	143
ASV_301058	Thoracosphaeraceae	86	67	Thoracosphaeraceae	83	67	Thoracosphaeraceae	83	67	Thoracosphaeraceae	83	67
ASV_022889	Suessiaceae	85	110	Suessiaceae	92	110	Suessiaceae	92	110	Suessiaceae	91	110
ASV_185515	Gymnodiniaceae	83	30
ASV_297425	Gymnodiniaceae	85	66	Gymnodiniaceae	81	66
ASV_148792	Amphidomataceae	89	189	Amphidomataceae	90	189	Amphidomataceae	90	189	Amphidomataceae	90	189
ASV_058785	Gymnodiniaceae	85	6500	Gymnodiniaceae	85	6500	Gymnodiniaceae	84	6500	Gymnodiniaceae	84	6500
ASV_066648	Gymnodiniaceae	92	38	Gymnodiniaceae	95	38	Gymnodiniaceae	93	38	Gymnodiniaceae	93	38
ASV_210958	Gymnodiniaceae	86	1001	Gymnodiniaceae	84	1001	Gymnodiniaceae	82	1001	Gymnodiniaceae	82	1001
ASV_420602	Protoceratiaceae	97	61	Protoceratiaceae	92	61	Protoceratiaceae	91	61	Protoceratiaceae	91	61
ASV_408442	Gymnodiniaceae	87	63	Gymnodiniaceae	89	63	Gymnodiniaceae	80	63	Gymnodiniaceae	82	63
ASV_147774	Thoracosphaeraceae	87	60	Thoracosphaeraceae	88	60	Thoracosphaeraceae	88	60
ASV_181881	Protoceratiaceae	99	71	Protoceratiaceae	100	71	Protoceratiaceae	100	71	Protoceratiaceae	100	71
ASV_349495	Gymnodiniaceae	96	40	Gymnodiniaceae	96	40
ASV_046238	Protoperidiniaceae	83	1446	Protoperidiniaceae	82	1446	Protoperidiniaceae	91	1446	Protoperidiniaceae	91	1446
ASV_429976	Dinophysaceae	99	980	Dinophysaceae	100	980	Dinophysaceae	100	980	Dinophysaceae	100	980
ASV_434863	Protoceratiaceae	100	123	Protoceratiaceae	97	123	Protoceratiaceae	97	123	Protoceratiaceae	97	123
ASV_059141	Gymnodiniaceae	89	216	Gymnodiniaceae	92	216	Gymnodiniaceae	87	216	Gymnodiniaceae	87	216
ASV_235645	Protoceratiaceae	95	7	Protoceratiaceae	98	7	Protoceratiaceae	98	7	Protoceratiaceae	98	7
ASV_179067	Gymnodiniaceae	88	116	Gymnodiniaceae	86	116	Gymnodiniaceae	84	116	Gymnodiniaceae	83	116
ASV_161959	Protoceratiaceae	95	167	Protoceratiaceae	94	167	Protoceratiaceae	94	167	Protoceratiaceae	94	167
ASV_064830	Gymnodiniaceae	81	87	Gymnodiniaceae	82	87
ASV_143591	Thoracosphaeraceae	81	172	Thoracosphaeraceae	83	172	Thoracosphaeraceae	83	172
ASV_267367	Suessiaceae	80	28
ASV_125909	Gymnodiniaceae	80	90
ASV_259539	Gymnodiniaceae	97	62	Gymnodiniaceae	95	62
ASV_041082	Gymnodiniaceae	84	126	Gymnodiniaceae	87	126	Gymnodiniaceae	86	126	Gymnodiniaceae	86	126
ASV_190528	Gymnodiniaceae	92	33	Gymnodiniaceae	86	33
ASV_429869	Gymnodiniaceae	83	1758	Gymnodiniaceae	80	1758
ASV_253908	Suessiaceae	97	84	Suessiaceae	87	84	Suessiaceae	87	84	Suessiaceae	87	84
ASV_303841	Gymnodiniaceae	91	46	Gymnodiniaceae	94	46	Gymnodiniaceae	92	46	Gymnodiniaceae	93	46
ASV_167570	Gymnodiniaceae	84	7284	Gymnodiniaceae	85	7284
ASV_168867	Suessiaceae	85	34020087	Suessiaceae	82	34020087	Suessiaceae	81	34020087	Suessiaceae	80	34020087
ASV_239077	Suessiaceae	82	13	Suessiaceae	82	13	Suessiaceae	82	13	Suessiaceae	82	13
ASV_046937	Gymnodiniaceae	94	154	Gymnodiniaceae	92	154	Gymnodiniaceae	92	154	Gymnodiniaceae	92	154
ASV_370373	Protoceratiaceae	89	80	Protoceratiaceae	92	80	Protoceratiaceae	92	80	Protoceratiaceae	92	80
ASV_115485	Gymnodiniaceae	93	80	Gymnodiniaceae	86	80	Gymnodiniaceae	84	80	Gymnodiniaceae	84	80
ASV_391176	Gymnodiniaceae	84	26	Gymnodiniaceae	90	26	Gymnodiniaceae	90	26	Gymnodiniaceae	90	26
ASV_173373	Protoperidiniaceae	82	111
ASV_210941	Thoracosphaeraceae	81	89
ASV_148357	Suessiaceae	80	205
ASV_080295	Gymnodiniaceae	87	12	Gymnodiniaceae	93	12	Gymnodiniaceae	87	12	Gymnodiniaceae	89	12
ASV_125910	Protoceratiaceae	92	80	Protoceratiaceae	95	80	Protoceratiaceae	95	80	Protoceratiaceae	95	80
ASV_250673	Thoracosphaeraceae	89	1974	Thoracosphaeraceae	84	1974	Thoracosphaeraceae	84	1974
ASV_422875	Gymnodiniaceae	84	122
ASV_054882	Thoracosphaeraceae	83	142	Thoracosphaeraceae	83	142	Thoracosphaeraceae	83	142	Thoracosphaeraceae	83	142
ASV_370333	Suessiaceae	80	23
ASV_340900	Gymnodiniaceae	89	57	Gymnodiniaceae	88	57	Gymnodiniaceae	88	57	Gymnodiniaceae	88	57
ASV_148412	Protoceratiaceae	91	59	Protoceratiaceae	96	59	Protoceratiaceae	96	59	Protoceratiaceae	95	59
ASV_430722	Thoracosphaeraceae	81	236
ASV_163802	Gymnodiniaceae	81	8644	Gymnodiniaceae	82	8644
ASV_371902	Gymnodiniaceae	84	360	Gymnodiniaceae	88	360	Gymnodiniaceae	85	360	Gymnodiniaceae	84	360
ASV_095006	Gymnodiniaceae	88	10851	Gymnodiniaceae	90	10851	Gymnodiniaceae	88	10851	Gymnodiniaceae	88	10851
ASV_324293	Protoceratiaceae	96	66	Protoceratiaceae	93	66	Protoceratiaceae	92	66	Protoceratiaceae	92	66
ASV_203690	Gymnodiniaceae	94	53	Gymnodiniaceae	96	53
ASV_268860	Gymnodiniaceae	86	10528	Gymnodiniaceae	87	10528	Gymnodiniaceae	87	10528	Gymnodiniaceae	87	10528
ASV_251808	Gymnodiniaceae	85	3383	Gymnodiniaceae	98	3383	Gymnodiniaceae	96	3383	Gymnodiniaceae	95	3383
ASV_367288	Gymnodiniaceae	92	121	Gymnodiniaceae	96	121
ASV_299631	Gymnodiniaceae	95	829	Gymnodiniaceae	90	829
ASV_177719	Thoracosphaeraceae	82	43	Thoracosphaeraceae	83	43	Thoracosphaeraceae	82	43	Thoracosphaeraceae	82	43
ASV_367443	Gymnodiniaceae	86	2473	Gymnodiniaceae	83	2473
ASV_037800	Thoracosphaeraceae	84	149	Thoracosphaeraceae	85	149	Thoracosphaeraceae	85	149	Thoracosphaeraceae	81	149
ASV_292757	Suessiaceae	95	76	Suessiaceae	100	76	Suessiaceae	100	76	Suessiaceae	100	76
ASV_367947	Thoracosphaeraceae	94	24849	Thoracosphaeraceae	95	24849	Pfiesteriaceae	95	24849	Pfiesteriaceae	93	24849
ASV_430869	Gymnodiniaceae	83	500	Gymnodiniaceae	84	500	Gyrodiniaceae	81	500	Gyrodiniaceae	81	500
ASV_289123	Protoceratiaceae	96	75	Protoceratiaceae	96	75	Protoceratiaceae	96	75	Protoceratiaceae	96	75
ASV_043308	Protoperidiniaceae	99	103	Protoperidiniaceae	99	103	Protoperidiniaceae	99	103	Protoperidiniaceae	99	103
ASV_097171	Oxyphysiaceae	98	84	Oxyphysiaceae	98	84	Oxyphysaceae	98	84	Oxyphysaceae	98	84
ASV_080919	Thoracosphaeraceae	80	69
ASV_060214	Gymnodiniaceae	82	45	Gymnodiniaceae	81	45
ASV_073629	Gymnodiniaceae	89	365	Gymnodiniaceae	88	365	Gymnodiniaceae	82	365	Gymnodiniaceae	82	365
ASV_433308	Gymnodiniaceae	86	237	Gymnodiniaceae	86	237	Gymnodiniaceae	80	237	Gymnodiniaceae	80	237
ASV_067923	Thoracosphaeraceae	80	993	Thoracosphaeraceae	80	993
ASV_371432	Gymnodiniaceae	87	714060	Gymnodiniaceae	86	714060	Gymnodiniaceae	86	714060	Gymnodiniaceae	86	714060
ASV_270417	Gymnodiniaceae	82	236	Gymnodiniaceae	82	236
ASV_432991	Gymnodiniaceae	84	42	Gymnodiniaceae	83	42
ASV_360171	Symbiodiniaceae	82	17	Symbiodiniaceae	82	17	Symbiodiniaceae	82	17	Symbiodiniaceae	82	17
ASV_152926	Thoracosphaeraceae	81	153	Thoracosphaeraceae	84	153	Thoracosphaeraceae	81	153
ASV_087765	Symbiodiniaceae	84	135	Symbiodiniaceae	82	135	Symbiodiniaceae	82	135	Symbiodiniaceae	82	135
ASV_431136	Gymnodiniaceae	92	47	Gymnodiniaceae	90	47
ASV_076834	Thoracosphaeraceae	81	77	Thoracosphaeraceae	81	77	Thoracosphaeraceae	81	77
ASV_412205	Gymnodiniaceae	81	7
ASV_197577	Gymnodiniaceae	86	44	Gymnodiniaceae	88	44	Gymnodiniaceae	85	44	Gymnodiniaceae	88	44
ASV_097924	Gymnodiniaceae	84	140	Gymnodiniaceae	83	140	Gymnodiniaceae	83	140	Gymnodiniaceae	83	140
ASV_371437	Gymnodiniaceae	88	481	Gymnodiniaceae	84	481
ASV_020265	Protoceratiaceae	97	127	Protoceratiaceae	97	127	Protoceratiaceae	97	127	Protoceratiaceae	97	127
ASV_429043	Thoracosphaeraceae	81	78	Thoracosphaeraceae	82	78	Thoracosphaeraceae	82	78	Thoracosphaeraceae	80	78
ASV_278895	Gymnodiniaceae	90	67	Gymnodiniaceae	92	67
ASV_287214	Gymnodiniaceae	85	561	Gymnodiniaceae	86	561
ASV_164264	Gymnodiniaceae	88	23	Gymnodiniaceae	87	23	Gymnodiniaceae	85	23	Gymnodiniaceae	85	23
ASV_350385	Suessiaceae	82	234
ASV_206108	Gymnodiniaceae	91	73	Gymnodiniaceae	93	73
ASV_428609	Thoracosphaeraceae	82	89	Thoracosphaeraceae	80	89	Thoracosphaeraceae	80	89	Thoracosphaeraceae	80	89
ASV_390857	Protoceratiaceae	89	78	Protoceratiaceae	89	78	Protoceratiaceae	89	78	Protoceratiaceae	87	78
ASV_193694	Pyrocystaceae	99	3	Pyrocystaceae	99	3	Pyrophacaceae	99	3	Pyrophacaceae	99	3
ASV_252342	Suessiaceae	85	28	Suessiaceae	86	28	Suessiaceae	85	28	Suessiaceae	84	28
ASV_285692	Protoceratiaceae	87	1	Protoceratiaceae	81	1	Protoceratiaceae	81	1	Protoceratiaceae	84	1
ASV_142877	Gymnodiniaceae	83	52	Gymnodiniaceae	85	52	Gymnodiniaceae	83	52	Gymnodiniaceae	83	52
ASV_125569	Gymnodiniaceae	88	12589	Gymnodiniaceae	86	12589	Gymnodiniaceae	86	12589	Gymnodiniaceae	86	12589
ASV_169387	Gymnodiniaceae	89	262	Gymnodiniaceae	89	262	Gymnodiniaceae	88	262	Gymnodiniaceae	88	262
ASV_148659	Thoracosphaeraceae	87	97	Thoracosphaeraceae	88	97	Thoracosphaeraceae	86	97	Thoracosphaeraceae	86	97
ASV_138166	Gymnodiniaceae	82	55	Gymnodiniaceae	82	55
ASV_390716	Protoceratiaceae	100	179	Protoceratiaceae	99	179	Protoceratiaceae	99	179	Protoceratiaceae	99	179
ASV_205022	Symbiodiniaceae	83	248	Symbiodiniaceae	84	248	Symbiodiniaceae	84	248	Symbiodiniaceae	84	248
ASV_426498	Gymnodiniaceae	89	240	Gymnodiniaceae	85	240
ASV_432159	Thoracosphaeraceae	94	86	Thoracosphaeraceae	88	86	Pfiesteriaceae	87	86	Pfiesteriaceae	86	86
ASV_205736	Gymnodiniaceae	84	392
ASV_164064	Gymnodiniaceae	86	1189	Gymnodiniaceae	86	1189
ASV_395657	Thoracosphaeraceae	85	62	Thoracosphaeraceae	85	62	Thoracosphaeraceae	83	62	Thoracosphaeraceae	83	62
ASV_149279	Gymnodiniaceae	85	14	Gymnodiniaceae	84	14
ASV_432301	Gymnodiniaceae	80	56
ASV_414162	Gymnodiniaceae	88	33	Gymnodiniaceae	87	33	Gymnodiniaceae	87	33	Gymnodiniaceae	87	33
ASV_250883	Protoceratiaceae	99	52	Protoceratiaceae	99	52	Protoceratiaceae	99	52	Protoceratiaceae	99	52
ASV_223299	Gymnodiniaceae	84	87	Gymnodiniaceae	84	87	Gymnodiniaceae	81	87	Gymnodiniaceae	84	87
ASV_079194	Gymnodiniaceae	80	143	Gymnodiniaceae	80	143
ASV_268935	Protoceratiaceae	99	111	Protoceratiaceae	99	111	Protoceratiaceae	99	111	Protoceratiaceae	99	111
ASV_123243	Suessiaceae	84	23	Suessiaceae	83	23	Suessiaceae	82	23	Suessiaceae	81	23
ASV_120514	Gymnodiniaceae	86	915	Gymnodiniaceae	87	915	Gymnodiniaceae	87	915	Gymnodiniaceae	86	915
ASV_430772	Gymnodiniaceae	92	221	Gymnodiniaceae	93	221	Gymnodiniaceae	91	221	Gymnodiniaceae	92	221
ASV_203963	Gymnodiniaceae	92	116	Gymnodiniaceae	93	116
ASV_146149	Gymnodiniaceae	84	155	Gymnodiniaceae	91	155	Gymnodiniaceae	89	155	Gymnodiniaceae	88	155
ASV_037563	Gymnodiniaceae	95	207	Gymnodiniaceae	95	207	Gymnodiniaceae	95	207	Gymnodiniaceae	89	207
ASV_020016	Gymnodiniaceae	91	81	Gymnodiniaceae	92	81	Gymnodiniaceae	84	81	Gymnodiniaceae	84	81
ASV_356658	Protoceratiaceae	97	110	Protoceratiaceae	97	110	Protoceratiaceae	97	110	Protoceratiaceae	97	110
ASV_420823	Protoceratiaceae	95	43	Protoceratiaceae	95	43	Protoceratiaceae	95	43	Protoceratiaceae	95	43
ASV_434681	Protoceratiaceae	97	90	Protoceratiaceae	97	90	Protoceratiaceae	97	90	Protoceratiaceae	97	90
ASV_147743	Gymnodiniaceae	81	823	Gymnodiniaceae	84	823	Gymnodiniaceae	83	823	Gymnodiniaceae	82	823
ASV_084333	Gymnodiniaceae	81	40
ASV_171019	Gymnodiniaceae	87	40	Gymnodiniaceae	87	40	Gymnodiniaceae	80	40	Gymnodiniaceae	80	40
ASV_057788	Gymnodiniaceae	85	81	Gymnodiniaceae	80	81
ASV_253905	Thoracosphaeraceae	87	359	Thoracosphaeraceae	88	359	Thoracosphaeraceae	86	359	Thoracosphaeraceae	86	359
ASV_115283	Gymnodiniaceae	92	112	Gymnodiniaceae	88	112	Gymnodiniaceae	88	112	Gymnodiniaceae	88	112
ASV_075073	Thoracosphaeraceae	95	133	Thoracosphaeraceae	95	133	Thoracosphaeraceae	95	133	Thoracosphaeraceae	87	133
ASV_016649	Suessiaceae	87	35	Suessiaceae	87	35	Suessiaceae	85	35	Suessiaceae	85	35
ASV_076953	Gymnodiniaceae	86	72	Gymnodiniaceae	84	72
ASV_267751	Suessiaceae	88	27	Suessiaceae	87	27	Suessiaceae	87	27	Suessiaceae	86	27
ASV_170461	Gymnodiniaceae	80	58
ASV_233931	Protoceratiaceae	98	61	Protoceratiaceae	98	61	Protoceratiaceae	98	61	Protoceratiaceae	98	61
ASV_060177	Protoceratiaceae	98	81	Protoceratiaceae	97	81	Protoceratiaceae	97	81	Protoceratiaceae	97	81
ASV_079616	Symbiodiniaceae	86	49	Symbiodiniaceae	86	49	Symbiodiniaceae	85	49	Symbiodiniaceae	86	49
ASV_434583	Gymnodiniaceae	91	163	Gymnodiniaceae	90	163	Gymnodiniaceae	86	163	Gymnodiniaceae	85	163
ASV_141462	Gymnodiniaceae	85	24	Gymnodiniaceae	82	24
ASV_343922	Pyrocystaceae	100	2623	Pyrocystaceae	100	2623	Pyrophacaceae	100	2623	Pyrophacaceae	100	2623
ASV_007659	Gymnodiniaceae	95	111	Gymnodiniaceae	96	111
ASV_234459	Gymnodiniaceae	80	252	Gymnodiniaceae	80	252	Gymnodiniaceae	80	252
ASV_151000	Protoperidiniaceae	100	204	Protoperidiniaceae	100	204	Protoperidiniaceae	100	204	Protoperidiniaceae	100	204
ASV_120434	Thoracosphaeraceae	89	1268	Thoracosphaeraceae	89	1268
ASV_265194	Gymnodiniaceae	83	165	Gymnodiniaceae	83	165	Gymnodiniaceae	80	165	Gymnodiniaceae	81	165
ASV_364386	Gymnodiniaceae	84	734	Gymnodiniaceae	80	734
ASV_347867	Amphidiniopsidaceae	88	116	Amphidiniopsidaceae	88	116	Protoperidiniaceae	88	116	Protoperidiniaceae	88	116
ASV_283179	Lingulodiniaceae	87	115	Lingulodiniaceae	88	115	Lingulodiniaceae	88	115	Lingulodiniaceae	88	115
ASV_144525	Thoracosphaeraceae	90	118	Thoracosphaeraceae	90	118	Thoracosphaeraceae	89	118	Thoracosphaeraceae	89	118
ASV_246041	Thoracosphaeraceae	82	84	Thoracosphaeraceae	81	84	Thoracosphaeraceae	81	84	Thoracosphaeraceae	82	84
ASV_172356	Suessiaceae	86	14117	Suessiaceae	86	14117	Suessiaceae	85	14117	Suessiaceae	84	14117
ASV_212038	Gymnodiniaceae	86	456	Gymnodiniaceae	86	456	Gymnodiniaceae	85	456	Gymnodiniaceae	86	456
ASV_364453	Thoracosphaeraceae	87	114	Thoracosphaeraceae	91	114	Thoracosphaeraceae	88	114	Thoracosphaeraceae	88	114
ASV_434751	Chytriodiniaceae	85	80	Chytriodiniaceae	85	80	Chytriodiniaceae	85	80	Chytriodiniaceae	83	80
ASV_142367	Suessiaceae	86	82	Suessiaceae	85	82	Suessiaceae	85	82	Suessiaceae	85	82
ASV_042939	Gymnodiniaceae	80	157
ASV_026718	Gymnodiniaceae	84	174	Gymnodiniaceae	88	174	Gymnodiniaceae	83	174	Gymnodiniaceae	84	174
ASV_093010	Gymnodiniaceae	85	56	Gymnodiniaceae	89	56				Gymnodiniaceae	82	56
ASV_151046	Gymnodiniaceae	82	103
ASV_355482	Protoceratiaceae	98	151	Protoceratiaceae	99	151	Protoceratiaceae	99	151	Protoceratiaceae	98	151
ASV_267718	Gymnodiniaceae	84	179	Gymnodiniaceae	89	179	Gymnodiniaceae	84	179	Gymnodiniaceae	84	179
ASV_432562	Gymnodiniaceae	95	270	Gymnodiniaceae	95	270	Gymnodiniaceae	95	270	Gymnodiniaceae	96	270
ASV_368842	Protoceratiaceae	97	244	Protoceratiaceae	97	244	Protoceratiaceae	97	244	Protoceratiaceae	97	244
ASV_147453	Suessiaceae	85	45	Suessiaceae	85	45	Suessiaceae	85	45	Suessiaceae	81	45
ASV_066606	Gymnodiniaceae	81	78
ASV_037203	Gymnodiniaceae	89	317	Gymnodiniaceae	88	317	Gymnodiniaceae	80	317	Gymnodiniaceae	81	317
ASV_344037	Gymnodiniaceae	88	133	Gymnodiniaceae	88	133
ASV_364720	Gymnodiniaceae	80	118	Gymnodiniaceae	84	118	Gymnodiniaceae	80	118	Gymnodiniaceae	82	118
ASV_163985	Gymnodiniaceae	86	589	Gymnodiniaceae	89	589	Gymnodiniaceae	80	589	Gymnodiniaceae	80	589
ASV_423462	Protoceratiaceae	89	89	Protoceratiaceae	89	89	Protoceratiaceae	89	89	Protoceratiaceae	88	89
ASV_152417	Chytriodiniaceae	85	5083	Chytriodiniaceae	85	5083	Chytriodiniaceae	85	5083	Chytriodiniaceae	85	5083
ASV_367797	Heterocapsaceae	84	170	Heterocapsaceae	84	170	Peridiniaceae	84	170	Peridiniaceae	84	170
ASV_210888	Protoceratiaceae	99	233	Protoceratiaceae	99	233	Protoceratiaceae	99	233	Protoceratiaceae	99	233
ASV_054496	Protoceratiaceae	89	21	Protoceratiaceae	86	21	Protoceratiaceae	86	21	Protoceratiaceae	86	21
ASV_037215	Protoceratiaceae	96	79	Protoceratiaceae	96	79	Protoceratiaceae	96	79	Protoceratiaceae	96	79
ASV_189443	Gymnodiniaceae	83	64	Gymnodiniaceae	86	64
ASV_261114	Thoracosphaeraceae	86	65	Thoracosphaeraceae	86	65	Thoracosphaeraceae	86	65
ASV_189040	Gymnodiniaceae	88	152	Gymnodiniaceae	87	152	Gymnodiniaceae	86	152	Gymnodiniaceae	87	152
ASV_144745	Thoracosphaeraceae	85	203	Thoracosphaeraceae	89	203	Thoracosphaeraceae	88	203	Thoracosphaeraceae	88	203
ASV_400285	Gymnodiniaceae	92	86	Gymnodiniaceae	93	86	Gymnodiniaceae	90	86	Gymnodiniaceae	92	86
ASV_259341	Gymnodiniaceae	85	1185	Gymnodiniaceae	88	1185	Gymnodiniaceae	86	1185	Gymnodiniaceae	86	1185
ASV_042836	Gymnodiniaceae	87	292	Gymnodiniaceae	86	292	Gymnodiniaceae	86	292	Gymnodiniaceae	86	292
ASV_068344	Thoracosphaeraceae	83	59	Thoracosphaeraceae	86	59	Thoracosphaeraceae	86	59	Thoracosphaeraceae	85	59
ASV_097150	Thoracosphaeraceae	80	105
ASV_264897	Gymnodiniaceae	92	38	Gymnodiniaceae	92	38	Gymnodiniaceae	90	38	Gymnodiniaceae	90	38
ASV_432666	Thoracosphaeraceae	89	165	Thoracosphaeraceae	91	165	Thoracosphaeraceae	88	165	Thoracosphaeraceae	88	165
ASV_095024	Symbiodiniaceae	81	32	Symbiodiniaceae	80	32	Symbiodiniaceae	81	32	Symbiodiniaceae	81	32
ASV_269883	Thoracosphaeraceae	80	134
ASV_294249	Gymnodiniaceae	94	2545	Gymnodiniaceae	95	2545	Gymnodiniaceae	95	2545	Gymnodiniaceae	93	2545
ASV_370469	Gymnodiniaceae	85	55	Gymnodiniaceae	86	55
ASV_153044	Gymnodiniaceae	91	90	Gymnodiniaceae	88	90	Gymnodiniaceae	85	90	Gymnodiniaceae	85	90
ASV_370322	Gymnodiniaceae	94	249	Gymnodiniaceae	93	249	Gymnodiniaceae	93	249	Gymnodiniaceae	93	249
ASV_164270	Gymnodiniaceae	92	247	Gymnodiniaceae	91	247	Gymnodiniaceae	91	247	Gymnodiniaceae	91	247
ASV_148294	Thoracosphaeraceae	80	2753	Thoracosphaeraceae	83	2753	Thoracosphaeraceae	82	2753	Thoracosphaeraceae	82	2753
ASV_426162	Suessiaceae	86	45	Suessiaceae	83	45	Suessiaceae	83	45	Suessiaceae	81	45
ASV_419352	Gymnodiniaceae	93	15896	Gymnodiniaceae	90	15896
ASV_432375	Gymnodiniaceae	97	222	Gymnodiniaceae	92	222	Gymnodiniaceae	92	222	Gymnodiniaceae	92	222
ASV_251730	Gymnodiniaceae	84	2052	Gymnodiniaceae	84	2052				Gymnodiniaceae	80	2052
ASV_339216	Protoceratiaceae	96	37	Protoceratiaceae	95	37	Protoceratiaceae	95	37	Protoceratiaceae	95	37
ASV_346940	Thoracosphaeraceae	87	144782	Thoracosphaeraceae	87	144782	Thoracosphaeraceae	86	144782	Thoracosphaeraceae	86	144782
ASV_380882	Thoracosphaeraceae	93	1282	Thoracosphaeraceae	94	1282
ASV_038195	Gymnodiniaceae	82	72
ASV_261752	Lingulodiniaceae	95	462	Lingulodiniaceae	96	462	Lingulodiniaceae	96	462	Lingulodiniaceae	96	462
ASV_126761	Suessiaceae	86	34	Suessiaceae	87	34	Suessiaceae	86	34	Suessiaceae	85	34
ASV_059004	Gymnodiniaceae	81	337	Gymnodiniaceae	87	337	Gymnodiniaceae	86	337	Gymnodiniaceae	85	337
ASV_190618	Suessiaceae	84	1062
ASV_420686	Protoceratiaceae	96	32	Protoceratiaceae	96	32	Protoceratiaceae	96	32	Protoceratiaceae	96	32
ASV_087829	Thoracosphaeraceae	83	59	Thoracosphaeraceae	80	59
ASV_270373	Gymnodiniaceae	86	503	Gymnodiniaceae	86	503
ASV_431084	Gymnodiniaceae	89	69	Gymnodiniaceae	94	69	Gymnodiniaceae	87	69	Gymnodiniaceae	87	69
ASV_267322	Suessiaceae	98	75	Suessiaceae	98	75	Suessiaceae	98	75	Suessiaceae	98	75
ASV_287306	Thoracosphaeraceae	80	101	Thoracosphaeraceae	82	101	Thoracosphaeraceae	82	101
ASV_305416	Protoceratiaceae	97	139	Protoceratiaceae	97	139	Protoceratiaceae	97	139	Protoceratiaceae	97	139
ASV_242317	Gymnodiniaceae	81	12
ASV_042992	Gymnodiniaceae	91	156	Gymnodiniaceae	86	156	Gymnodiniaceae	86	156	Gymnodiniaceae	86	156
ASV_381373	Gymnodiniaceae	82	241	Gymnodiniaceae	85	241	Gymnodiniaceae	85	241	Gymnodiniaceae	85	241
ASV_115424	Gymnodiniaceae	82	285	Gymnodiniaceae	86	285	Gymnodiniaceae	80	285	Gymnodiniaceae	80	285
ASV_270405	Gymnodiniaceae	92	2	Gymnodiniaceae	91	2	Gymnodiniaceae	87	2	Gymnodiniaceae	86	2
ASV_112208	Gymnodiniaceae	89	24	Gymnodiniaceae	83	24	Gymnodiniaceae	83	24	Gymnodiniaceae	84	24
ASV_225030	Suessiaceae	83	84	Suessiaceae	81	84	Suessiaceae	81	84	Suessiaceae	80	84
ASV_026694	Gymnodiniaceae	94	31	Gymnodiniaceae	90	31
ASV_426452	Suessiaceae	84	99	Suessiaceae	85	99	Suessiaceae	85	99	Suessiaceae	85	99
ASV_234025	Protoperidiniaceae	100	322	Protoperidiniaceae	100	322	Protoperidiniaceae	100	322	Protoperidiniaceae	100	322
ASV_347154	Gymnodiniaceae	92	39	Gymnodiniaceae	91	39	Gymnodiniaceae	91	39	Gymnodiniaceae	91	39
ASV_148829	Suessiaceae	86	98
ASV_084218	Gymnodiniaceae	95	59	Gymnodiniaceae	94	59	Gymnodiniaceae	89	59	Gymnodiniaceae	89	59
ASV_283362	Suessiaceae	92	444	Suessiaceae	95	444	Suessiaceae	95	444	Suessiaceae	95	444
ASV_235631	Gymnodiniaceae	94	2455	Gymnodiniaceae	94	2455	Gymnodiniaceae	93	2455	Gymnodiniaceae	94	2455
ASV_362503	Protoceratiaceae	94	100	Protoceratiaceae	91	100	Protoceratiaceae	93	100	Protoceratiaceae	93	100
ASV_299709	Gymnodiniaceae	89	1970	Gymnodiniaceae	88	1970	Gymnodiniaceae	80	1970	Gymnodiniaceae	82	1970
ASV_430808	Gymnodiniaceae	94	236	Gymnodiniaceae	92	236
ASV_163840	Gymnodiniaceae	87	121	Gymnodiniaceae	84	121
ASV_245854	Gymnodiniaceae	86	61	Gymnodiniaceae	87	61	Gymnodiniaceae	85	61	Gymnodiniaceae	85	61
ASV_095008	Thoracosphaeraceae	85	9	Thoracosphaeraceae	84	9
ASV_125589	Protoceratiaceae	93	2569	Protoceratiaceae	90	2569	Protoceratiaceae	90	2569	Protoceratiaceae	90	2569
ASV_272214	Dinophysaceae	99	88	Dinophysaceae	99	88	Dinophysaceae	99	88	Dinophysaceae	88	88
ASV_092672	Gymnodiniaceae	86	37	Gymnodiniaceae	82	37	Gymnodiniaceae	82	37	Gymnodiniaceae	82	37
ASV_249009	Gymnodiniaceae	93	25404	Gymnodiniaceae	93	25404	Gymnodiniaceae	91	25404	Gymnodiniaceae	92	25404
ASV_252746	Protoceratiaceae	98	18	Protoceratiaceae	99	18	Protoceratiaceae	99	18	Protoceratiaceae	99	18
ASV_068020	Gymnodiniaceae	80	195	Gymnodiniaceae	80	195
ASV_269212	Gymnodiniaceae	86	160	Gymnodiniaceae	86	160	Gymnodiniaceae	83	160	Gymnodiniaceae	83	160
ASV_324060	Gymnodiniaceae	81	923	Gymnodiniaceae	85	923	Gymnodiniaceae	81	923	Gymnodiniaceae	81	923
ASV_420873	Thoracosphaeraceae	88	3	Thoracosphaeraceae	88	3
ASV_113850	Gymnodiniaceae	91	196	Gymnodiniaceae	91	196	Gymnodiniaceae	89	196	Gymnodiniaceae	90	196
ASV_210627	Gymnodiniaceae	82	9489	Gymnodiniaceae	81	9489	Gymnodiniaceae	80	9489	Gymnodiniaceae	87	9489
ASV_357097	Amphidomataceae	85	118	Amphidomataceae	85	118	Amphidomataceae	85	118	Amphidomataceae	85	118
ASV_048663	Suessiaceae	96	1068	Suessiaceae	97	1068	Suessiaceae	97	1068	Suessiaceae	97	1068
ASV_100736	Protoceratiaceae	97	35	Protoceratiaceae	97	35	Protoceratiaceae	97	35	Protoceratiaceae	97	35
ASV_431333	Suessiaceae	85	660	Suessiaceae	84	660	Suessiaceae	84	660	Suessiaceae	82	660
ASV_285467	Suessiaceae	94	128	Suessiaceae	95	128	Suessiaceae	95	128	Suessiaceae	95	128
ASV_148606	Gymnodiniaceae	92	99	Gymnodiniaceae	92	99	Gymnodiniaceae	90	99	Gymnodiniaceae	90	99
ASV_388323	Gymnodiniaceae	88	42	Gymnodiniaceae	85	42	Gymnodiniaceae	82	42	Gymnodiniaceae	83	42
ASV_016173	Gymnodiniaceae	80	80
ASV_058968	Protoceratiaceae	90	79	Protoceratiaceae	89	79	Protoceratiaceae	89	79	Protoceratiaceae	89	79
ASV_210752	Thoracosphaeraceae	83	121	Thoracosphaeraceae	84	121	Thoracosphaeraceae	83	121	Thoracosphaeraceae	83	121
ASV_270475	Gymnodiniaceae	95	33	Gymnodiniaceae	94	33	Gyrodiniaceae	93	33	Gyrodiniaceae	93	33
ASV_356536	Suessiaceae	83	638	Suessiaceae	86	638	Suessiaceae	86	638	Suessiaceae	86	638
ASV_061642	Suessiaceae	86	93	Suessiaceae	87	93	Suessiaceae	85	93	Suessiaceae	84	93
ASV_329862	Gymnodiniaceae	83	50	Gymnodiniaceae	86	50
ASV_183750	Gymnodiniaceae	83	525	Gymnodiniaceae	80	525
ASV_432815	Protoceratiaceae	95	27	Protoceratiaceae	95	27	Protoceratiaceae	95	27	Protoceratiaceae	95	27
ASV_299879	Gymnodiniaceae	94	405	Gymnodiniaceae	91	405	Gymnodiniaceae	85	405	Gymnodiniaceae	86	405
ASV_425747	Suessiaceae	98	534	Suessiaceae	99	534	Suessiaceae	99	534	Suessiaceae	98	534
ASV_323848	Gymnodiniaceae	83	38	Gymnodiniaceae	94	38	Gymnodiniaceae	89	38	Gymnodiniaceae	89	38
ASV_367805	Thoracosphaeraceae	88	110	Thoracosphaeraceae	83	110	Thoracosphaeraceae	83	110	Thoracosphaeraceae	83	110
ASV_331222	Suessiaceae	80	31	Suessiaceae	80	31	Suessiaceae	80	31
ASV_297124	Gymnodiniaceae	84	71	Gymnodiniaceae	83	71				Gymnodiniaceae	80	71
ASV_188826	Protoperidiniaceae	100	54	Protoperidiniaceae	100	54	Protoperidiniaceae	100	54	Protoperidiniaceae	100	54
ASV_367910	Protoceratiaceae	95	103	Protoceratiaceae	94	103	Protoceratiaceae	94	103	Protoceratiaceae	95	103
ASV_371845	Gymnodiniaceae	89	105	Gymnodiniaceae	88	105	Gymnodiniaceae	88	105	Gymnodiniaceae	88	105
ASV_190754	Gymnodiniaceae	95	116	Gymnodiniaceae	96	116	Gymnodiniaceae	93	116	Gymnodiniaceae	92	116
ASV_174181	Gymnodiniaceae	98	207	Gymnodiniaceae	98	207
ASV_161912	Dinophysaceae	86	222	Dinophysaceae	82	222	Dinophysaceae	82	222
ASV_251009	Gymnodiniaceae	88	52	Gymnodiniaceae	85	52	Gymnodiniaceae	82	52	Gymnodiniaceae	83	52
ASV_261772	Gymnodiniaceae	86	73	Gymnodiniaceae	86	73	Gymnodiniaceae	84	73	Gymnodiniaceae	82	73
ASV_251890	Gymnodiniaceae	80	45
ASV_177745	Gymnodiniaceae	85	86	Gymnodiniaceae	82	86
ASV_188305	Gymnodiniaceae	85	528	Gymnodiniaceae	82	528	Gymnodiniaceae	82	528	Gymnodiniaceae	82	528
ASV_355218	Protoceratiaceae	89	2808	Protoceratiaceae	88	2808	Protoceratiaceae	89	2808	Protoceratiaceae	89	2808
ASV_178283	Gymnodiniaceae	88	35	Gymnodiniaceae	86	35	Gymnodiniaceae	86	35	Gymnodiniaceae	86	35
ASV_423186	Symbiodiniaceae	93	230	Symbiodiniaceae	94	230	Symbiodiniaceae	94	230	Symbiodiniaceae	94	230
ASV_266388	Gymnodiniaceae	93	737	Gymnodiniaceae	92	737
ASV_269850	Gymnodiniaceae	85	90	Gymnodiniaceae	85	90
ASV_037043	Dinophysaceae	91	248	Dinophysaceae	90	248	Dinophysaceae	90	248
ASV_299562	Suessiaceae	95	7623	Suessiaceae	97	7623	Suessiaceae	95	7623	Suessiaceae	95	7623
ASV_134836	Suessiaceae	82	29	Suessiaceae	82	29	Suessiaceae	82	29	Suessiaceae	81	29
ASV_320297	Gymnodiniaceae	90	51	Gymnodiniaceae	82	51
ASV_134342	Protoceratiaceae	97	977	Protoceratiaceae	97	977	Protoceratiaceae	97	977	Protoceratiaceae	97	977
ASV_292583	Gymnodiniaceae	94	23	Gymnodiniaceae	90	23	Gymnodiniaceae	90	23	Gymnodiniaceae	90	23
ASV_136749	Gymnodiniaceae	86	33
ASV_176537	Gymnodiniaceae	80	170
ASV_190774	Thoracosphaeraceae	81	170	Thoracosphaeraceae	81	170	Thoracosphaeraceae	80	170
ASV_355677	Gymnodiniaceae	90	66	Gymnodiniaceae	90	66	Gymnodiniaceae	87	66	Gymnodiniaceae	88	66
ASV_426469	Gymnodiniaceae	85	956	Gymnodiniaceae	86	956	Gymnodiniaceae	85	956	Gymnodiniaceae	86	956
ASV_143957	Gymnodiniaceae	82	42	Gymnodiniaceae	82	42	Gymnodiniaceae	82	42	Gymnodiniaceae	82	42
ASV_140015	Suessiaceae	81	98	Suessiaceae	80	98	Suessiaceae	80	98	Suessiaceae	80	98
ASV_048473	Protoperidiniaceae	100	4938	Protoperidiniaceae	100	4938	Protoperidiniaceae	100	4938	Protoperidiniaceae	100	4938
ASV_364503	Gymnodiniaceae	93	163	Gymnodiniaceae	94	163
ASV_433830	Thoracosphaeraceae	81	2515	Thoracosphaeraceae	82	2515	Thoracosphaeraceae	82	2515	Thoracosphaeraceae	82	2515
ASV_197487	Gymnodiniaceae	85	1	Gymnodiniaceae	90	1	Gymnodiniaceae	84	1	Gymnodiniaceae	84	1
ASV_019715	Suessiaceae	86	58	Suessiaceae	84	58	Suessiaceae	83	58	Suessiaceae	83	58
ASV_141220	Gymnodiniaceae	88	55	Gymnodiniaceae	93	55	Gymnodiniaceae	87	55	Gymnodiniaceae	88	55
ASV_320913	Gymnodiniaceae	88	30	Gymnodiniaceae	87	30	Gymnodiniaceae	86	30	Gymnodiniaceae	82	30
ASV_433887	Gymnodiniaceae	90	853	Gymnodiniaceae	91	853	Gymnodiniaceae	88	853	Gymnodiniaceae	88	853
ASV_119761	Gymnodiniaceae	88	110	Gymnodiniaceae	83	110	Gymnodiniaceae	80	110	Gymnodiniaceae	80	110
ASV_198376	Gymnodiniaceae	94	57	Gymnodiniaceae	94	57	Gymnodiniaceae	92	57	Gymnodiniaceae	93	57
ASV_263324	Gymnodiniaceae	92	470	Gymnodiniaceae	94	470	Gymnodiniaceae	92	470	Gymnodiniaceae	93	470
ASV_356625	Gymnodiniaceae	88	1531	Gymnodiniaceae	87	1531	Gymnodiniaceae	86	1531	Gymnodiniaceae	87	1531
ASV_296789	Thoracosphaeraceae	88	59	Thoracosphaeraceae	90	59
ASV_423930	Gymnodiniaceae	89	154	Gymnodiniaceae	86	154	Gymnodiniaceae	84	154	Gymnodiniaceae	84	154
ASV_141516	Gymnodiniaceae	84	135	Gymnodiniaceae	87	135	Gymnodiniaceae	86	135	Gymnodiniaceae	91	135
ASV_229529	Protoceratiaceae	92	86	Protoceratiaceae	92	86	Protoceratiaceae	92	86	Protoceratiaceae	90	86
ASV_262814	Gymnodiniaceae	98	114	Gymnodiniaceae	96	114	Dinophyceae_familia_incertae_sedis	86	114	Dinophyceae_familia_incertae_sedis	86	114
ASV_263045	Gymnodiniaceae	97	190	Gymnodiniaceae	93	190
ASV_434017	Protoceratiaceae	98	72	Protoceratiaceae	98	72	Protoceratiaceae	97	72	Protoceratiaceae	97	72
ASV_380900	Gymnodiniaceae	89	14605	Gymnodiniaceae	85	14605	Gymnodiniaceae	85	14605	Gymnodiniaceae	85	14605
ASV_270137	Gymnodiniaceae	88	285	Gymnodiniaceae	86	285	Gymnodiniaceae	86	285	Gymnodiniaceae	85	285
ASV_347269	Gymnodiniaceae	92	67	Gymnodiniaceae	92	67	Gymnodiniaceae	88	67	Gymnodiniaceae	87	67
ASV_433910	Gymnodiniaceae	82	134	Gymnodiniaceae	85	134
ASV_046060	Gymnodiniaceae	85	69	Gymnodiniaceae	83	69
ASV_291864	Suessiaceae	80	29
ASV_269535	Thoracosphaeraceae	85	97218	Thoracosphaeraceae	85	97218	Thoracosphaeraceae	85	97218
ASV_420645	Gymnodiniaceae	88	173	Gymnodiniaceae	87	173	Gymnodiniaceae	80	173	Gymnodiniaceae	80	173
ASV_278996	Gymnodiniaceae	80	745	Gymnodiniaceae	83	745
ASV_370426	Suessiaceae	95	158	Suessiaceae	96	158	Suessiaceae	96	158	Suessiaceae	96	158
ASV_409839	Symbiodiniaceae	81	18	Symbiodiniaceae	82	18	Symbiodiniaceae	84	18	Symbiodiniaceae	84	18
ASV_185723	Gymnodiniaceae	93	81	Gymnodiniaceae	91	81
ASV_152412	Pyrocystaceae	99	245	Pyrocystaceae	99	245	Pyrophacaceae	99	245	Pyrophacaceae	99	245
ASV_347993	Protoceratiaceae	96	130	Protoceratiaceae	96	130	Protoceratiaceae	96	130	Protoceratiaceae	96	130
ASV_059033	Dinophysaceae	91	159	Dinophysaceae	87	159	Dinophysaceae	87	159
ASV_330883	Gymnodiniaceae	85	127	Gymnodiniaceae	87	127	Gymnodiniaceae	85	127	Gymnodiniaceae	80	127
ASV_022623	Suessiaceae	80	19
ASV_203563	Gymnodiniaceae	87	288	Gymnodiniaceae	86	288	Gymnodiniaceae	86	288	Gymnodiniaceae	87	288
ASV_092147	Gymnodiniaceae	92	186	Gymnodiniaceae	91	186
ASV_229466	Thoracosphaeraceae	85	2823
ASV_079031				Gymnodiniaceae	86	184	Gymnodiniaceae	86	184	Gymnodiniaceae	86	184
ASV_320831				Gymnodiniaceae	84	177	Gymnodiniaceae	84	177	Gymnodiniaceae	83	177
ASV_100490				Gymnodiniaceae	85	1154	Gymnodiniaceae	85	1154	Gymnodiniaceae	85	1154
ASV_091976				Gymnodiniaceae	82	103
ASV_360500				Gymnodiniaceae	94	168	Gymnodiniaceae	94	168	Gymnodiniaceae	94	168
ASV_136873				Gymnodiniaceae	92	201	Gymnodiniaceae	91	201	Gymnodiniaceae	89	201
ASV_356784				Suessiaceae	97	155	Suessiaceae	97	155	Suessiaceae	97	155
ASV_350664				Suessiaceae	100	138	Suessiaceae	100	138	Suessiaceae	100	138
ASV_369153				Gymnodiniaceae	89	869	Gymnodiniaceae	89	869	Gymnodiniaceae	86	869
ASV_211854				Gymnodiniaceae	89	2421	Gymnodiniaceae	89	2421	Gymnodiniaceae	88	2421
ASV_323734				Gymnodiniaceae	83	82	Gymnodiniaceae	83	82
ASV_169359				Suessiaceae	95	137	Suessiaceae	95	137	Suessiaceae	95	137
ASV_177718				Gymnodiniaceae	88	304	Gymnodiniaceae	88	304	Gymnodiniaceae	87	304
ASV_269059				Gymnodiniaceae	88	333	Gymnodiniaceae	88	333	Gymnodiniaceae	83	333
ASV_424914				Gymnodiniaceae	91	82	Gymnodiniaceae	90	82	Gymnodiniaceae	89	82
ASV_344101				Gymnodiniaceae	83	2933	Gymnodiniaceae	83	2933
ASV_269045				Gymnodiniaceae	96	2058	Gymnodiniaceae	96	2058	Gymnodiniaceae	92	2058
ASV_351346				Gymnodiniaceae	83	157	Gymnodiniaceae	83	157
ASV_041478				Suessiaceae	99	89	Suessiaceae	99	89	Suessiaceae	99	89
ASV_123959				Gymnodiniaceae	87	119	Gymnodiniaceae	87	119	Gymnodiniaceae	83	119
ASV_092966				Gymnodiniaceae	81	159
ASV_370760				Suessiaceae	97	215	Suessiaceae	97	215	Suessiaceae	97	215
ASV_283204				Thoracosphaeraceae	82	1634	Thoracosphaeraceae	81	1634	Thoracosphaeraceae	81	1634
ASV_057482				Gymnodiniaceae	93	404	Gymnodiniaceae	93	404	Gymnodiniaceae	88	404
ASV_371545				Gymnodiniaceae	87	1467	Gymnodiniaceae	87	1467	Gymnodiniaceae	84	1467
ASV_289208				Suessiaceae	97	174	Suessiaceae	97	174	Suessiaceae	97	174
ASV_027007				Gymnodiniaceae	81	81	Gymnodiniaceae	81	81
ASV_147773				Gymnodiniaceae	89	864	Gymnodiniaceae	83	864
ASV_368911				Suessiaceae	98	343	Suessiaceae	98	343	Suessiaceae	98	343
ASV_253003				Thoracosphaeraceae	80	121	Thoracosphaeraceae	80	121	Thoracosphaeraceae	81	121
ASV_289568				Gymnodiniaceae	81	326
ASV_041612				Gymnodiniaceae	89	69	Gymnodiniaceae	89	69	Gymnodiniaceae	84	69
ASV_284328				Gymnodiniaceae	90	235	Gymnodiniaceae	86	235	Gymnodiniaceae	86	235
ASV_293898				Suessiaceae	83	420	Suessiaceae	83	420	Suessiaceae	83	420
ASV_182775				Gymnodiniaceae	83	1600	Gymnodiniaceae	81	1600	Gymnodiniaceae	82	1600
ASV_231101				Gymnodiniaceae	84	230	Gymnodiniaceae	84	230	Gymnodiniaceae	81	230
ASV_413300				Suessiaceae	98	219	Suessiaceae	98	219	Suessiaceae	98	219
ASV_370889				Gymnodiniaceae	89	171	Gymnodiniaceae	89	171	Gymnodiniaceae	84	171
ASV_176615				Gymnodiniaceae	85	122	Gymnodiniaceae	82	122	Gymnodiniaceae	82	122
ASV_152335				Gymnodiniaceae	80	109				Gymnodiniaceae	80	109
ASV_250830				Suessiaceae	96	91	Suessiaceae	96	91	Suessiaceae	96	91
ASV_346625				Gymnodiniaceae	90	112	Gymnodiniaceae	82	112	Gymnodiniaceae	82	112
ASV_030155				Thoracosphaeraceae	81	190	Thoracosphaeraceae	81	190
ASV_080184				Gymnodiniaceae	94	638	Gymnodiniaceae	94	638	Gymnodiniaceae	94	638
ASV_355228				Suessiaceae	98	291	Suessiaceae	98	291	Suessiaceae	98	291
ASV_426352				Gymnodiniaceae	82	216	Gymnodiniaceae	80	216	Gymnodiniaceae	80	216
ASV_088047				Gymnodiniaceae	80	368	Gymnodiniaceae	80	368
ASV_058906				Thoracosphaeraceae	80	77
ASV_160240				Thoracosphaeraceae	81	57	Thoracosphaeraceae	80	57	Thoracosphaeraceae	81	57
ASV_087894				Gymnodiniaceae	86	136	Gymnodiniaceae	86	136	Gymnodiniaceae	82	136
ASV_193673				Suessiaceae	99	954	Suessiaceae	99	954	Suessiaceae	99	954
ASV_425650				Gymnodiniaceae	96	11540	Gymnodiniaceae	96	11540	Gymnodiniaceae	94	11540
ASV_229580				Gymnodiniaceae	92	1826	Gymnodiniaceae	92	1826	Gymnodiniaceae	91	1826
ASV_372641				Suessiaceae	96	121	Suessiaceae	96	121	Suessiaceae	96	121
ASV_106902				Gymnodiniaceae	83	74	Gymnodiniaceae	83	74
ASV_403668				Gymnodiniaceae	83	68	Gymnodiniaceae	83	68
ASV_432452				Thoracosphaeraceae	82	52	Thoracosphaeraceae	82	52	Thoracosphaeraceae	80	52
ASV_143845				Thoracosphaeraceae	81	467	Thoracosphaeraceae	80	467	Thoracosphaeraceae	80	467
ASV_401233				Suessiaceae	98	81	Suessiaceae	98	81	Suessiaceae	98	81
ASV_253543				Gymnodiniaceae	88	1955	Gymnodiniaceae	88	1955	Gymnodiniaceae	85	1955
ASV_420655				Suessiaceae	84	71	Suessiaceae	83	71	Suessiaceae	82	71
ASV_249143				Suessiaceae	100	265	Suessiaceae	100	265	Suessiaceae	100	265
ASV_134556				Thoracosphaeraceae	82	135	Thoracosphaeraceae	82	135	Thoracosphaeraceae	82	135
ASV_141170				Suessiaceae	82	851	Suessiaceae	82	851	Suessiaceae	82	851
ASV_236581				Suessiaceae	94	94	Suessiaceae	94	94	Suessiaceae	94	94
ASV_204945				Gymnodiniaceae	80	137
ASV_121802				Suessiaceae	99	45	Suessiaceae	99	45	Suessiaceae	99	45
ASV_404896				Gymnodiniaceae	82	126	Gymnodiniaceae	82	126	Gymnodiniaceae	80	126
ASV_084030				Thoracosphaeraceae	86	63	Thoracosphaeraceae	82	63
ASV_088342				Gymnodiniaceae	93	217	Gymnodiniaceae	93	217	Gymnodiniaceae	88	217
ASV_363555				Gymnodiniaceae	86	130	Gymnodiniaceae	86	130	Gymnodiniaceae	85	130
ASV_205783				Gymnodiniaceae	83	560	Gymnodiniaceae	83	560	Gymnodiniaceae	80	560
ASV_060098				Gymnodiniaceae	86	4139	Gymnodiniaceae	86	4139	Gymnodiniaceae	81	4139
ASV_097278				Gymnodiniaceae	85	189	Gymnodiniaceae	85	189	Gymnodiniaceae	83	189
ASV_253835				Gymnodiniaceae	85	2240	Gymnodiniaceae	85	2240	Gymnodiniaceae	83	2240
ASV_057358				Suessiaceae	97	78	Suessiaceae	97	78	Suessiaceae	97	78
ASV_353756				Suessiaceae	100	38	Suessiaceae	100	38	Suessiaceae	100	38
ASV_285172				Gymnodiniaceae	83	70	Gymnodiniaceae	83	70
ASV_156336				Suessiaceae	81	88
ASV_433469				Gymnodiniaceae	87	1416	Gymnodiniaceae	87	1416
ASV_181888				Gymnodiniaceae	85	195	Gymnodiniaceae	82	195	Gymnodiniaceae	81	195
ASV_415801				Gymnodiniaceae	97	2538	Gymnodiniaceae	97	2538	Gymnodiniaceae	96	2538
ASV_433252				Gymnodiniaceae	82	1965	Gymnodiniaceae	82	1965	Gymnodiniaceae	81	1965
ASV_267499				Gymnodiniaceae	89	99	Gymnodiniaceae	80	99
ASV_203016				Suessiaceae	91	81	Suessiaceae	91	81	Suessiaceae	91	81
ASV_148676				Gymnodiniaceae	84	122	Gymnodiniaceae	84	122
ASV_344119				Gymnodiniaceae	90	168	Gymnodiniaceae	90	168	Gymnodiniaceae	82	168
ASV_172686				Gymnodiniaceae	82	434	Gymnodiniaceae	82	434
ASV_172718				Gymnodiniaceae	82	184
ASV_368213				Gymnodiniaceae	83	253	Gymnodiniaceae	82	253
ASV_380889				Gymnodiniaceae	92	41841	Gymnodiniaceae	92	41841	Gymnodiniaceae	91	41841
ASV_368945				Prorocentraceae	82	1470	Prorocentraceae	82	1470	Prorocentraceae	82	1470
ASV_037822				Gymnodiniaceae	82	48
ASV_364414				Gymnodiniaceae	84	565	Gymnodiniaceae	80	565	Gymnodiniaceae	80	565
ASV_079760				Thoracosphaeraceae	84	977
ASV_048506				Kareniaceae	100	341	Kareniaceae	100	341	Kareniaceae	100	341
ASV_262702				Gymnodiniaceae	80	158
ASV_293386				Gymnodiniaceae	83	188	Gymnodiniaceae	83	188
ASV_262188				Gymnodiniaceae	82	69
ASV_370453				Gymnodiniaceae	90	264	Gymnodiniaceae	86	264	Gymnodiniaceae	85	264
ASV_432554				Suessiaceae	100	111	Suessiaceae	100	111	Suessiaceae	100	111
ASV_203538				Suessiaceae	85	8127	Suessiaceae	85	8127	Suessiaceae	86	8127
ASV_235784				Gymnodiniaceae	83	574	Gymnodiniaceae	85	574
ASV_030063				Suessiaceae	100	81	Suessiaceae	100	81	Suessiaceae	100	81
ASV_367219				Gymnodiniaceae	80	173	Gymnodiniaceae	80	173
ASV_069567				Gymnodiniaceae	88	55	Gymnodiniaceae	88	55	Gymnodiniaceae	83	55
ASV_370800				Gymnodiniaceae	81	465	Gymnodiniaceae	81	465	Gymnodiniaceae	80	465
ASV_297219				Suessiaceae	96	56	Suessiaceae	96	56	Suessiaceae	96	56
ASV_163971				Gymnodiniaceae	80	633	Gymnodiniaceae	80	633
ASV_270778				Gymnodiniaceae	84	5	Gymnodiniaceae	80	5
ASV_326429				Gymnodiniaceae	87	126	Gymnodiniaceae	87	126	Gymnodiniaceae	82	126
ASV_435315				Gymnodiniaceae	80	213	Gymnodiniaceae	80	213
ASV_262645				Gymnodiniaceae	83	344	Gymnodiniaceae	83	344
ASV_205823				Gymnodiniaceae	91	184	Gymnodiniaceae	91	184	Gymnodiniaceae	87	184
ASV_320700				Gymnodiniaceae	81	64
ASV_147718				Gymnodiniaceae	80	247	Gymnodiniaceae	80	247
ASV_340148				Suessiaceae	99	95	Suessiaceae	99	95	Suessiaceae	99	95
ASV_041187				Gymnodiniaceae	88	107	Gymnodiniaceae	88	107	Gymnodiniaceae	82	107
ASV_257558				Gymnodiniaceae	94	53	Gymnodiniaceae	94	53	Gymnodiniaceae	94	53
ASV_369409				Suessiaceae	98	307	Suessiaceae	98	307	Suessiaceae	98	307
ASV_270769				Gymnodiniaceae	86	164	Gymnodiniaceae	86	164	Gymnodiniaceae	86	164
ASV_432094				Gymnodiniaceae	86	368	Gymnodiniaceae	86	368	Gymnodiniaceae	83	368
ASV_356586				Gymnodiniaceae	84	126	Gymnodiniaceae	84	126	Gymnodiniaceae	81	126
ASV_363976				Gymnodiniaceae	82	2328	Gymnodiniaceae	82	2328	Gymnodiniaceae	80	2328
ASV_125591				Gymnodiniaceae	82	92
ASV_231890				Gymnodiniaceae	83	146	Gymnodiniaceae	83	146
ASV_305405				Gymnodiniaceae	84	558	Gymnodiniaceae	84	558
ASV_215807				Gymnodiniaceae	85	280	Gymnodiniaceae	85	280	Gymnodiniaceae	83	280
ASV_431372				Suessiaceae	100	233	Suessiaceae	100	233	Suessiaceae	100	233
ASV_240445				Chytriodiniaceae	80	66	Chytriodiniaceae	80	66	Chytriodiniaceae	80	66
ASV_210845				Suessiaceae	96	71	Suessiaceae	96	71	Suessiaceae	96	71
ASV_359262				Gymnodiniaceae	88	123	Gymnodiniaceae	88	123	Gymnodiniaceae	85	123
ASV_130811				Gymnodiniaceae	82	112
ASV_037209				Suessiaceae	95	94	Suessiaceae	95	94	Suessiaceae	95	94
ASV_429844				Gymnodiniaceae	84	195	Gymnodiniaceae	84	195	Gymnodiniaceae	80	195
ASV_167467				Gymnodiniaceae	87	1629773	Gymnodiniaceae	87	1629773	Gymnodiniaceae	86	1629773
ASV_401870				Suessiaceae	93	86	Suessiaceae	93	86	Suessiaceae	93	86
ASV_049188				Gymnodiniaceae	82	126	Gymnodiniaceae	82	126	Gymnodiniaceae	82	126
ASV_430768				Suessiaceae	99	241	Suessiaceae	99	241	Suessiaceae	99	241
ASV_369581				Suessiaceae	95	300	Suessiaceae	95	300	Suessiaceae	95	300
ASV_118618				Gymnodiniaceae	81	88
ASV_058793				Suessiaceae	99	124	Suessiaceae	99	124	Suessiaceae	99	124
ASV_149956				Suessiaceae	100	52	Suessiaceae	100	52	Suessiaceae	100	52
ASV_355692				Gymnodiniaceae	80	48
ASV_279358				Gymnodiniaceae	83	70	Gymnodiniaceae	83	70
ASV_203689				Suessiaceae	100	657	Suessiaceae	100	657	Suessiaceae	100	657
ASV_401445				Suessiaceae	98	122	Suessiaceae	98	122	Suessiaceae	98	122
ASV_149501				Gymnodiniaceae	88	253	Gymnodiniaceae	88	253	Gymnodiniaceae	86	253
ASV_056355				Suessiaceae	99	77	Suessiaceae	99	77	Suessiaceae	99	77
ASV_164469				Gymnodiniaceae	83	105	Gymnodiniaceae	83	105
ASV_432372				Suessiaceae	98	921	Suessiaceae	98	921	Suessiaceae	98	921
ASV_079741				Gymnodiniaceae	86	361
ASV_371014				Gymnodiniaceae	95	11	Gymnodiniaceae	95	11	Gymnodiniaceae	94	11
ASV_183043				Gymnodiniaceae	87	412	Gymnodiniaceae	87	412	Gymnodiniaceae	83	412
ASV_210048				Gymnodiniaceae	92	190	Gymnodiniaceae	92	190	Gymnodiniaceae	89	190
ASV_370730				Suessiaceae	98	217	Suessiaceae	98	217	Suessiaceae	98	217
ASV_204036				Gymnodiniaceae	82	207	Gymnodiniaceae	82	207	Gymnodiniaceae	82	207
ASV_352480				Suessiaceae	100	99	Suessiaceae	100	99	Suessiaceae	100	99
ASV_036078				Suessiaceae	98	83	Suessiaceae	98	83	Suessiaceae	98	83
ASV_388341				Suessiaceae	82	113	Suessiaceae	83	113	Suessiaceae	81	113
ASV_057326				Gymnodiniaceae	94	311	Gymnodiniaceae	94	311	Gymnodiniaceae	92	311
ASV_302361				Suessiaceae	99	58	Suessiaceae	99	58	Suessiaceae	99	58
ASV_269582				Suessiaceae	96	74	Suessiaceae	96	74	Suessiaceae	97	74
ASV_172434				Gymnodiniaceae	81	5742	Gymnodiniaceae	81	5742
ASV_105663				Gymnodiniaceae	80	651
ASV_370775				Gymnodiniaceae	86	279	Gymnodiniaceae	86	279	Gymnodiniaceae	82	279
ASV_229523				Suessiaceae	100	72	Suessiaceae	100	72	Suessiaceae	100	72
ASV_344189				Suessiaceae	98	98	Suessiaceae	98	98	Suessiaceae	98	98
ASV_254462				Suessiaceae	97	81	Suessiaceae	97	81	Suessiaceae	97	81
ASV_305563				Gymnodiniaceae	94	50	Gymnodiniaceae	93	50	Gymnodiniaceae	89	50
ASV_080153				Suessiaceae	97	86	Suessiaceae	97	86	Suessiaceae	97	86
ASV_097198				Gymnodiniaceae	81	2216	Gymnodiniaceae	81	2216
ASV_149882				Suessiaceae	97	353	Suessiaceae	97	353	Suessiaceae	97	353
ASV_249054				Gymnodiniaceae	83	1428	Gymnodiniaceae	83	1428	Gymnodiniaceae	80	1428
ASV_186587				Gymnodiniaceae	92	215	Gymnodiniaceae	92	215	Gymnodiniaceae	91	215
ASV_343935				Suessiaceae	99	57	Suessiaceae	99	57	Suessiaceae	99	57
ASV_359004				Gymnodiniaceae	81	90	Gymnodiniaceae	81	90
ASV_188654				Suessiaceae	90	94	Suessiaceae	90	94	Suessiaceae	89	94
ASV_299611				Gymnodiniaceae	86	1132	Gymnodiniaceae	86	1132	Gymnodiniaceae	85	1132
ASV_188454				Gymnodiniaceae	82	105	Gymnodiniaceae	80	105
ASV_261954				Suessiaceae	94	98	Suessiaceae	94	98	Suessiaceae	94	98
ASV_250755				Gymnodiniaceae	80	320	Gymnodiniaceae	80	320
ASV_029719				Suessiaceae	98	197	Suessiaceae	98	197	Suessiaceae	98	197
ASV_095044				Gymnodiniaceae	80	660
ASV_233919				Gymnodiniaceae	84	136	Gymnodiniaceae	84	136	Gymnodiniaceae	83	136
ASV_209650				Gymnodiniaceae	84	14204	Gymnodiniaceae	80	14204	Gymnodiniaceae	81	14204
ASV_134905				Gymnodiniaceae	86	162	Gymnodiniaceae	86	162	Gymnodiniaceae	82	162
ASV_251263				Suessiaceae	81	40	Suessiaceae	80	40	Suessiaceae	80	40
ASV_390935				Suessiaceae	99	312	Suessiaceae	99	312	Suessiaceae	99	312
ASV_018372				Gymnodiniaceae	84	114	Gymnodiniaceae	84	114
ASV_366733				Gymnodiniaceae	86	955	Gymnodiniaceae	86	955	Gymnodiniaceae	84	955
ASV_093604				Gymnodiniaceae	86	107	Gymnodiniaceae	87	107	Gymnodiniaceae	84	107
ASV_432652				Suessiaceae	100	94	Suessiaceae	100	94	Suessiaceae	100	94
ASV_365814				Gymnodiniaceae	89	72	Gymnodiniaceae	89	72	Gymnodiniaceae	84	72
ASV_354523				Gymnodiniaceae	82	133	Gymnodiniaceae	82	133
ASV_324098				Suessiaceae	95	2058	Suessiaceae	95	2058	Suessiaceae	95	2058
ASV_371892				Gymnodiniaceae	86	662	Gymnodiniaceae	86	662	Gymnodiniaceae	84	662
ASV_091057				Gymnodiniaceae	85	21	Gymnodiniaceae	83	21
ASV_153513				Gymnodiniaceae	89	8690	Gymnodiniaceae	89	8690	Gymnodiniaceae	87	8690
ASV_147420				Suessiaceae	81	34	Suessiaceae	81	34	Suessiaceae	81	34
ASV_372136				Gymnodiniaceae	87	106	Gymnodiniaceae	87	106	Gymnodiniaceae	83	106
ASV_299913				Gymnodiniaceae	82	246	Gymnodiniaceae	82	246	Gymnodiniaceae	81	246
ASV_118599				Thoracosphaeraceae	81	22
ASV_077781				Gymnodiniaceae	81	5
ASV_390959				Suessiaceae	97	231	Suessiaceae	97	231	Suessiaceae	97	231
ASV_205457				Gymnodiniaceae	89	296	Gymnodiniaceae	89	296	Gymnodiniaceae	84	296
ASV_425668				Suessiaceae	88	46587	Suessiaceae	88	46587	Suessiaceae	88	46587
ASV_054804				Suessiaceae	99	281	Suessiaceae	99	281	Suessiaceae	99	281
ASV_059206				Suessiaceae	100	120	Suessiaceae	100	120	Suessiaceae	100	120
ASV_401158				Gymnodiniaceae	87	93	Gymnodiniaceae	87	93	Gymnodiniaceae	87	93
ASV_401074				Gymnodiniaceae	84	186	Gymnodiniaceae	84	186
ASV_267827				Suessiaceae	96	69	Suessiaceae	96	69	Suessiaceae	95	69
ASV_324108				Suessiaceae	97	430	Suessiaceae	97	430	Suessiaceae	97	430
ASV_240064				Suessiaceae	98	67	Suessiaceae	98	67	Suessiaceae	98	67
ASV_407383				Gymnodiniaceae	83	117	Gymnodiniaceae	83	117	Gymnodiniaceae	80	117
ASV_148589				Suessiaceae	95	327	Suessiaceae	95	327	Suessiaceae	95	327
ASV_369871				Gymnodiniaceae	81	149	Gymnodiniaceae	81	149
ASV_167526				Gymnodiniaceae	94	334	Gymnodiniaceae	93	334	Gymnodiniaceae	89	334
ASV_079042				Suessiaceae	100	67	Suessiaceae	100	67	Suessiaceae	100	67
ASV_355226				Suessiaceae	100	232400	Suessiaceae	100	232400	Suessiaceae	100	232400
ASV_057923				Gymnodiniaceae	92	205	Gymnodiniaceae	92	205	Gymnodiniaceae	92	205
ASV_166728				Gymnodiniaceae	80	164	Gymnodiniaceae	80	164
ASV_365207				Gymnodiniaceae	88	204	Gymnodiniaceae	88	204	Gymnodiniaceae	84	204
ASV_205439				Gymnodiniaceae	96	1721	Gymnodiniaceae	96	1721	Gymnodiniaceae	93	1721
ASV_182949				Gymnodiniaceae	92	201	Gymnodiniaceae	92	201	Gymnodiniaceae	91	201
ASV_100744				Gymnodiniaceae	82	138	Gymnodiniaceae	82	138
ASV_428563				Suessiaceae	97	184	Suessiaceae	97	184	Suessiaceae	97	184
ASV_314662				Gymnodiniaceae	82	152	Gymnodiniaceae	82	152
ASV_278850				Suessiaceae	100	103	Suessiaceae	100	103	Suessiaceae	100	103
ASV_134810				Gymnodiniaceae	83	100	Gymnodiniaceae	83	100
ASV_183899				Gymnodiniaceae	85	524	Gymnodiniaceae	85	524	Gymnodiniaceae	80	524
ASV_368843				Gymnodiniaceae	80	285				Gymnodiniaceae	80	285
ASV_323557				Suessiaceae	97	424	Suessiaceae	97	424	Suessiaceae	97	424
ASV_047072				Gymnodiniaceae	80	263				Gymnodiniaceae	80	263
ASV_285171				Gymnodiniaceae	87	409	Gymnodiniaceae	87	409	Gymnodiniaceae	83	409
ASV_364051				Suessiaceae	96	143	Suessiaceae	96	143	Suessiaceae	96	143
ASV_432541				Gymnodiniaceae	85	401	Gymnodiniaceae	85	401	Gymnodiniaceae	82	401
ASV_009731				Thoracosphaeraceae	80	67	Thoracosphaeraceae	80	67	Thoracosphaeraceae	82	67
ASV_246132				Suessiaceae	83	128	Suessiaceae	83	128	Suessiaceae	83	128
ASV_057455				Gymnodiniaceae	86	676	Gymnodiniaceae	86	676	Gymnodiniaceae	84	676
ASV_367111				Gymnodiniaceae	86	119	Gymnodiniaceae	86	119	Gymnodiniaceae	81	119
ASV_292688				Gymnodiniaceae	92	142	Gymnodiniaceae	92	142	Gymnodiniaceae	92	142
ASV_148928				Gymnodiniaceae	88	154	Gymnodiniaceae	88	154	Gymnodiniaceae	84	154
ASV_252255				Suessiaceae	98	102	Suessiaceae	98	102	Suessiaceae	95	102
ASV_269405				Gymnodiniaceae	85	782	Gymnodiniaceae	85	782	Gymnodiniaceae	83	782
ASV_390694				Suessiaceae	100	5223	Suessiaceae	100	5223	Suessiaceae	100	5223
ASV_162017				Gymnodiniaceae	88	1576	Gymnodiniaceae	88	1576	Gymnodiniaceae	85	1576
ASV_347917				Suessiaceae	94	293	Suessiaceae	94	293	Suessiaceae	94	293
ASV_366703				Gymnodiniaceae	80	257
ASV_187772				Suessiaceae	97	76	Suessiaceae	97	76	Suessiaceae	98	76
ASV_216338				Suessiaceae	96	235	Suessiaceae	96	235	Suessiaceae	96	235
ASV_038893				Gymnodiniaceae	97	2382	Gymnodiniaceae	97	2382	Gymnodiniaceae	97	2382
ASV_434343				Suessiaceae	98	205	Suessiaceae	98	205	Suessiaceae	97	205
ASV_391215				Gymnodiniaceae	94	525	Gymnodiniaceae	94	525	Gymnodiniaceae	93	525
ASV_372454				Gymnodiniaceae	84	522	Gymnodiniaceae	84	522	Gymnodiniaceae	82	522
ASV_149530				Gymnodiniaceae	84	79	Gymnodiniaceae	85	79	Gymnodiniaceae	80	79
ASV_268313				Gymnodiniaceae	92	110	Gymnodiniaceae	92	110	Gymnodiniaceae	91	110
ASV_205032				Thoracosphaeraceae	81	118	Thoracosphaeraceae	81	118	Thoracosphaeraceae	81	118
ASV_079859				Gymnodiniaceae	84	227	Gymnodiniaceae	84	227	Gymnodiniaceae	80	227
ASV_113888				Suessiaceae	96	103	Suessiaceae	96	103	Suessiaceae	96	103
ASV_248253				Gymnodiniaceae	88	126	Gymnodiniaceae	87	126	Gymnodiniaceae	82	126
ASV_245784				Suessiaceae	94	3611	Suessiaceae	94	3611	Suessiaceae	94	3611
ASV_211878				Suessiaceae	99	159	Suessiaceae	99	159	Suessiaceae	100	159
ASV_212907				Gymnodiniaceae	85	97
ASV_427707				Suessiaceae	99	170	Suessiaceae	99	170	Suessiaceae	99	170
ASV_267552				Suessiaceae	100	45	Suessiaceae	100	45	Suessiaceae	100	45
ASV_080407				Gymnodiniaceae	86	275	Gymnodiniaceae	86	275	Gymnodiniaceae	82	275
ASV_193876				Suessiaceae	99	195	Suessiaceae	99	195	Suessiaceae	99	195
ASV_030033				Gymnodiniaceae	88	142	Gymnodiniaceae	88	142	Gymnodiniaceae	84	142
ASV_423183				Gymnodiniaceae	80	2267	Gymnodiniaceae	80	2267
ASV_252074				Suessiaceae	99	363	Suessiaceae	99	363	Suessiaceae	100	363
ASV_145741				Gymnodiniaceae	86	137	Gymnodiniaceae	86	137	Gymnodiniaceae	86	137
ASV_009599				Gymnodiniaceae	81	96	Gymnodiniaceae	81	96
ASV_205918				Gymnodiniaceae	93	665	Gymnodiniaceae	93	665	Gymnodiniaceae	90	665
ASV_369473				Gymnodiniaceae	87	41	Gymnodiniaceae	87	41	Gymnodiniaceae	82	41
ASV_151795				Gymnodiniaceae	83	308	Gymnodiniaceae	83	308
ASV_204670				Gymnodiniaceae	89	3787	Gymnodiniaceae	89	3787	Gymnodiniaceae	86	3787
ASV_431106				Gymnodiniaceae	81	529	Gymnodiniaceae	80	529
ASV_099958				Gymnodiniaceae	83	640
ASV_144685				Gymnodiniaceae	80	117
ASV_354052				Gymnodiniaceae	83	376	Gymnodiniaceae	83	376	Gymnodiniaceae	81	376
ASV_161955				Suessiaceae	100	265	Suessiaceae	100	265	Suessiaceae	100	265
ASV_344234				Gymnodiniaceae	86	318	Gymnodiniaceae	86	318	Gymnodiniaceae	81	318
ASV_370288				Gymnodiniaceae	81	1398	Gymnodiniaceae	81	1398
ASV_247760				Suessiaceae	96	131	Suessiaceae	96	131	Suessiaceae	96	131
ASV_204734				Suessiaceae	97	407	Suessiaceae	97	407	Suessiaceae	97	407
ASV_413024				Gymnodiniaceae	81	299	Gymnodiniaceae	81	299
ASV_370824				Gymnodiniaceae	88	41
ASV_134677				Gymnodiniaceae	86	144	Gymnodiniaceae	86	144	Gymnodiniaceae	83	144
ASV_187922				Suessiaceae	98	415	Suessiaceae	98	415	Suessiaceae	96	415
ASV_212070				Suessiaceae	97	253	Suessiaceae	97	253	Suessiaceae	97	253
ASV_371022				Gymnodiniaceae	91	1251	Gymnodiniaceae	91	1251	Gymnodiniaceae	91	1251
ASV_251490				Gymnodiniaceae	81	651	Gymnodiniaceae	81	651
ASV_286792				Gymnodiniaceae	95	85	Gymnodiniaceae	95	85	Gymnodiniaceae	92	85
ASV_029588				Gymnodiniaceae	89	101	Gymnodiniaceae	89	101	Gymnodiniaceae	85	101
ASV_425861				Gymnodiniaceae	81	662
ASV_085940				Suessiaceae	99	70	Suessiaceae	99	70	Suessiaceae	99	70
ASV_204964				Suessiaceae	97	301	Suessiaceae	97	301	Suessiaceae	97	301
ASV_262901							Lingulodiniaceae	82	50	Lingulodiniaceae	82	50
ASV_037472							Gymnodiniales_familia_incertae_sedis	93	385	Gymnodiniales_familia_incertae_sedis	93	385
ASV_323276							Ceratiaceae	80	3309
ASV_184258							Protoperidiniaceae	87	179	Protoperidiniaceae	86	179
ASV_431574										Gymnodiniaceae	80	431
ASV_380898										Gyrodiniaceae	92	1606
ASV_420896										Suessiaceae	80	72
ASV_432439										Gymnodiniaceae	83	134
ASV_152115										Suessiaceae	80	51
ASV_430012										Gymnodiniaceae	81	425
ASV_113146										Pyrocystaceae	81	100

## Sheet: Table S18 - Dinofl Euka02 ASV S
Table S18 - Taxonomic assignment of Dinophyceae for the Euka02 dataset at the species level, bootstrap values, and read counts for each ASV across database versions
V1	Species.v1	Spec_perc.v1	total_reads.v1	Species.v2	Spec_perc.v2	total_reads.v2	Species.v3	Spec_perc.v3	total_reads.v3	Species.v4	Spec_perc.v4	total_reads.v4
ASV_318010	Gymnodiniales_unclassified	96	223	Gymnodiniales_unclassified	94	223	Gymnodiniales_unclassified	93	223	Gymnodiniales_unclassified	93	223
ASV_134714	Gymnodiniales_unclassified	88	30	Gymnodiniales_unclassified	92	30	Gymnodiniales_unclassified	89	30	Gymnodiniales_unclassified	89	30
ASV_426456	Stoeckeria_algicida	85	43	Stoeckeria_algicida	88	43	Stoeckeria_algicida	88	43	Stoeckeria_algicida	84	43
ASV_045832	Peridinium_cinctum	87	102	Peridinium_cinctum	90	102	Peridinium_cinctum	90	102	Peridinium_cinctum	88	102
ASV_429706	Gymnodiniales_unclassified	93	9878	Gymnodiniales_unclassified	97	9878	Gymnodiniales_unclassified	82	9878	Gymnodiniales_unclassified	83	9878
ASV_217669	Protoperidinium_unclassified	96	93	Protoperidinium_unclassified	96	93	Protoperidinium_unclassified	96	93	Protoperidinium_unclassified	96	93
ASV_164652	Suessiales_unclassified	90	132	Suessiales_unclassified	84	132	Suessiales_unclassified	84	132	Suessiales_unclassified	83	132
ASV_344082	Suessiales_unclassified	90	1526	Suessiales_unclassified	90	1526	Suessiales_unclassified	89	1526	Suessiales_unclassified	89	1526
ASV_320886	Suessiales_unclassified	86	39	Suessiales_unclassified	90	39	Suessiales_unclassified	90	39	Suessiales_unclassified	86	39
ASV_363760	Gymnodiniaceae_unclassified	83	123	Gymnodiniaceae_unclassified	91	123	Gymnodiniaceae_unclassified	88	123	Gymnodiniaceae_unclassified	87	123
ASV_134480	Gymnodiniales_unclassified	91	440	Gymnodiniales_unclassified	85	440	Gymnodiniales_unclassified	85	440	Gymnodiniales_unclassified	85	440
ASV_279150	Suessiales_unclassified	96	21	Suessiales_unclassified	90	21	Suessiales_unclassified	93	21	Suessiales_unclassified	93	21
ASV_324216	Gymnodiniales_unclassified	88	261	Gymnodiniales_unclassified	84	261	Gymnodiniales_unclassified	80	261	Gymnodiniales_unclassified	80	261
ASV_253734	Stoeckeria_algicida	86	166	Stoeckeria_algicida	85	166	Stoeckeria_algicida	85	166	Stoeckeria_algicida	81	166
ASV_095355	Nusuttodinium_aeruginosum	86	119	Nusuttodinium_aeruginosum	82	119	Nusuttodinium_aeruginosum	82	119	Nusuttodinium_aeruginosum	81	119
ASV_076960	Suessiales_unclassified	88	94	Suessiales_unclassified	87	94	Suessiales_unclassified	87	94	Suessiales_unclassified	87	94
ASV_302024	Gymnodiniales_unclassified	93	390	Gymnodiniales_unclassified	89	390	Gymnodiniales_unclassified	90	390	Gymnodiniales_unclassified	88	390
ASV_184380	Suessiales_unclassified	90	29	Suessiales_unclassified	87	29	Suessiales_unclassified	87	29	Suessiales_unclassified	85	29
ASV_434980	Suessiales_unclassified	80	13	Suessiales_unclassified	84	13	Suessiales_unclassified	84	13	Suessiales_unclassified	82	13
ASV_037472	Levanderina_fissa	93	385	Levanderina_fissa	93	385	Levanderina_fissa	93	385	Levanderina_fissa	93	385
ASV_026738	Gymnodiniaceae_unclassified	96	43	Gymnodiniaceae_unclassified	96	43	Gymnodiniaceae_unclassified	96	43	Gymnodiniaceae_unclassified	96	43
ASV_317977	Suessiales_unclassified	98	27	Suessiales_unclassified	98	27	Suessiales_unclassified	99	27	Suessiales_unclassified	99	27
ASV_434418	Gymnodiniales_unclassified	89	40	Gymnodiniales_unclassified	88	40	Gymnodiniales_unclassified	82	40	Gymnodiniales_unclassified	81	40
ASV_163948	Gymnodiniales_unclassified	87	35	Gymnodiniales_unclassified	95	35	Gymnodiniales_unclassified	91	35	Gymnodiniales_unclassified	90	35
ASV_415724	Gymnodiniales_unclassified	97	694	Gymnodiniales_unclassified	91	694	Gymnodiniales_unclassified	91	694	Gymnodiniales_unclassified	91	694
ASV_001065	Gymnodiniales_unclassified	89	96	Gymnodiniales_unclassified	89	96	Gymnodiniales_unclassified	87	96	Gymnodiniales_unclassified	87	96
ASV_174072	Nusuttodinium_aeruginosum	81	405	Nusuttodinium_aeruginosum	83	405	Nusuttodinium_aeruginosum	83	405	Nusuttodinium_aeruginosum	82	405
ASV_037932	Apocalathium_aciculiferum	82	83	Apocalathium_aciculiferum	80	83	Apocalathium_aciculiferum	80	83	Apocalathium_aciculiferum	80	83
ASV_059969	Suessiales_unclassified	81	446	Suessiales_unclassified	82	446	Suessiales_unclassified	82	446	Suessiales_unclassified	82	446
ASV_423554	Gymnodiniales_unclassified	93	99	Gymnodiniales_unclassified	93	99	Gymnodiniales_unclassified	83	99	Gymnodiniales_unclassified	84	99
ASV_372636	Gymnodiniales_unclassified	88	198	Gymnodiniales_unclassified	87	198	Gymnodiniales_unclassified	87	198	Gymnodiniales_unclassified	87	198
ASV_424597	Suessiales_unclassified	84	95	Suessiales_unclassified	81	95	Suessiales_unclassified	81	95	Suessiales_unclassified	81	95
ASV_293691	Gymnodiniales_unclassified	90	235	Gymnodiniales_unclassified	89	235	Gymnodiniales_unclassified	89	235	Gymnodiniales_unclassified	89	235
ASV_206144	Stoeckeria_algicida	85	134	Stoeckeria_algicida	85	134	Stoeckeria_algicida	85	134	Stoeckeria_algicida	81	134
ASV_343931	Gymnodiniales_unclassified	85	1598	Gymnodiniales_unclassified	92	1598	Gymnodiniales_unclassified	86	1598	Gymnodiniales_unclassified	84	1598
ASV_353934	Gymnodiniaceae_unclassified	92	93	Gymnodiniaceae_unclassified	89	93	Gymnodiniaceae_unclassified	83	93	Gymnodiniaceae_unclassified	83	93
ASV_323010	Gymnodiniales_unclassified	88	464	Gymnodiniales_unclassified	91	464	Gymnodiniales_unclassified	89	464	Gymnodiniales_unclassified	89	464
ASV_041424	Gymnodiniales_unclassified	90	98	Gymnodiniales_unclassified	92	98	Gymnodiniales_unclassified	87	98	Gymnodiniales_unclassified	87	98
ASV_099798	Gymnodiniales_unclassified	90	482555	Gymnodiniales_unclassified	87	482555	Gymnodiniales_unclassified	87	482555	Gymnodiniales_unclassified	89	482555
ASV_277529	Nusuttodinium_unclassified	88	28	Nusuttodinium_unclassified	82	28	Nusuttodinium_unclassified	82	28	Nusuttodinium_unclassified	82	28
ASV_141259	Gymnodiniales_unclassified	95	93	Gymnodiniales_unclassified	93	93	Gymnodiniales_unclassified	88	93	Gymnodiniales_unclassified	88	93
ASV_434616	Gymnodiniaceae_unclassified	94	289	Gymnodiniaceae_unclassified	90	289	Gymnodiniaceae_unclassified	86	289	Gymnodiniaceae_unclassified	87	289
ASV_294484	Gymnodiniales_unclassified	82	124	Gymnodiniales_unclassified	84	124	Gymnodiniales_unclassified	82	124	Gymnodiniales_unclassified	81	124
ASV_425627	Gymnodiniales_unclassified	92	2004	Gymnodiniales_unclassified	93	2004	Gymnodiniales_unclassified	93	2004	Gymnodiniales_unclassified	93	2004
ASV_229407	Biecheleria_halophila	85	16	Biecheleria_halophila	92	16	Biecheleria_halophila	92	16	Biecheleria_halophila	91	16
ASV_067975	Gymnodiniaceae_unclassified	88	504	Gymnodiniaceae_unclassified	88	504	Gymnodiniaceae_unclassified	88	504	Gymnodiniaceae_unclassified	88	504
ASV_239878	Suessiales_unclassified	92	258	Suessiales_unclassified	94	258	Suessiales_unclassified	95	258	Suessiales_unclassified	94	258
ASV_123038	Nusuttodinium_aeruginosum	88	159878	Nusuttodinium_aeruginosum	89	159878	Nusuttodinium_aeruginosum	89	159878	Nusuttodinium_aeruginosum	85	159878
ASV_402397	Gymnodiniales_unclassified	84	63	Gymnodiniales_unclassified	86	63	Gymnodiniales_unclassified	86	63	Gymnodiniales_unclassified	84	63
ASV_048612	Protoceratium_reticulatum	94	59	Protoceratium_reticulatum	91	59	Protoceratium_reticulatum	91	59	Protoceratium_reticulatum	91	59
ASV_320165	Gymnodiniales_unclassified	82	265	Gymnodiniales_unclassified	82	265	Gymnodiniales_unclassified	80	265	Gymnodiniales_unclassified	81	265
ASV_262552	Gymnodiniaceae_unclassified	94	104	Gymnodiniaceae_unclassified	88	104	Gymnodiniaceae_unclassified	82	104	Gymnodiniaceae_unclassified	81	104
ASV_114636	Gymnodiniales_unclassified	85	94	Gymnodiniales_unclassified	84	94	Gymnodiniales_unclassified	83	94	Gymnodiniales_unclassified	83	94
ASV_403643	Suessiales_unclassified	96	7	Suessiales_unclassified	98	7	Suessiales_unclassified	97	7	Suessiales_unclassified	97	7
ASV_148414	Gymnodiniaceae_unclassified	84	133	Gymnodiniaceae_unclassified	90	133	Gymnodiniaceae_unclassified	84	133	Gymnodiniaceae_unclassified	84	133
ASV_347868	Gymnodiniales_unclassified	88	206	Gymnodiniales_unclassified	93	206	Gymnodiniales_unclassified	92	206	Gymnodiniales_unclassified	93	206
ASV_422945	Suessiales_unclassified	90	81	Suessiales_unclassified	89	81	Suessiales_unclassified	89	81	Suessiales_unclassified	86	81
ASV_392445	Suessiaceae_unclassified	83	31	Suessiaceae_unclassified	85	31	Suessiaceae_unclassified	85	31	Suessiaceae_unclassified	85	31
ASV_134387	Gymnodiniales_unclassified	97	11826	Gymnodiniales_unclassified	95	11826	Gymnodiniales_unclassified	92	11826	Gymnodiniales_unclassified	92	11826
ASV_125699	Gymnodiniaceae_unclassified	82	81	Gymnodiniaceae_unclassified	88	81	Gymnodiniaceae_unclassified	83	81	Gymnodiniaceae_unclassified	83	81
ASV_432532	Protoceratiaceae_unclassified	91	41	Protoceratiaceae_unclassified	91	41	Protoceratiaceae_unclassified	90	41	Protoceratiaceae_unclassified	90	41
ASV_285507	Protoceratium_reticulatum	80	50	Protoceratium_reticulatum	90	50	Protoceratium_reticulatum	89	50	Protoceratium_reticulatum	89	50
ASV_245606	Gymnodiniales_unclassified	91	213	Gymnodiniales_unclassified	89	213	Gymnodiniales_unclassified	83	213	Gymnodiniales_unclassified	83	213
ASV_350057	Gymnodiniales_unclassified	90	38	Gymnodiniales_unclassified	93	38	Gymnodiniales_unclassified	94	38	Gymnodiniales_unclassified	94	38
ASV_382371	Suessiales_unclassified	93	11	Suessiales_unclassified	91	11	Suessiales_unclassified	91	11	Suessiales_unclassified	89	11
ASV_193774	Suessiales_unclassified	89	32	Suessiales_unclassified	84	32	Suessiales_unclassified	84	32	Suessiales_unclassified	80	32
ASV_149033	Gymnodiniaceae_unclassified	81	247	Gymnodiniaceae_unclassified	88	247	Gymnodiniaceae_unclassified	82	247	Gymnodiniaceae_unclassified	84	247
ASV_201251	Suessiales_unclassified	98	20	Suessiales_unclassified	97	20	Suessiales_unclassified	97	20	Suessiales_unclassified	97	20
ASV_061857	Gymnodiniales_unclassified	97	37	Gymnodiniales_unclassified	94	37	Gymnodiniales_unclassified	93	37	Gymnodiniales_unclassified	91	37
ASV_363449	Gymnodiniales_unclassified	96	228	Gymnodiniales_unclassified	96	228	Gymnodiniales_unclassified	96	228	Gymnodiniales_unclassified	96	228
ASV_432862	Gymnodiniales_unclassified	91	581	Gymnodiniales_unclassified	96	581	Gymnodiniales_unclassified	81	581	Gymnodiniales_unclassified	81	581
ASV_054499	Gymnodiniaceae_unclassified	88	921	Gymnodiniaceae_unclassified	86	921	Gymnodiniaceae_unclassified	82	921	Gymnodiniaceae_unclassified	82	921
ASV_229627	Suessiales_unclassified	80	22	Suessiales_unclassified	84	22	Suessiales_unclassified	84	22	Suessiales_unclassified	83	22
ASV_183856	Gymnodiniales_unclassified	91	451	Gymnodiniales_unclassified	93	451	Gymnodiniales_unclassified	93	451	Gymnodiniales_unclassified	93	451
ASV_251753	Gymnodiniales_unclassified	89	315	Gymnodiniales_unclassified	88	315	Gymnodiniales_unclassified	86	315	Gymnodiniales_unclassified	86	315
ASV_149264	Suessiales_unclassified	84	28	Suessiales_unclassified	87	28	Suessiales_unclassified	87	28	Suessiales_unclassified	86	28
ASV_125579	Suessiales_unclassified	97	13818	Suessiales_unclassified	97	13818	Suessiales_unclassified	97	13818	Suessiales_unclassified	97	13818
ASV_372100	Gymnodiniaceae_unclassified	86	87	Gymnodiniaceae_unclassified	87	87	Gymnodiniaceae_unclassified	85	87	Gymnodiniaceae_unclassified	85	87
ASV_150933	Gymnodiniales_unclassified	90	146	Gymnodiniales_unclassified	90	146	Gymnodiniales_unclassified	88	146	Gymnodiniales_unclassified	88	146
ASV_433723	Protoperidinium_pellucidum	100	138	Protoperidinium_pellucidum	100	138	Protoperidinium_pellucidum	100	138	Protoperidinium_pellucidum	100	138
ASV_141156	Suessiaceae_unclassified	82	43	Suessiaceae_unclassified	82	43	Suessiaceae_unclassified	82	43	Suessiaceae_unclassified	81	43
ASV_152223	Suessiales_unclassified	90	95	Suessiales_unclassified	88	95	Suessiales_unclassified	88	95	Suessiales_unclassified	85	95
ASV_425850	Gymnodiniales_unclassified	84	9	Gymnodiniales_unclassified	90	9	Gymnodiniales_unclassified	85	9	Gymnodiniales_unclassified	85	9
ASV_030209	Protoceratiaceae_unclassified	91	38	Protoceratiaceae_unclassified	83	38	Protoceratiaceae_unclassified	83	38	Protoceratiaceae_unclassified	85	38
ASV_428405	Suessiales_unclassified	90	22	Suessiales_unclassified	86	22	Suessiales_unclassified	86	22	Suessiales_unclassified	84	22
ASV_369953	Suessiales_unclassified	95	14	Suessiales_unclassified	97	14	Suessiales_unclassified	97	14	Suessiales_unclassified	97	14
ASV_356486	Gymnodiniales_unclassified	94	1931	Gymnodiniales_unclassified	90	1931	Gymnodiniales_unclassified	90	1931	Gymnodiniales_unclassified	90	1931
ASV_087988	Symbiodiniaceae_unclassified	80	904	Symbiodiniaceae_unclassified	88	904	Symbiodiniaceae_unclassified	88	904	Symbiodiniaceae_unclassified	88	904
ASV_432527	Protoceratiaceae_unclassified	87	28	Protoceratiaceae_unclassified	89	28	Protoceratiaceae_unclassified	89	28	Protoceratiaceae_unclassified	89	28
ASV_019321	Suessiales_unclassified	99	21	Suessiales_unclassified	97	21	Suessiales_unclassified	98	21	Suessiales_unclassified	97	21
ASV_423317	Gymnodiniales_unclassified	89	200	Gymnodiniales_unclassified	91	200	Gymnodiniales_unclassified	91	200	Gymnodiniales_unclassified	92	200
ASV_165889	Suessiales_unclassified	95	21	Suessiales_unclassified	94	21	Suessiales_unclassified	94	21	Suessiales_unclassified	93	21
ASV_275719	Suessiales_unclassified	96	2	Suessiales_unclassified	95	2	Suessiales_unclassified	95	2	Suessiales_unclassified	94	2
ASV_235791	Symbiodiniaceae_unclassified	93	128	Symbiodiniaceae_unclassified	91	128	Symbiodiniaceae_unclassified	91	128	Symbiodiniaceae_unclassified	91	128
ASV_106152	Protoceratium_reticulatum	100	83468	Protoceratium_reticulatum	97	83468	Protoceratium_reticulatum	97	83468	Protoceratium_reticulatum	97	83468
ASV_320521	Gymnodiniales_unclassified	85	246	Gymnodiniales_unclassified	84	246	Gymnodiniales_unclassified	82	246	Gymnodiniales_unclassified	82	246
ASV_425981	Biecheleria_halophila	96	1003	Biecheleria_halophila	89	1003	Biecheleria_halophila	89	1003	Biecheleria_halophila	89	1003
ASV_360600	Gymnodiniales_unclassified	89	99	Gymnodiniales_unclassified	92	99	Gymnodiniales_unclassified	86	99	Gymnodiniales_unclassified	86	99
ASV_430609	Gymnodiniaceae_unclassified	80	226	Gymnodiniaceae_unclassified	85	226	Gymnodiniaceae_unclassified	83	226	Gymnodiniaceae_unclassified	86	226
ASV_263177	Gymnodiniales_unclassified	89	68	Gymnodiniales_unclassified	87	68	Gymnodiniales_unclassified	85	68	Gymnodiniales_unclassified	85	68
ASV_371093	Protoceratiaceae_unclassified	85	55	Protoceratiaceae_unclassified	84	55	Protoceratiaceae_unclassified	84	55	Protoceratiaceae_unclassified	82	55
ASV_074036	Suessiales_unclassified	85	68	Suessiales_unclassified	85	68	Suessiales_unclassified	85	68	Suessiales_unclassified	83	68
ASV_259557	Gymnodiniales_unclassified	83	451	Gymnodiniales_unclassified	84	451	Gymnodiniales_unclassified	83	451	Gymnodiniales_unclassified	82	451
ASV_123591	Gymnodiniales_unclassified	95	256	Gymnodiniales_unclassified	88	256	Gymnodiniales_unclassified	85	256	Gymnodiniales_unclassified	85	256
ASV_307893	Gymnodiniales_unclassified	88	136	Gymnodiniales_unclassified	93	136	Gymnodiniales_unclassified	89	136	Gymnodiniales_unclassified	88	136
ASV_253965	Biecheleria_halophila	88	82	Biecheleria_halophila	85	82	Biecheleria_halophila	85	82	Biecheleria_halophila	85	82
ASV_279096	Gymnodiniaceae_unclassified	95	419	Gymnodiniaceae_unclassified	93	419	Gymnodiniaceae_unclassified	93	419	Gymnodiniaceae_unclassified	92	419
ASV_142607	Gymnodiniales_unclassified	89	196	Gymnodiniales_unclassified	90	196	Gymnodiniales_unclassified	89	196	Gymnodiniales_unclassified	89	196
ASV_401236	Gymnodiniaceae_unclassified	94	104	Gymnodiniaceae_unclassified	94	104	Gymnodiniaceae_unclassified	90	104	Gymnodiniaceae_unclassified	92	104
ASV_245714	Gymnodiniaceae_unclassified	90	180	Gymnodiniaceae_unclassified	91	180	Gymnodiniaceae_unclassified	85	180	Gymnodiniaceae_unclassified	85	180
ASV_371811	Gymnodiniales_unclassified	88	112	Gymnodiniales_unclassified	81	112	Gymnodiniales_unclassified	81	112	Gymnodiniales_unclassified	81	112
ASV_324157	Suessiales_unclassified	91	665	Suessiales_unclassified	91	665	Suessiales_unclassified	91	665	Suessiales_unclassified	91	665
ASV_347320	Suessiales_unclassified	84	22	Suessiales_unclassified	84	22	Suessiales_unclassified	84	22	Suessiales_unclassified	83	22
ASV_043171	Suessiales_unclassified	93	24	Suessiales_unclassified	85	24	Suessiales_unclassified	86	24	Suessiales_unclassified	86	24
ASV_167543	Gymnodiniaceae_unclassified	88	1101	Gymnodiniaceae_unclassified	88	1101	Gymnodiniaceae_unclassified	88	1101	Gymnodiniaceae_unclassified	88	1101
ASV_045146	Suessiales_unclassified	97	60	Suessiales_unclassified	99	60	Suessiales_unclassified	99	60	Suessiales_unclassified	99	60
ASV_047056	Gymnodiniaceae_unclassified	84	23	Gymnodiniaceae_unclassified	86	23	Gymnodiniaceae_unclassified	82	23	Gymnodiniaceae_unclassified	82	23
ASV_425971	Gymnodiniaceae_unclassified	86	495	Gymnodiniaceae_unclassified	91	495	Gymnodiniaceae_unclassified	91	495	Gymnodiniaceae_unclassified	91	495
ASV_412191	Gymnodiniales_unclassified	90	146	Gymnodiniales_unclassified	92	146	Gymnodiniales_unclassified	82	146	Gymnodiniales_unclassified	82	146
ASV_432504	Suessiales_unclassified	85	7747	Suessiales_unclassified	81	7747	Suessiales_unclassified	81	7747	Suessiales_unclassified	81	7747
ASV_277464	Biecheleria_halophila	84	106	Biecheleria_halophila	82	106	Biecheleria_halophila	82	106	Biecheleria_halophila	82	106
ASV_294471	Gymnodiniales_unclassified	84	118	Gymnodiniales_unclassified	84	118	Gymnodiniales_unclassified	84	118	Gymnodiniales_unclassified	84	118
ASV_433878	Gymnodiniales_unclassified	85	178	Gymnodiniales_unclassified	87	178	Gymnodiniales_unclassified	85	178	Gymnodiniales_unclassified	85	178
ASV_294339	Gymnodiniaceae_unclassified	93	396	Gymnodiniaceae_unclassified	90	396	Gymnodiniaceae_unclassified	87	396	Gymnodiniaceae_unclassified	88	396
ASV_093606	Gymnodiniaceae_unclassified	80	124	Gymnodiniaceae_unclassified	87	124	Gymnodiniaceae_unclassified	86	124	Gymnodiniaceae_unclassified	86	124
ASV_041490	Gymnodiniaceae_unclassified	89	576	Gymnodiniaceae_unclassified	96	576	Gymnodiniaceae_unclassified	96	576	Gymnodiniaceae_unclassified	96	576
ASV_188968	Gymnodiniales_unclassified	95	13900	Gymnodiniales_unclassified	88	13900	Gymnodiniales_unclassified	88	13900	Gymnodiniales_unclassified	88	13900
ASV_067953	Suessiales_unclassified	95	2107	Suessiales_unclassified	86	2107	Suessiales_unclassified	86	2107	Suessiales_unclassified	86	2107
ASV_030576	Suessiales_unclassified	90	38	Suessiales_unclassified	89	38	Suessiales_unclassified	89	38	Suessiales_unclassified	87	38
ASV_161899	Gymnodiniales_unclassified	91	12829	Gymnodiniales_unclassified	87	12829	Gymnodiniales_unclassified	85	12829	Gymnodiniales_unclassified	83	12829
ASV_137143	Gymnodiniales_unclassified	83	132	Gymnodiniales_unclassified	90	132	Gymnodiniales_unclassified	88	132	Gymnodiniales_unclassified	88	132
ASV_187716	Gymnodiniales_unclassified	87	110	Gymnodiniales_unclassified	90	110	Gymnodiniales_unclassified	86	110	Gymnodiniales_unclassified	86	110
ASV_073668	Gymnodiniales_unclassified	94	93	Gymnodiniales_unclassified	86	93	Gymnodiniales_unclassified	86	93	Gymnodiniales_unclassified	86	93
ASV_278891	Biecheleria_halophila	86	142	Biecheleria_halophila	82	142	Biecheleria_halophila	82	142	Biecheleria_halophila	80	142
ASV_148915	Dinophysis_unclassified	98	381	Dinophysis_unclassified	98	381	Dinophysis_unclassified	98	381	Dinophysis_unclassified	98	381
ASV_087878	Gymnodiniaceae_unclassified	88	1238	Gymnodiniaceae_unclassified	87	1238	Gymnodiniaceae_unclassified	83	1238	Gymnodiniaceae_unclassified	83	1238
ASV_287366	Gymnodiniales_unclassified	95	46	Gymnodiniales_unclassified	94	46	Gymnodiniales_unclassified	85	46	Gymnodiniales_unclassified	86	46
ASV_115559	Gymnodiniales_unclassified	93	211	Gymnodiniales_unclassified	92	211	Gymnodiniales_unclassified	89	211	Gymnodiniales_unclassified	90	211
ASV_105380	Gymnodiniales_unclassified	82	9112	Gymnodiniales_unclassified	84	9112	Gymnodiniales_unclassified	82	9112	Gymnodiniales_unclassified	82	9112
ASV_267825	Suessiales_unclassified	86	26	Suessiales_unclassified	83	26	Suessiales_unclassified	83	26	Suessiales_unclassified	83	26
ASV_177973	Gymnodiniales_unclassified	86	60	Gymnodiniales_unclassified	93	60	Gymnodiniales_unclassified	90	60	Gymnodiniales_unclassified	91	60
ASV_079609	Gymnodiniales_unclassified	87	2577	Gymnodiniales_unclassified	86	2577	Gymnodiniales_unclassified	82	2577	Gymnodiniales_unclassified	84	2577
ASV_141365	Gymnodiniaceae_unclassified	80	131	Gymnodiniaceae_unclassified	89	131	Gymnodiniaceae_unclassified	88	131	Gymnodiniaceae_unclassified	93	131
ASV_189768	Gymnodiniales_unclassified	90	21	Gymnodiniales_unclassified	88	21	Gymnodiniales_unclassified	83	21	Gymnodiniales_unclassified	83	21
ASV_388175	Gymnodiniaceae_unclassified	87	107	Gymnodiniaceae_unclassified	93	107	Gymnodiniaceae_unclassified	80	107	Gymnodiniaceae_unclassified	80	107
ASV_420631	Protoceratium_reticulatum	85	110	Protoceratium_reticulatum	81	110	Protoceratium_reticulatum	80	110	Protoceratium_reticulatum	80	110
ASV_435056	Gymnodiniales_unclassified	87	79	Gymnodiniales_unclassified	90	79	Gymnodiniales_unclassified	85	79	Gymnodiniales_unclassified	85	79
ASV_181698	Gymnodiniales_unclassified	94	9027	Gymnodiniales_unclassified	92	9027	Gymnodiniales_unclassified	87	9027	Gymnodiniales_unclassified	88	9027
ASV_368131	Nusuttodinium_unclassified	80	83	Nusuttodinium_unclassified	84	83	Nusuttodinium_unclassified	84	83	Nusuttodinium_unclassified	83	83
ASV_114638	Suessiales_unclassified	91	30	Suessiales_unclassified	90	30	Suessiales_unclassified	90	30	Suessiales_unclassified	88	30
ASV_252726	Protoceratium_reticulatum	80	101	Protoceratium_reticulatum	82	101	Protoceratium_reticulatum	82	101	Protoceratium_reticulatum	82	101
ASV_095168	Gymnodiniales_unclassified	80	1562	Gymnodiniales_unclassified	88	1562	Gymnodiniales_unclassified	85	1562	Gymnodiniales_unclassified	86	1562
ASV_169029	Gymnodiniales_unclassified	90	805	Gymnodiniales_unclassified	88	805	Gymnodiniales_unclassified	88	805	Gymnodiniales_unclassified	89	805
ASV_095950	Gymnodiniaceae_unclassified	91	45	Gymnodiniaceae_unclassified	92	45	Gymnodiniaceae_unclassified	89	45	Gymnodiniaceae_unclassified	89	45
ASV_164197	Suessiales_unclassified	95	12	Suessiales_unclassified	95	12	Suessiales_unclassified	95	12	Suessiales_unclassified	95	12
ASV_076882	Gymnodiniaceae_unclassified	88	111	Gymnodiniaceae_unclassified	86	111	Gymnodiniaceae_unclassified	81	111	Gymnodiniaceae_unclassified	81	111
ASV_169007	Gymnodiniales_unclassified	82	771	Gymnodiniales_unclassified	89	771	Gymnodiniales_unclassified	89	771	Gymnodiniales_unclassified	90	771
ASV_366600	Gymnodiniaceae_unclassified	90	3481	Gymnodiniaceae_unclassified	85	3481	Gymnodiniaceae_unclassified	82	3481	Gymnodiniaceae_unclassified	82	3481
ASV_048463	Nusuttodinium_aeruginosum	81	23530	Nusuttodinium_aeruginosum	88	23530	Nusuttodinium_aeruginosum	88	23530	Nusuttodinium_aeruginosum	88	23530
ASV_429846	Gymnodiniales_unclassified	92	1396	Gymnodiniales_unclassified	89	1396	Gymnodiniales_unclassified	89	1396	Gymnodiniales_unclassified	89	1396
ASV_189500	Gymnodiniaceae_unclassified	91	79	Gymnodiniaceae_unclassified	89	79	Gymnodiniaceae_unclassified	86	79	Gymnodiniaceae_unclassified	86	79
ASV_067519	Gymnodiniales_unclassified	84	29	Gymnodiniales_unclassified	80	29	Gymnodiniales_unclassified	80	29	Gymnodiniales_unclassified	80	29
ASV_259660	Gymnodiniales_unclassified	82	104	Gymnodiniales_unclassified	90	104	Gymnodiniales_unclassified	90	104	Gymnodiniales_unclassified	90	104
ASV_262511	Gymnodiniales_unclassified	83	2984	Gymnodiniales_unclassified	84	2984	Gymnodiniales_unclassified	82	2984	Gymnodiniales_unclassified	83	2984
ASV_057572	Suessiales_unclassified	99	23	Suessiales_unclassified	96	23	Suessiales_unclassified	96	23	Suessiales_unclassified	95	23
ASV_430919	Gymnodiniales_unclassified	83	190	Gymnodiniales_unclassified	87	190	Gymnodiniales_unclassified	82	190	Gymnodiniales_unclassified	84	190
ASV_189009	Stoeckeria_algicida	84	117	Stoeckeria_algicida	90	117	Stoeckeria_algicida	90	117	Stoeckeria_algicida	86	117
ASV_060061	Gymnodiniaceae_unclassified	91	219	Gymnodiniaceae_unclassified	97	219	Gymnodiniaceae_unclassified	80	219	Gymnodiniaceae_unclassified	82	219
ASV_279105	Gymnodiniales_unclassified	90	118	Gymnodiniales_unclassified	89	118	Gymnodiniales_unclassified	84	118	Gymnodiniales_unclassified	84	118
ASV_143188	Nusuttodinium_aeruginosum	83	16	Nusuttodinium_aeruginosum	82	16	Nusuttodinium_aeruginosum	82	16	Nusuttodinium_aeruginosum	82	16
ASV_434978	Gymnodiniales_unclassified	97	111	Gymnodiniales_unclassified	95	111	Gymnodiniales_unclassified	93	111	Gymnodiniales_unclassified	93	111
ASV_297120	Biecheleria_halophila	86	132	Biecheleria_halophila	83	132	Biecheleria_halophila	82	132	Biecheleria_halophila	82	132
ASV_385891	Suessiales_unclassified	86	113	Suessiales_unclassified	91	113	Suessiales_unclassified	91	113	Suessiales_unclassified	90	113
ASV_049128	Apocalathium_unclassified	86	94	Apocalathium_unclassified	88	94	Apocalathium_unclassified	88	94	Apocalathium_unclassified	89	94
ASV_259677	Suessiales_unclassified	92	33	Suessiales_unclassified	92	33	Suessiales_unclassified	92	33	Suessiales_unclassified	92	33
ASV_201958	Suessiales_unclassified	86	20	Suessiales_unclassified	86	20	Suessiales_unclassified	87	20	Suessiales_unclassified	87	20
ASV_347104	Gyrodinium_unclassified	92	226	Gyrodinium_unclassified	92	226	Gyrodinium_unclassified	92	226	Gyrodinium_unclassified	92	226
ASV_088257	Gymnodiniales_unclassified	81	63	Gymnodiniales_unclassified	87	63	Gymnodiniales_unclassified	82	63	Gymnodiniales_unclassified	81	63
ASV_125594	Pfiesteria_piscicida	86	345	Pfiesteria_piscicida	87	345	Pfiesteria_piscicida	87	345	Pfiesteria_piscicida	87	345
ASV_434644	Gymnodiniales_unclassified	91	609	Gymnodiniales_unclassified	93	609	Gymnodiniales_unclassified	93	609	Gymnodiniales_unclassified	93	609
ASV_112463	Protoperidinium_pellucidum	90	70	Protoperidinium_pellucidum	94	70	Protoperidinium_pellucidum	94	70	Protoperidinium_pellucidum	94	70
ASV_252952	Gymnodiniales_unclassified	83	46	Gymnodiniales_unclassified	90	46	Gymnodiniales_unclassified	85	46	Gymnodiniales_unclassified	85	46
ASV_356692	Gymnodiniales_unclassified	90	285	Gymnodiniales_unclassified	93	285	Gymnodiniales_unclassified	93	285	Gymnodiniales_unclassified	93	285
ASV_431001	Gymnodiniaceae_unclassified	83	186	Gymnodiniaceae_unclassified	86	186	Gymnodiniaceae_unclassified	85	186	Gymnodiniaceae_unclassified	83	186
ASV_269027	Gymnodiniales_unclassified	95	1127	Gymnodiniales_unclassified	95	1127	Gymnodiniales_unclassified	91	1127	Gymnodiniales_unclassified	91	1127
ASV_401178	Biecheleria_halophila	90	118	Biecheleria_halophila	93	118	Biecheleria_halophila	93	118	Biecheleria_halophila	93	118
ASV_211236	Gymnodiniales_unclassified	90	112	Gymnodiniales_unclassified	86	112	Gymnodiniales_unclassified	86	112	Gymnodiniales_unclassified	87	112
ASV_434640	Biecheleria_sp.	89	687	Biecheleria_sp.	100	687	Biecheleria_sp.	100	687	Biecheleria_sp.	100	687
ASV_367660	Biecheleria_halophila	90	108	Biecheleria_halophila	86	108	Biecheleria_halophila	86	108	Biecheleria_halophila	86	108
ASV_283307	Gymnodiniales_unclassified	87	84	Gymnodiniales_unclassified	86	84	Gymnodiniales_unclassified	84	84	Gymnodiniales_unclassified	81	84
ASV_092300	Gymnodiniales_unclassified	94	167	Gymnodiniales_unclassified	89	167	Gymnodiniales_unclassified	83	167	Gymnodiniales_unclassified	84	167
ASV_134349	Gymnodiniales_unclassified	89	4656	Gymnodiniales_unclassified	84	4656	Gymnodiniales_unclassified	84	4656	Gymnodiniales_unclassified	83	4656
ASV_347189	Gymnodiniales_unclassified	85	112	Gymnodiniales_unclassified	86	112	Gymnodiniales_unclassified	81	112	Gymnodiniales_unclassified	82	112
ASV_083345	Suessiales_unclassified	96	146	Suessiales_unclassified	94	146	Suessiales_unclassified	94	146	Suessiales_unclassified	93	146
ASV_432079	Suessiales_unclassified	87	124	Suessiales_unclassified	88	124	Suessiales_unclassified	88	124	Suessiales_unclassified	89	124
ASV_154848	Suessiales_unclassified	89	100	Suessiales_unclassified	85	100	Suessiales_unclassified	84	100	Suessiales_unclassified	84	100
ASV_339644	Gymnodiniales_unclassified	87	219	Gymnodiniales_unclassified	87	219	Gymnodiniales_unclassified	82	219	Gymnodiniales_unclassified	83	219
ASV_020228	Suessiales_unclassified	87	28	Suessiales_unclassified	87	28	Suessiales_unclassified	87	28	Suessiales_unclassified	88	28
ASV_055752	Suessiales_unclassified	81	34	Suessiales_unclassified	87	34	Suessiales_unclassified	87	34	Suessiales_unclassified	87	34
ASV_173908	Suessiales_unclassified	97	71	Suessiales_unclassified	94	71	Suessiales_unclassified	94	71	Suessiales_unclassified	94	71
ASV_367345	Gymnodiniales_unclassified	80	224	Gymnodiniales_unclassified	88	224	Gymnodiniales_unclassified	82	224	Gymnodiniales_unclassified	83	224
ASV_009240	Suessiales_unclassified	98	195	Suessiales_unclassified	97	195	Suessiales_unclassified	97	195	Suessiales_unclassified	97	195
ASV_430579	Nusuttodinium_aeruginosum	91	32	Nusuttodinium_aeruginosum	90	32	Nusuttodinium_aeruginosum	90	32	Nusuttodinium_aeruginosum	87	32
ASV_363827	Biecheleria_halophila	82	15	Biecheleria_halophila	83	15	Biecheleria_halophila	83	15	Biecheleria_halophila	82	15
ASV_323649	Stoeckeria_algicida	84	53	Stoeckeria_algicida	83	53	Stoeckeria_algicida	83	53	Stoeckeria_algicida	83	53
ASV_070025	Gymnodiniales_unclassified	85	62	Gymnodiniales_unclassified	87	62	Gymnodiniales_unclassified	85	62	Gymnodiniales_unclassified	83	62
ASV_305368	Suessiales_unclassified	98	822147	Suessiales_unclassified	98	822147	Suessiales_unclassified	98	822147	Suessiales_unclassified	98	822147
ASV_415744	Gymnodiniales_unclassified	83	429	Gymnodiniales_unclassified	82	429	Gymnodiniales_unclassified	81	429	Gymnodiniales_unclassified	81	429
ASV_120502	Protoceratium_reticulatum	81	66	Protoceratium_reticulatum	89	66	Protoceratium_reticulatum	89	66	Protoceratium_reticulatum	89	66
ASV_304223	Suessiales_unclassified	96	714	Suessiales_unclassified	95	714	Suessiales_unclassified	95	714	Suessiales_unclassified	95	714
ASV_369659	Protoperidinium_sp.	87	264	Protoperidinium_sp.	87	264	Protoperidinium_sp.	87	264	Protoperidinium_sp.	87	264
ASV_429666	Gymnodiniales_unclassified	92	6120	Gymnodiniales_unclassified	92	6120	Gymnodiniales_unclassified	91	6120	Gymnodiniales_unclassified	92	6120
ASV_152037	Gymnodiniales_unclassified	94	41	Gymnodiniales_unclassified	88	41	Gymnodiniales_unclassified	88	41	Gymnodiniales_unclassified	88	41
ASV_159073	Suessiales_unclassified	94	317	Suessiales_unclassified	97	317	Suessiales_unclassified	97	317	Suessiales_unclassified	97	317
ASV_414691	Gymnodiniales_unclassified	85	183	Gymnodiniales_unclassified	86	183	Gymnodiniales_unclassified	84	183	Gymnodiniales_unclassified	82	183
ASV_266401	Gymnodiniales_unclassified	91	54	Gymnodiniales_unclassified	90	54	Gymnodiniales_unclassified	91	54	Gymnodiniales_unclassified	89	54
ASV_100138	Gymnodiniaceae_unclassified	92	125	Gymnodiniaceae_unclassified	87	125	Gymnodiniaceae_unclassified	87	125	Gymnodiniaceae_unclassified	87	125
ASV_395511	Gymnodiniales_unclassified	96	80	Gymnodiniales_unclassified	92	80	Gymnodiniales_unclassified	87	80	Gymnodiniales_unclassified	87	80
ASV_426277	Suessiales_unclassified	99	87	Suessiales_unclassified	97	87	Suessiales_unclassified	98	87	Suessiales_unclassified	98	87
ASV_297361	Suessiales_unclassified	89	197	Suessiales_unclassified	88	197	Suessiales_unclassified	89	197	Suessiales_unclassified	89	197
ASV_415835	Gymnodiniales_unclassified	82	66	Gymnodiniales_unclassified	90	66	Gymnodiniales_unclassified	88	66	Gymnodiniales_unclassified	88	66
ASV_323287	Gymnodiniaceae_unclassified	89	158	Gymnodiniaceae_unclassified	91	158	Gymnodiniaceae_unclassified	87	158	Gymnodiniaceae_unclassified	86	158
ASV_205043	Gymnodiniales_unclassified	86	366	Gymnodiniales_unclassified	82	366	Gymnodiniales_unclassified	80	366	Gymnodiniales_unclassified	80	366
ASV_324215	Gonyaulacales_unclassified	90	551	Gonyaulacales_unclassified	98	551	Gonyaulacales_unclassified	99	551	Gonyaulacales_unclassified	99	551
ASV_429173	Gymnodiniales_unclassified	86	391	Gymnodiniales_unclassified	90	391	Gymnodiniales_unclassified	87	391	Gymnodiniales_unclassified	90	391
ASV_428481	Gymnodiniales_unclassified	89	62	Gymnodiniales_unclassified	87	62	Gymnodiniales_unclassified	90	62	Gymnodiniales_unclassified	89	62
ASV_113788	Gymnodiniaceae_unclassified	87	616	Gymnodiniaceae_unclassified	90	616	Gymnodiniaceae_unclassified	89	616	Gymnodiniaceae_unclassified	89	616
ASV_242804	Suessiales_unclassified	86	1	Suessiales_unclassified	85	1	Suessiales_unclassified	84	1	Suessiales_unclassified	82	1
ASV_356612	Gymnodiniales_unclassified	93	1085	Gymnodiniales_unclassified	91	1085	Gymnodiniales_unclassified	87	1085	Gymnodiniales_unclassified	86	1085
ASV_364199	Gymnodiniaceae_unclassified	96	333	Gymnodiniaceae_unclassified	97	333	Gymnodiniaceae_unclassified	97	333	Gymnodiniaceae_unclassified	93	333
ASV_411392	Suessiales_unclassified	86	114	Suessiales_unclassified	85	114	Suessiales_unclassified	84	114	Suessiales_unclassified	85	114
ASV_204937	Gymnodiniales_unclassified	86	78	Gymnodiniales_unclassified	91	78	Gymnodiniales_unclassified	87	78	Gymnodiniales_unclassified	87	78
ASV_353776	Gymnodiniales_unclassified	87	175	Gymnodiniales_unclassified	91	175	Gymnodiniales_unclassified	89	175	Gymnodiniales_unclassified	90	175
ASV_433020	Biecheleria_halophila	86	18	Biecheleria_halophila	86	18	Biecheleria_halophila	86	18	Biecheleria_halophila	85	18
ASV_247962	Suessiales_unclassified	88	28	Suessiales_unclassified	86	28	Suessiales_unclassified	86	28	Suessiales_unclassified	85	28
ASV_329798	Gymnodiniaceae_unclassified	91	105	Gymnodiniaceae_unclassified	90	105	Gymnodiniaceae_unclassified	85	105	Gymnodiniaceae_unclassified	86	105
ASV_209882	Suessiales_unclassified	95	57	Suessiales_unclassified	96	57	Suessiales_unclassified	96	57	Suessiales_unclassified	96	57
ASV_123164	Gymnodiniales_unclassified	93	734	Gymnodiniales_unclassified	89	734	Gymnodiniales_unclassified	90	734	Gymnodiniales_unclassified	88	734
ASV_350908	Suessiales_unclassified	96	20	Suessiales_unclassified	96	20	Suessiales_unclassified	96	20	Suessiales_unclassified	96	20
ASV_370790	Gymnodiniales_unclassified	86	221	Gymnodiniales_unclassified	91	221	Gymnodiniales_unclassified	90	221	Gymnodiniales_unclassified	90	221
ASV_211143	Gymnodiniales_unclassified	94	314	Gymnodiniales_unclassified	89	314	Gymnodiniales_unclassified	82	314	Gymnodiniales_unclassified	82	314
ASV_392568	Suessiales_unclassified	80	107	Suessiales_unclassified	85	107	Suessiales_unclassified	86	107	Suessiales_unclassified	85	107
ASV_211850	Gymnodiniaceae_unclassified	97	3820	Gymnodiniaceae_unclassified	93	3820	Gymnodiniaceae_unclassified	93	3820	Gymnodiniaceae_unclassified	93	3820
ASV_037748	Apocalathium_unclassified	82	918	Apocalathium_unclassified	84	918	Apocalathium_unclassified	84	918	Apocalathium_unclassified	84	918
ASV_169507	Biecheleria_halophila	85	418	Biecheleria_halophila	84	418	Biecheleria_halophila	84	418	Biecheleria_halophila	84	418
ASV_152978	Stoeckeria_algicida	86	126	Stoeckeria_algicida	86	126	Stoeckeria_algicida	86	126	Stoeckeria_algicida	82	126
ASV_163961	Protoceratium_reticulatum	95	293	Protoceratium_reticulatum	90	293	Protoceratium_reticulatum	90	293	Protoceratium_reticulatum	90	293
ASV_388215	Nusuttodinium_aeruginosum	86	37	Nusuttodinium_aeruginosum	80	37	Nusuttodinium_aeruginosum	80	37	Nusuttodinium_aeruginosum	82	37
ASV_428179	Fragilidium_mexicanum	94	131	Fragilidium_mexicanum	87	131	Fragilidium_mexicanum	87	131	Fragilidium_mexicanum	87	131
ASV_433247	Gymnodinium_catenatum	100	1	Gymnodinium_catenatum	98	1	Gymnodinium_catenatum	98	1	Gymnodinium_catenatum	98	1
ASV_426500	Suessiales_unclassified	80	711	Suessiales_unclassified	89	711	Suessiales_unclassified	88	711	Suessiales_unclassified	88	711
ASV_229489	Dinophysis_unclassified	100	138	Dinophysis_unclassified	98	138	Dinophysis_unclassified	98	138	Dinophysis_unclassified	97	138
ASV_149781	Suessiales_unclassified	88	17	Suessiales_unclassified	90	17	Suessiales_unclassified	90	17	Suessiales_unclassified	88	17
ASV_420834	Gymnodiniales_unclassified	94	120	Gymnodiniales_unclassified	90	120	Gymnodiniales_unclassified	86	120	Gymnodiniales_unclassified	85	120
ASV_404909	Gymnodiniales_unclassified	91	2066	Gymnodiniales_unclassified	89	2066	Gymnodiniales_unclassified	88	2066	Gymnodiniales_unclassified	88	2066
ASV_319146	Suessiales_unclassified	86	20	Suessiales_unclassified	90	20	Suessiales_unclassified	90	20	Suessiales_unclassified	87	20
ASV_046137	Gymnodiniales_unclassified	93	19	Gymnodiniales_unclassified	90	19	Gymnodiniales_unclassified	85	19	Gymnodiniales_unclassified	85	19
ASV_323409	Gymnodiniales_unclassified	86	3830	Gymnodiniales_unclassified	90	3830	Gymnodiniales_unclassified	82	3830	Gymnodiniales_unclassified	82	3830
ASV_420956	Protoperidinium_sp.	86	115	Protoperidinium_sp.	85	115	Protoperidinium_sp.	85	115	Protoperidinium_sp.	85	115
ASV_420657	Protoceratium_reticulatum	97	130	Protoceratium_reticulatum	97	130	Protoceratium_reticulatum	97	130	Protoceratium_reticulatum	97	130
ASV_323600	Gymnodiniales_unclassified	89	95	Gymnodiniales_unclassified	92	95	Gymnodiniales_unclassified	87	95	Gymnodiniales_unclassified	89	95
ASV_388682	Gymnodiniales_unclassified	80	256	Gymnodiniales_unclassified	90	256	Gymnodiniales_unclassified	85	256	Gymnodiniales_unclassified	86	256
ASV_173821	Protoperidinium_unclassified	100	690	Protoperidinium_unclassified	100	690	Protoperidinium_unclassified	100	690	Protoperidinium_unclassified	100	690
ASV_070260	Apocalathium_unclassified	85	46	Apocalathium_unclassified	81	46	Apocalathium_unclassified	81	46	Apocalathium_unclassified	80	46
ASV_370644	Protoceratiaceae_unclassified	88	2877	Protoceratiaceae_unclassified	87	2877	Protoceratiaceae_unclassified	87	2877	Protoceratiaceae_unclassified	88	2877
ASV_149178	Gymnodiniaceae_unclassified	93	190	Gymnodiniaceae_unclassified	93	190	Gymnodiniaceae_unclassified	93	190	Gymnodiniaceae_unclassified	93	190
ASV_262210	Suessiales_unclassified	93	28	Suessiales_unclassified	84	28	Suessiales_unclassified	85	28	Suessiales_unclassified	83	28
ASV_204618	Nusuttodinium_aeruginosum	90	8693621	Nusuttodinium_aeruginosum	89	8693621	Nusuttodinium_aeruginosum	89	8693621	Nusuttodinium_aeruginosum	86	8693621
ASV_393462	Gymnodiniales_unclassified	80	94	Gymnodiniales_unclassified	90	94	Gymnodiniales_unclassified	82	94	Gymnodiniales_unclassified	81	94
ASV_411250	Nusuttodinium_unclassified	82	27	Nusuttodinium_unclassified	87	27	Nusuttodinium_unclassified	87	27	Nusuttodinium_unclassified	85	27
ASV_057239	Gymnodiniales_unclassified	88	129	Gymnodiniales_unclassified	81	129	Gymnodiniales_unclassified	81	129	Gymnodiniales_unclassified	81	129
ASV_162758	Suessiales_unclassified	86	84	Suessiales_unclassified	90	84	Suessiales_unclassified	90	84	Suessiales_unclassified	89	84
ASV_324218	Gymnodiniaceae_unclassified	89	78	Gymnodiniaceae_unclassified	89	78	Gymnodiniaceae_unclassified	81	78	Gymnodiniaceae_unclassified	81	78
ASV_263710	Biecheleria_halophila	89	48	Biecheleria_halophila	89	48	Biecheleria_halophila	88	48	Biecheleria_halophila	87	48
ASV_248284	Gymnodiniales_unclassified	85	62	Gymnodiniales_unclassified	96	62	Gymnodiniales_unclassified	93	62	Gymnodiniales_unclassified	91	62
ASV_245729	Tripos_unclassified	83	37	Tripos_unclassified	87	37	Tripos_unclassified	89	37	Tripos_unclassified	88	37
ASV_433626	Gymnodiniaceae_unclassified	87	248	Gymnodiniaceae_unclassified	86	248	Gymnodiniaceae_unclassified	86	248	Gymnodiniaceae_unclassified	86	248
ASV_212068	Gymnodiniaceae_unclassified	90	1066	Gymnodiniaceae_unclassified	93	1066	Gymnodiniaceae_unclassified	93	1066	Gymnodiniaceae_unclassified	87	1066
ASV_113775	Gymnodiniales_unclassified	87	80	Gymnodiniales_unclassified	90	80	Gymnodiniales_unclassified	90	80	Gymnodiniales_unclassified	90	80
ASV_369397	Nusuttodinium_unclassified	80	306	Nusuttodinium_unclassified	82	306	Nusuttodinium_unclassified	82	306	Nusuttodinium_unclassified	80	306
ASV_059101	Gymnodiniales_unclassified	81	136	Gymnodiniales_unclassified	89	136	Gymnodiniales_unclassified	83	136	Gymnodiniales_unclassified	83	136
ASV_325753	Gymnodiniaceae_unclassified	89	17	Gymnodiniaceae_unclassified	96	17	Gymnodiniaceae_unclassified	86	17	Gymnodiniaceae_unclassified	87	17
ASV_203720	Suessiales_unclassified	99	105	Suessiales_unclassified	98	105	Suessiales_unclassified	99	105	Suessiales_unclassified	99	105
ASV_026866	Suessiales_unclassified	92	105	Suessiales_unclassified	92	105	Suessiales_unclassified	92	105	Suessiales_unclassified	92	105
ASV_231891	Protoceratiaceae_unclassified	99	73	Protoceratiaceae_unclassified	98	73	Protoceratiaceae_unclassified	98	73	Protoceratiaceae_unclassified	98	73
ASV_253550	Biecheleria_halophila	84	36	Biecheleria_halophila	85	36	Biecheleria_halophila	85	36	Biecheleria_halophila	84	36
ASV_183513	Stoeckeria_algicida	85	54	Stoeckeria_algicida	87	54	Stoeckeria_algicida	87	54	Stoeckeria_algicida	84	54
ASV_115579	Gymnodiniales_unclassified	93	81	Gymnodiniales_unclassified	87	81	Gymnodiniales_unclassified	86	81	Gymnodiniales_unclassified	86	81
ASV_418004	Suessiales_unclassified	92	44	Suessiales_unclassified	86	44	Suessiales_unclassified	87	44	Suessiales_unclassified	85	44
ASV_097574	Suessiales_unclassified	96	49	Suessiales_unclassified	98	49	Suessiales_unclassified	98	49	Suessiales_unclassified	98	49
ASV_404057	Gymnodiniales_unclassified	80	121	Gymnodiniales_unclassified	92	121	Gymnodiniales_unclassified	84	121	Gymnodiniales_unclassified	84	121
ASV_177993	Gymnodiniales_unclassified	93	72	Gymnodiniales_unclassified	95	72	Gymnodiniales_unclassified	89	72	Gymnodiniales_unclassified	89	72
ASV_367338	Gymnodiniaceae_unclassified	91	107	Gymnodiniaceae_unclassified	95	107	Gymnodiniaceae_unclassified	93	107	Gymnodiniaceae_unclassified	93	107
ASV_354514	Gymnodiniales_unclassified	86	172	Gymnodiniales_unclassified	82	172	Gymnodiniales_unclassified	80	172	Gymnodiniales_unclassified	80	172
ASV_145417	Biecheleria_halophila	86	46	Biecheleria_halophila	85	46	Biecheleria_halophila	85	46	Biecheleria_halophila	85	46
ASV_080298	Gymnodiniales_unclassified	85	196	Gymnodiniales_unclassified	84	196	Gymnodiniales_unclassified	81	196	Gymnodiniales_unclassified	80	196
ASV_350398	Thoracosphaeraceae_unclassified	87	143	Thoracosphaeraceae_unclassified	85	143	Thoracosphaeraceae_unclassified	84	143	Thoracosphaeraceae_unclassified	84	143
ASV_301058	Apocalathium_aciculiferum	84	67	Apocalathium_aciculiferum	83	67	Apocalathium_aciculiferum	83	67	Apocalathium_aciculiferum	83	67
ASV_022889	Biecheleria_halophila	85	110	Biecheleria_halophila	92	110	Biecheleria_halophila	92	110	Biecheleria_halophila	91	110
ASV_186816	Gymnodiniales_unclassified	95	84	Gymnodiniales_unclassified	91	84	Gymnodiniales_unclassified	86	84	Gymnodiniales_unclassified	84	84
ASV_148792	Azadinium_unclassified	89	189	Azadinium_unclassified	90	189	Azadinium_unclassified	90	189	Azadinium_unclassified	90	189
ASV_058785	Gymnodiniaceae_unclassified	85	6500	Gymnodiniaceae_unclassified	85	6500	Gymnodiniaceae_unclassified	84	6500	Gymnodiniaceae_unclassified	84	6500
ASV_261709	Suessiales_unclassified	90	101	Suessiales_unclassified	85	101	Suessiales_unclassified	85	101	Suessiales_unclassified	82	101
ASV_066648	Gymnodiniaceae_unclassified	92	38	Gymnodiniaceae_unclassified	95	38	Gymnodiniaceae_unclassified	93	38	Gymnodiniaceae_unclassified	93	38
ASV_367169	Suessiales_unclassified	87	102	Suessiales_unclassified	89	102	Suessiales_unclassified	88	102	Suessiales_unclassified	86	102
ASV_408442	Gymnodiniaceae_unclassified	87	63	Gymnodiniaceae_unclassified	89	63	Gymnodiniaceae_unclassified	80	63	Gymnodiniaceae_unclassified	82	63
ASV_181881	Protoceratium_reticulatum	89	71	Protoceratium_reticulatum	91	71	Protoceratium_reticulatum	91	71	Protoceratium_reticulatum	91	71
ASV_261756	Suessiales_unclassified	91	20	Suessiales_unclassified	86	20	Suessiales_unclassified	86	20	Suessiales_unclassified	86	20
ASV_363967	Gymnodiniales_unclassified	95	7826939	Gymnodiniales_unclassified	89	7826939	Gymnodiniales_unclassified	89	7826939	Gymnodiniales_unclassified	89	7826939
ASV_057290	Gymnodiniales_unclassified	83	807	Gymnodiniales_unclassified	83	807	Gymnodiniales_unclassified	80	807	Gymnodiniales_unclassified	80	807
ASV_174329	Gymnodiniales_unclassified	89	182	Gymnodiniales_unclassified	93	182	Gymnodiniales_unclassified	88	182	Gymnodiniales_unclassified	88	182
ASV_203835	Gymnodiniales_unclassified	89	77	Gymnodiniales_unclassified	91	77	Gymnodiniales_unclassified	89	77	Gymnodiniales_unclassified	88	77
ASV_344246	Suessiales_unclassified	100	58	Suessiales_unclassified	97	58	Suessiales_unclassified	97	58	Suessiales_unclassified	97	58
ASV_299495	Gymnodiniales_unclassified	90	172219	Gymnodiniales_unclassified	90	172219	Gymnodiniales_unclassified	92	172219	Gymnodiniales_unclassified	90	172219
ASV_252908	Suessiales_unclassified	83	69	Suessiales_unclassified	91	69	Suessiales_unclassified	91	69	Suessiales_unclassified	89	69
ASV_425231	Suessiales_unclassified	90	27	Suessiales_unclassified	91	27	Suessiales_unclassified	91	27	Suessiales_unclassified	91	27
ASV_429976	Dinophysis_acuminata	99	980	Dinophysis_acuminata	100	980	Dinophysis_acuminata	100	980	Dinophysis_acuminata	100	980
ASV_429741	Gymnodiniales_unclassified	89	1996	Gymnodiniales_unclassified	88	1996	Gymnodiniales_unclassified	90	1996	Gymnodiniales_unclassified	90	1996
ASV_434863	Protoceratium_reticulatum	95	123	Protoceratium_reticulatum	90	123	Protoceratium_reticulatum	90	123	Protoceratium_reticulatum	90	123
ASV_262469	Gymnodiniales_unclassified	88	1856	Gymnodiniales_unclassified	83	1856	Gymnodiniales_unclassified	80	1856	Gymnodiniales_unclassified	80	1856
ASV_059141	Gymnodiniaceae_unclassified	89	216	Gymnodiniaceae_unclassified	92	216	Gymnodiniaceae_unclassified	87	216	Gymnodiniaceae_unclassified	87	216
ASV_211975	Gymnodiniales_unclassified	84	82	Gymnodiniales_unclassified	88	82	Gymnodiniales_unclassified	85	82	Gymnodiniales_unclassified	84	82
ASV_309036	Suessiales_unclassified	81	76	Suessiales_unclassified	93	76	Suessiales_unclassified	93	76	Suessiales_unclassified	91	76
ASV_179067	Gymnodiniaceae_unclassified	88	116	Gymnodiniaceae_unclassified	86	116	Gymnodiniaceae_unclassified	84	116	Gymnodiniaceae_unclassified	83	116
ASV_161959	Protoceratiaceae_unclassified	95	167	Protoceratiaceae_unclassified	94	167	Protoceratiaceae_unclassified	94	167	Protoceratiaceae_unclassified	94	167
ASV_245823	Gymnodiniales_unclassified	85	201	Gymnodiniales_unclassified	89	201	Gymnodiniales_unclassified	85	201	Gymnodiniales_unclassified	85	201
ASV_146100	Suessiales_unclassified	85	17	Suessiales_unclassified	87	17	Suessiales_unclassified	87	17	Suessiales_unclassified	85	17
ASV_415892	Gymnodiniales_unclassified	91	166	Gymnodiniales_unclassified	90	166	Gymnodiniales_unclassified	89	166	Gymnodiniales_unclassified	88	166
ASV_041082	Nusuttodinium_unclassified	83	126	Nusuttodinium_unclassified	82	126	Nusuttodinium_unclassified	82	126	Nusuttodinium_unclassified	84	126
ASV_232231	Gymnodiniales_unclassified	90	182	Gymnodiniales_unclassified	93	182	Gymnodiniales_unclassified	91	182	Gymnodiniales_unclassified	90	182
ASV_262464	Gymnodiniales_unclassified	89	11296	Gymnodiniales_unclassified	89	11296	Gymnodiniales_unclassified	88	11296	Gymnodiniales_unclassified	88	11296
ASV_253908	Biecheleria_halophila	90	84	Biecheleria_halophila	83	84	Biecheleria_halophila	83	84	Biecheleria_halophila	83	84
ASV_085686	Suessiales_unclassified	87	105	Suessiales_unclassified	82	105	Suessiales_unclassified	81	105	Suessiales_unclassified	81	105
ASV_303841	Nusuttodinium_aeruginosum	82	46	Nusuttodinium_aeruginosum	83	46	Nusuttodinium_aeruginosum	83	46	Nusuttodinium_aeruginosum	82	46
ASV_168867	Biecheleria_halophila	85	34020087	Biecheleria_halophila	82	34020087	Biecheleria_halophila	81	34020087	Biecheleria_halophila	80	34020087
ASV_037526	Suessiales_unclassified	97	87	Suessiales_unclassified	97	87	Suessiales_unclassified	98	87	Suessiales_unclassified	98	87
ASV_239077	Biecheleria_halophila	82	13	Biecheleria_halophila	82	13	Biecheleria_halophila	82	13	Biecheleria_halophila	82	13
ASV_252204	Suessiales_unclassified	84	4	Suessiales_unclassified	88	4	Suessiales_unclassified	88	4	Suessiales_unclassified	86	4
ASV_046937	Nusuttodinium_aeruginosum	89	154	Nusuttodinium_aeruginosum	90	154	Nusuttodinium_aeruginosum	90	154	Nusuttodinium_aeruginosum	88	154
ASV_370373	Protoceratiaceae_unclassified	89	80	Protoceratiaceae_unclassified	92	80	Protoceratiaceae_unclassified	92	80	Protoceratiaceae_unclassified	92	80
ASV_391176	Nusuttodinium_unclassified	84	26	Nusuttodinium_unclassified	90	26	Nusuttodinium_unclassified	90	26	Nusuttodinium_unclassified	89	26
ASV_030394	Gymnodiniales_unclassified	90	298	Gymnodiniales_unclassified	89	298	Gymnodiniales_unclassified	89	298	Gymnodiniales_unclassified	90	298
ASV_229538	Gymnodiniales_unclassified	92	9382	Gymnodiniales_unclassified	97	9382	Gymnodiniales_unclassified	86	9382	Gymnodiniales_unclassified	86	9382
ASV_313925	Gymnodiniales_unclassified	88	102	Gymnodiniales_unclassified	91	102	Gymnodiniales_unclassified	82	102	Gymnodiniales_unclassified	80	102
ASV_383042	Gymnodiniales_unclassified	87	350	Gymnodiniales_unclassified	86	350	Gymnodiniales_unclassified	81	350	Gymnodiniales_unclassified	81	350
ASV_186443	Gymnodiniales_unclassified	92	137	Gymnodiniales_unclassified	92	137	Gymnodiniales_unclassified	88	137	Gymnodiniales_unclassified	88	137
ASV_054882	Apocalathium_aciculiferum	81	142	Apocalathium_aciculiferum	82	142	Apocalathium_aciculiferum	82	142	Apocalathium_aciculiferum	82	142
ASV_370255	Gymnodiniales_unclassified	92	10	Gymnodiniales_unclassified	90	10	Gymnodiniales_unclassified	90	10	Gymnodiniales_unclassified	90	10
ASV_267238	Gymnodiniales_unclassified	81	70	Gymnodiniales_unclassified	92	70	Gymnodiniales_unclassified	91	70	Gymnodiniales_unclassified	89	70
ASV_340900	Gymnodiniaceae_unclassified	89	57	Gymnodiniaceae_unclassified	88	57	Gymnodiniaceae_unclassified	88	57	Gymnodiniaceae_unclassified	88	57
ASV_429936	Suessiales_unclassified	81	696	Suessiales_unclassified	82	696	Suessiales_unclassified	80	696	Suessiales_unclassified	81	696
ASV_087983	Suessiales_unclassified	88	36	Suessiales_unclassified	89	36	Suessiales_unclassified	89	36	Suessiales_unclassified	86	36
ASV_095006	Gymnodiniaceae_unclassified	88	10851	Gymnodiniaceae_unclassified	90	10851	Gymnodiniaceae_unclassified	88	10851	Gymnodiniaceae_unclassified	88	10851
ASV_355067	Gymnodiniales_unclassified	94	96	Gymnodiniales_unclassified	92	96	Gymnodiniales_unclassified	92	96	Gymnodiniales_unclassified	92	96
ASV_141158	Gymnodiniales_unclassified	91	59	Gymnodiniales_unclassified	92	59	Gymnodiniales_unclassified	92	59	Gymnodiniales_unclassified	92	59
ASV_324293	Protoceratium_reticulatum	80	66	Protoceratium_reticulatum	87	66	Protoceratium_reticulatum	87	66	Protoceratium_reticulatum	87	66
ASV_170487	Gymnodiniales_unclassified	85	52	Gymnodiniales_unclassified	87	52	Gymnodiniales_unclassified	81	52	Gymnodiniales_unclassified	83	52
ASV_183987	Gymnodiniales_unclassified	86	603	Gymnodiniales_unclassified	85	603	Gymnodiniales_unclassified	83	603	Gymnodiniales_unclassified	86	603
ASV_268860	Nusuttodinium_unclassified	86	10528	Nusuttodinium_unclassified	87	10528	Nusuttodinium_unclassified	87	10528	Nusuttodinium_unclassified	86	10528
ASV_125742	Suessiales_unclassified	89	21	Suessiales_unclassified	82	21	Suessiales_unclassified	82	21	Suessiales_unclassified	81	21
ASV_251808	Gymnodinium_sp.	83	3383	Gymnodinium_sp.	96	3383	Gymnodinium_sp.	96	3383	Gymnodinium_sp.	95	3383
ASV_311674	Gymnodiniales_unclassified	94	92	Gymnodiniales_unclassified	90	92	Gymnodiniales_unclassified	88	92	Gymnodiniales_unclassified	89	92
ASV_339513	Gymnodiniales_unclassified	95	107	Gymnodiniales_unclassified	92	107	Gymnodiniales_unclassified	92	107	Gymnodiniales_unclassified	92	107
ASV_177719	Apocalathium_unclassified	82	43	Apocalathium_unclassified	82	43	Apocalathium_unclassified	82	43	Apocalathium_unclassified	82	43
ASV_433812	Gymnodiniales_unclassified	91	1067	Gymnodiniales_unclassified	92	1067	Gymnodiniales_unclassified	90	1067	Gymnodiniales_unclassified	92	1067
ASV_357884	Gymnodiniales_unclassified	91	46	Gymnodiniales_unclassified	90	46	Gymnodiniales_unclassified	86	46	Gymnodiniales_unclassified	87	46
ASV_037800	Stoeckeria_algicida	84	149	Stoeckeria_algicida	85	149	Stoeckeria_algicida	85	149	Stoeckeria_algicida	81	149
ASV_413571	Suessiales_unclassified	96	39	Suessiales_unclassified	97	39	Suessiales_unclassified	97	39	Suessiales_unclassified	97	39
ASV_292757	Biecheleria_halophila	94	76	Biecheleria_halophila	100	76	Biecheleria_halophila	100	76	Biecheleria_halophila	100	76
ASV_404860	Gymnodiniales_unclassified	89	178	Gymnodiniales_unclassified	88	178	Gymnodiniales_unclassified	80	178	Gymnodiniales_unclassified	82	178
ASV_222887	Gymnodiniales_unclassified	83	63	Gymnodiniales_unclassified	86	63	Gymnodiniales_unclassified	83	63	Gymnodiniales_unclassified	83	63
ASV_367947	Pfiesteria_piscicida	94	24849	Pfiesteria_piscicida	95	24849	Pfiesteria_piscicida	95	24849	Pfiesteria_piscicida	93	24849
ASV_087941	Gymnodiniales_unclassified	88	45	Gymnodiniales_unclassified	87	45	Gymnodiniales_unclassified	87	45	Gymnodiniales_unclassified	87	45
ASV_424676	Gymnodiniales_unclassified	93	23	Gymnodiniales_unclassified	92	23	Gymnodiniales_unclassified	86	23	Gymnodiniales_unclassified	87	23
ASV_370820	Gymnodiniales_unclassified	93	215	Gymnodiniales_unclassified	95	215	Gymnodiniales_unclassified	92	215	Gymnodiniales_unclassified	92	215
ASV_289123	Protoceratium_reticulatum	83	75	Protoceratium_reticulatum	83	75	Protoceratium_reticulatum	83	75	Protoceratium_reticulatum	83	75
ASV_043308	Protoperidinium_unclassified	99	103	Protoperidinium_unclassified	99	103	Protoperidinium_unclassified	99	103	Protoperidinium_unclassified	99	103
ASV_203648	Suessiales_unclassified	90	37	Suessiales_unclassified	89	37	Suessiales_unclassified	88	37	Suessiales_unclassified	88	37
ASV_283197	Gymnodiniales_unclassified	96	164	Gymnodiniales_unclassified	95	164	Gymnodiniales_unclassified	88	164	Gymnodiniales_unclassified	90	164
ASV_278892	Gymnodiniales_unclassified	96	3555	Gymnodiniales_unclassified	93	3555	Gymnodiniales_unclassified	90	3555	Gymnodiniales_unclassified	90	3555
ASV_229670	Suessiales_unclassified	94	1086	Suessiales_unclassified	88	1086	Suessiales_unclassified	88	1086	Suessiales_unclassified	88	1086
ASV_229987	Suessiales_unclassified	83	26	Suessiales_unclassified	84	26	Suessiales_unclassified	84	26	Suessiales_unclassified	84	26
ASV_428354	Suessiales_unclassified	98	18	Suessiales_unclassified	97	18	Suessiales_unclassified	97	18	Suessiales_unclassified	97	18
ASV_073629	Gymnodiniaceae_unclassified	89	365	Gymnodiniaceae_unclassified	88	365	Gymnodiniaceae_unclassified	82	365	Gymnodiniaceae_unclassified	82	365
ASV_388448	Gymnodiniales_unclassified	84	143	Gymnodiniales_unclassified	87	143	Gymnodiniales_unclassified	82	143	Gymnodiniales_unclassified	82	143
ASV_433308	Gymnodiniaceae_unclassified	86	237	Gymnodiniaceae_unclassified	86	237	Gymnodiniaceae_unclassified	80	237	Gymnodiniaceae_unclassified	80	237
ASV_293478	Suessiales_unclassified	94	67	Suessiales_unclassified	93	67	Suessiales_unclassified	94	67	Suessiales_unclassified	92	67
ASV_371432	Nusuttodinium_unclassified	86	714060	Nusuttodinium_unclassified	85	714060	Nusuttodinium_unclassified	85	714060	Nusuttodinium_unclassified	83	714060
ASV_305391	Gymnodiniales_unclassified	92	7934	Gymnodiniales_unclassified	92	7934	Gymnodiniales_unclassified	85	7934	Gymnodiniales_unclassified	85	7934
ASV_115192	Gymnodiniales_unclassified	88	416	Gymnodiniales_unclassified	95	416	Gymnodiniales_unclassified	95	416	Gymnodiniales_unclassified	95	416
ASV_360171	Symbiodiniaceae_unclassified	82	17	Symbiodiniaceae_unclassified	82	17	Symbiodiniaceae_unclassified	82	17	Symbiodiniaceae_unclassified	82	17
ASV_099972	Gymnodiniales_unclassified	92	40	Gymnodiniales_unclassified	93	40	Gymnodiniales_unclassified	93	40	Gymnodiniales_unclassified	94	40
ASV_261695	Gymnodiniales_unclassified	86	296	Gymnodiniales_unclassified	86	296	Gymnodiniales_unclassified	86	296	Gymnodiniales_unclassified	86	296
ASV_105531	Suessiales_unclassified	88	31	Suessiales_unclassified	88	31	Suessiales_unclassified	88	31	Suessiales_unclassified	88	31
ASV_417552	Suessiales_unclassified	94	14	Suessiales_unclassified	93	14	Suessiales_unclassified	93	14	Suessiales_unclassified	93	14
ASV_113882	Gymnodiniales_unclassified	95	42	Gymnodiniales_unclassified	94	42	Gymnodiniales_unclassified	93	42	Gymnodiniales_unclassified	94	42
ASV_087765	Symbiodiniaceae_unclassified	84	135	Symbiodiniaceae_unclassified	82	135	Symbiodiniaceae_unclassified	82	135	Symbiodiniaceae_unclassified	82	135
ASV_426510	Suessiales_unclassified	84	8877	Suessiales_unclassified	85	8877	Suessiales_unclassified	85	8877	Suessiales_unclassified	83	8877
ASV_231883	Gymnodiniales_unclassified	86	836	Gymnodiniales_unclassified	85	836	Gymnodiniales_unclassified	86	836	Gymnodiniales_unclassified	84	836
ASV_283389	Suessiales_unclassified	89	21	Suessiales_unclassified	89	21	Suessiales_unclassified	89	21	Suessiales_unclassified	88	21
ASV_251774	Gymnodiniales_unclassified	91	74	Gymnodiniales_unclassified	94	74	Gymnodiniales_unclassified	92	74	Gymnodiniales_unclassified	90	74
ASV_083913	Suessiales_unclassified	82	13	Suessiales_unclassified	81	13	Suessiales_unclassified	81	13	Suessiales_unclassified	80	13
ASV_307514	Suessiales_unclassified	96	24	Suessiales_unclassified	96	24	Suessiales_unclassified	97	24	Suessiales_unclassified	96	24
ASV_197577	Gymnodiniaceae_unclassified	86	44	Gymnodiniaceae_unclassified	88	44	Gymnodiniaceae_unclassified	85	44	Gymnodiniaceae_unclassified	88	44
ASV_061573	Gymnodiniales_unclassified	89	91	Gymnodiniales_unclassified	90	91	Gymnodiniales_unclassified	87	91	Gymnodiniales_unclassified	88	91
ASV_097924	Nusuttodinium_unclassified	84	140	Nusuttodinium_unclassified	83	140	Nusuttodinium_unclassified	83	140	Nusuttodinium_unclassified	83	140
ASV_048081	Suessiales_unclassified	88	18	Suessiales_unclassified	87	18	Suessiales_unclassified	88	18	Suessiales_unclassified	86	18
ASV_289468	Suessiales_unclassified	94	85	Suessiales_unclassified	93	85	Suessiales_unclassified	93	85	Suessiales_unclassified	91	85
ASV_270063	Gymnodiniales_unclassified	85	305	Gymnodiniales_unclassified	90	305	Gymnodiniales_unclassified	89	305	Gymnodiniales_unclassified	86	305
ASV_020265	Protoceratium_reticulatum	93	127	Protoceratium_reticulatum	93	127	Protoceratium_reticulatum	93	127	Protoceratium_reticulatum	93	127
ASV_251500	Gymnodiniales_unclassified	93	22206	Gymnodiniales_unclassified	90	22206	Gymnodiniales_unclassified	90	22206	Gymnodiniales_unclassified	90	22206
ASV_271374	Suessiales_unclassified	91	342	Suessiales_unclassified	92	342	Suessiales_unclassified	95	342	Suessiales_unclassified	94	342
ASV_429400	Suessiales_unclassified	86	39	Suessiales_unclassified	86	39	Suessiales_unclassified	86	39	Suessiales_unclassified	85	39
ASV_164264	Nusuttodinium_aeruginosum	80	23	Nusuttodinium_aeruginosum	80	23	Nusuttodinium_aeruginosum	80	23	Nusuttodinium_aeruginosum	82	23
ASV_430177	Gymnodiniales_unclassified	80	253	Gymnodiniales_unclassified	87	253	Gymnodiniales_unclassified	85	253	Gymnodiniales_unclassified	84	253
ASV_386358	Suessiales_unclassified	97	23	Suessiales_unclassified	97	23	Suessiales_unclassified	97	23	Suessiales_unclassified	97	23
ASV_390857	Protoceratium_reticulatum	81	78	Protoceratium_reticulatum	82	78	Protoceratium_reticulatum	82	78	Protoceratium_reticulatum	80	78
ASV_356759	Gymnodiniales_unclassified	82	448	Gymnodiniales_unclassified	88	448	Gymnodiniales_unclassified	82	448	Gymnodiniales_unclassified	82	448
ASV_193694	Alexandrium_ostenfeldii	94	3	Alexandrium_ostenfeldii	95	3	Alexandrium_ostenfeldii	95	3	Alexandrium_ostenfeldii	95	3
ASV_252342	Biecheleria_halophila	85	28	Biecheleria_halophila	86	28	Biecheleria_halophila	85	28	Biecheleria_halophila	84	28
ASV_270959	Suessiales_unclassified	91	24	Suessiales_unclassified	90	24	Suessiales_unclassified	90	24	Suessiales_unclassified	89	24
ASV_320604	Gymnodiniales_unclassified	91	398	Gymnodiniales_unclassified	91	398	Gymnodiniales_unclassified	89	398	Gymnodiniales_unclassified	89	398
ASV_285692	Protoceratiaceae_unclassified	87	1	Protoceratiaceae_unclassified	81	1	Protoceratiaceae_unclassified	81	1	Protoceratiaceae_unclassified	84	1
ASV_097135	Gymnodiniales_unclassified	82	1677	Gymnodiniales_unclassified	82	1677	Gymnodiniales_unclassified	91	1677	Gymnodiniales_unclassified	91	1677
ASV_190770	Gymnodiniales_unclassified	84	188	Gymnodiniales_unclassified	85	188	Gymnodiniales_unclassified	85	188	Gymnodiniales_unclassified	85	188
ASV_403924	Gymnodiniales_unclassified	91	279	Gymnodiniales_unclassified	90	279	Gymnodiniales_unclassified	88	279	Gymnodiniales_unclassified	88	279
ASV_169387	Gymnodiniaceae_unclassified	89	262	Gymnodiniaceae_unclassified	89	262	Gymnodiniaceae_unclassified	88	262	Gymnodiniaceae_unclassified	88	262
ASV_347301	Suessiales_unclassified	87	37	Suessiales_unclassified	87	37	Suessiales_unclassified	87	37	Suessiales_unclassified	86	37
ASV_148659	Apocalathium_aciculiferum	85	97	Apocalathium_aciculiferum	86	97	Apocalathium_aciculiferum	86	97	Apocalathium_aciculiferum	86	97
ASV_434139	Suessiales_unclassified	85	717	Suessiales_unclassified	85	717	Suessiales_unclassified	86	717	Suessiales_unclassified	86	717
ASV_084422	Gymnodiniales_unclassified	89	38	Gymnodiniales_unclassified	90	38	Gymnodiniales_unclassified	83	38	Gymnodiniales_unclassified	85	38
ASV_390716	Protoceratium_reticulatum	84	179	Protoceratium_reticulatum	84	179	Protoceratium_reticulatum	84	179	Protoceratium_reticulatum	84	179
ASV_322466	Gymnodiniales_unclassified	96	42	Gymnodiniales_unclassified	95	42	Gymnodiniales_unclassified	95	42	Gymnodiniales_unclassified	95	42
ASV_430800	Gymnodiniales_unclassified	92	532	Gymnodiniales_unclassified	87	532	Gymnodiniales_unclassified	87	532	Gymnodiniales_unclassified	87	532
ASV_205022	Symbiodiniaceae_unclassified	83	248	Symbiodiniaceae_unclassified	84	248	Symbiodiniaceae_unclassified	84	248	Symbiodiniaceae_unclassified	84	248
ASV_429237	Gymnodiniales_unclassified	86	188	Gymnodiniales_unclassified	85	188	Gymnodiniales_unclassified	81	188	Gymnodiniales_unclassified	80	188
ASV_245593	Suessiales_unclassified	80	97939	Suessiales_unclassified	80	97939	Suessiales_unclassified	80	97939	Suessiales_unclassified	80	97939
ASV_163917	Gymnodiniales_unclassified	84	511	Gymnodiniales_unclassified	89	511	Gymnodiniales_unclassified	88	511	Gymnodiniales_unclassified	87	511
ASV_395657	Apocalathium_unclassified	83	62	Apocalathium_unclassified	82	62	Apocalathium_unclassified	82	62	Apocalathium_unclassified	82	62
ASV_288991	Gymnodiniales_unclassified	86	1197	Gymnodiniales_unclassified	91	1197	Gymnodiniales_unclassified	85	1197	Gymnodiniales_unclassified	87	1197
ASV_263126	Suessiales_unclassified	86	41314	Suessiales_unclassified	84	41314	Suessiales_unclassified	84	41314	Suessiales_unclassified	83	41314
ASV_371104	Suessiales_unclassified	87	94	Suessiales_unclassified	88	94	Suessiales_unclassified	88	94	Suessiales_unclassified	88	94
ASV_266839	Gymnodiniales_unclassified	85	64	Gymnodiniales_unclassified	87	64	Gymnodiniales_unclassified	86	64	Gymnodiniales_unclassified	85	64
ASV_141429	Suessiales_unclassified	87	56	Suessiales_unclassified	88	56	Suessiales_unclassified	88	56	Suessiales_unclassified	88	56
ASV_414162	Nusuttodinium_unclassified	88	33	Nusuttodinium_unclassified	87	33	Nusuttodinium_unclassified	87	33	Nusuttodinium_unclassified	85	33
ASV_174485	Suessiales_unclassified	84	36	Suessiales_unclassified	85	36	Suessiales_unclassified	85	36	Suessiales_unclassified	84	36
ASV_299759	Gymnodiniales_unclassified	93	66	Gymnodiniales_unclassified	90	66	Gymnodiniales_unclassified	90	66	Gymnodiniales_unclassified	90	66
ASV_319220	Gymnodiniales_unclassified	82	178	Gymnodiniales_unclassified	86	178	Gymnodiniales_unclassified	85	178	Gymnodiniales_unclassified	86	178
ASV_057271	Gymnodiniales_unclassified	81	4025	Gymnodiniales_unclassified	83	4025	Gymnodiniales_unclassified	81	4025	Gymnodiniales_unclassified	81	4025
ASV_250883	Protoceratiaceae_unclassified	99	52	Protoceratiaceae_unclassified	99	52	Protoceratiaceae_unclassified	99	52	Protoceratiaceae_unclassified	99	52
ASV_223299	Gymnodiniaceae_unclassified	84	87	Gymnodiniaceae_unclassified	84	87	Gymnodiniaceae_unclassified	81	87	Gymnodiniaceae_unclassified	84	87
ASV_364368	Suessiales_unclassified	92	33	Suessiales_unclassified	95	33	Suessiales_unclassified	97	33	Suessiales_unclassified	97	33
ASV_268935	Protoceratium_reticulatum	86	111	Protoceratium_reticulatum	86	111	Protoceratium_reticulatum	85	111	Protoceratium_reticulatum	85	111
ASV_123243	Biecheleria_halophila	84	23	Biecheleria_halophila	83	23	Biecheleria_halophila	82	23	Biecheleria_halophila	81	23
ASV_120514	Nusuttodinium_unclassified	82	915	Nusuttodinium_unclassified	82	915	Nusuttodinium_unclassified	82	915	Nusuttodinium_unclassified	81	915
ASV_430772	Nusuttodinium_unclassified	88	221	Nusuttodinium_unclassified	85	221	Nusuttodinium_unclassified	85	221	Nusuttodinium_unclassified	84	221
ASV_146149	Gymnodinium_sp.	82	155	Gymnodinium_sp.	89	155	Gymnodinium_sp.	89	155	Gymnodinium_sp.	88	155
ASV_037563	Gymnodiniaceae_unclassified	95	207	Gymnodiniaceae_unclassified	95	207	Gymnodiniaceae_unclassified	95	207	Gymnodiniaceae_unclassified	89	207
ASV_020016	Gymnodiniaceae_unclassified	91	81	Gymnodiniaceae_unclassified	92	81	Gymnodiniaceae_unclassified	84	81	Gymnodiniaceae_unclassified	84	81
ASV_356658	Protoceratium_reticulatum	91	110	Protoceratium_reticulatum	92	110	Protoceratium_reticulatum	92	110	Protoceratium_reticulatum	92	110
ASV_059023	Suessiales_unclassified	94	40	Suessiales_unclassified	95	40	Suessiales_unclassified	95	40	Suessiales_unclassified	93	40
ASV_420823	Protoceratium_reticulatum	88	43	Protoceratium_reticulatum	89	43	Protoceratium_reticulatum	89	43	Protoceratium_reticulatum	89	43
ASV_106084	Gymnodiniales_unclassified	82	356	Gymnodiniales_unclassified	82	356	Gymnodiniales_unclassified	81	356	Gymnodiniales_unclassified	81	356
ASV_434681	Protoceratium_reticulatum	97	90	Protoceratium_reticulatum	97	90	Protoceratium_reticulatum	97	90	Protoceratium_reticulatum	97	90
ASV_320770	Suessiales_unclassified	91	230	Suessiales_unclassified	91	230	Suessiales_unclassified	91	230	Suessiales_unclassified	91	230
ASV_364937	Suessiales_unclassified	80	30	Suessiales_unclassified	80	30	Suessiales_unclassified	81	30	Suessiales_unclassified	81	30
ASV_037245	Gymnodiniales_unclassified	90	304	Gymnodiniales_unclassified	89	304	Gymnodiniales_unclassified	89	304	Gymnodiniales_unclassified	88	304
ASV_147743	Gymnodiniaceae_unclassified	81	823	Gymnodiniaceae_unclassified	84	823	Gymnodiniaceae_unclassified	83	823	Gymnodiniaceae_unclassified	82	823
ASV_113864	Gymnodiniales_unclassified	90	213	Gymnodiniales_unclassified	89	213	Gymnodiniales_unclassified	90	213	Gymnodiniales_unclassified	88	213
ASV_171019	Gymnodiniaceae_unclassified	87	40	Gymnodiniaceae_unclassified	87	40	Gymnodiniaceae_unclassified	80	40	Gymnodiniaceae_unclassified	80	40
ASV_387433	Gymnodiniales_unclassified	92	117	Gymnodiniales_unclassified	94	117	Gymnodiniales_unclassified	80	117	Gymnodiniales_unclassified	81	117
ASV_253905	Apocalathium_aciculiferum	85	359	Apocalathium_aciculiferum	86	359	Apocalathium_aciculiferum	86	359	Apocalathium_aciculiferum	86	359
ASV_125619	Gymnodiniales_unclassified	95	18252	Gymnodiniales_unclassified	93	18252	Gymnodiniales_unclassified	91	18252	Gymnodiniales_unclassified	91	18252
ASV_222429	Suessiales_unclassified	80	101	Suessiales_unclassified	82	101	Suessiales_unclassified	82	101	Suessiales_unclassified	80	101
ASV_330551	Gymnodiniales_unclassified	83	39	Gymnodiniales_unclassified	83	39	Gymnodiniales_unclassified	80	39	Gymnodiniales_unclassified	80	39
ASV_115283	Gymnodiniaceae_unclassified	92	112	Gymnodiniaceae_unclassified	88	112	Gymnodiniaceae_unclassified	88	112	Gymnodiniaceae_unclassified	88	112
ASV_075073	Thoracosphaeraceae_unclassified	95	133	Thoracosphaeraceae_unclassified	95	133	Thoracosphaeraceae_unclassified	95	133	Thoracosphaeraceae_unclassified	87	133
ASV_037804	Gymnodiniales_unclassified	88	206	Gymnodiniales_unclassified	88	206	Gymnodiniales_unclassified	86	206	Gymnodiniales_unclassified	85	206
ASV_016649	Biecheleria_halophila	87	35	Biecheleria_halophila	87	35	Biecheleria_halophila	85	35	Biecheleria_halophila	85	35
ASV_267751	Biecheleria_halophila	88	27	Biecheleria_halophila	87	27	Biecheleria_halophila	87	27	Biecheleria_halophila	86	27
ASV_123872	Gymnodiniales_unclassified	92	163	Gymnodiniales_unclassified	92	163	Gymnodiniales_unclassified	80	163	Gymnodiniales_unclassified	81	163
ASV_233931	Protoceratium_reticulatum	86	61	Protoceratium_reticulatum	86	61	Protoceratium_reticulatum	86	61	Protoceratium_reticulatum	86	61
ASV_060177	Protoceratiaceae_unclassified	98	81	Protoceratiaceae_unclassified	97	81	Protoceratiaceae_unclassified	97	81	Protoceratiaceae_unclassified	97	81
ASV_285519	Gymnodiniales_unclassified	85	57	Gymnodiniales_unclassified	88	57	Gymnodiniales_unclassified	86	57	Gymnodiniales_unclassified	84	57
[truncated: 301 more rows]
